# Supplementary material for: Identification and Functional Analysis of circRNAs during Goat Follicular Development
Source: Int J Mol Sci. 2024 Jul 9;25(14):7548. doi: 10.3390/ijms25147548 (PMC11277404; doi:10.3390/ijms25147548)
Supplement: Supplementary file 1 [file ijms-25-07548-s001.zip]

Archive with 8 entries (8 files):
- supplementary material/Supplementary material Table S1.xlsx
- supplementary material/Supplementary material Table S2.xlsx
- supplementary material/Supplementary material Table S3.xlsx
- supplementary material/Supplementary material Table S4.xlsx
- supplementary material/Supplementary material Table S5.xlsx
- supplementary material/Supplementary material Table S6.xlsx
- supplementary material/Supplementary material Table S7.xlsx
- supplementary material/Supplementary material Table S8.xlsx
