# Supplementary material for: Identification and Functional Analysis of circRNAs during Goat Follicular Development
Source: Int J Mol Sci. 2024 Jul 9;25(14):7548. doi: 10.3390/ijms25147548 (PMC11277404; doi:10.3390/ijms25147548)
Supplement: Supplementary file 1 [file ijms-25-07548-s001.zip › supplementary material/Supplementary material Table S1.xlsx]

## Sheet: Sheet1
Accession	LF1_srpbm	LF2_srpbm	LF3_srpbm	LF4_srpbm	LF5_srpbm	SF1_srpbm	SF2_srpbm	SF3_srpbm	SF4_srpbm	SF5_srpbm	LF1_count	LF2_count	LF3_count	LF4_count	LF5_count	SF1_count	SF2_count	SF3_count	SF4_count	SF5_count	log2FoldChange	regulation	pvalue	qvalue	significant	chr	start	end	strand	exon Count	circType	isoformName	geneName		flankIntron	gene Discription	GO	KEGG	EC	software	circAtlas
circRNA1149	4.07779	8.20399	4.72668	2.7035	0.894881	1.45461	1.23159	1.06716	0.413018	0.748995	35	71	41	21	6	13	10	8	3	6	2.06775	up	0.00106927	1	yes	chr2	23649326	23658929	+	3	circRNA	ENSCHIT00000023581	SERPINE2	ENSCHIG00000016288	chr2:23610839-23649325|chr2:23658929-23668912	serpin family E member 2 [Source:HGNC Symbol;Acc:HGNC:8951]	GO:0004867(serine-type endopeptidase inhibitor activity);GO:0005102(signaling receptor binding);GO:0005539(glycosaminoglycan binding);GO:0005576(extracellular region);GO:0005615(extracellular space);GO:0005829(cytosol);GO:0007596(blood coagulation);GO:0008201(heparin binding);GO:0008285(negative regulation of cell population proliferation);GO:0009611(response to wounding);GO:0010466(negative regu…	NA	NA	CIRC,CIRI
circRNA6070	0	0	0	0	0	0	1.23159	1.33395	0.413018	0.374497	0	0	0	0	0	0	10	10	3	3	-inf	down	0.00226354	1	yes	chr8	72524098	72525202	-	3	circRNA	ENSCHIT00000022788	KCTD9	ENSCHIG00000015791	chr8:72505408-72524097|chr8:72525202-72555705	potassium channel tetramerization domain containing 9 [Source:HGNC Symbol;Acc:HGNC:22401]	GO:0005515(protein binding);GO:0035556(intracellular signal transduction);GO:0042802(identical protein binding);GO:0043621(protein self-association);GO:0051260(protein homooligomerization);GO:0097602(cullin family protein binding)	NA	NA	CIRC,CIRI
circRNA1150	0.815558	2.31098	2.42098	2.57477	0.149147	0	0	0.400185	0.137673	0.49933	7	20	21	20	1	0	0	3	1	4	2.99546	up	0.00274583	1	yes	chr2	23652642	23658929	+	2	circRNA	ENSCHIT00000023581	SERPINE2		chr2:23649606-23652641|chr2:23658929-23668912	serpin family E member 2 [Source:HGNC Symbol;Acc:HGNC:8951]	GO:0004867(serine-type endopeptidase inhibitor activity);GO:0005102(signaling receptor binding);GO:0005539(glycosaminoglycan binding);GO:0005576(extracellular region);GO:0005615(extracellular space);GO:0005829(cytosol);GO:0007596(blood coagulation);GO:0008201(heparin binding);GO:0008285(negative regulation of cell population proliferation);GO:0009611(response to wounding);GO:0010466(negative regu…	NA	NA	CIRC,CIRI
circRNA1212	4.1943	8.89728	4.72668	7.59556	2.2372	3.69248	1.72423	1.33395	1.37673	1.37316	36	77	41	59	15	33	14	10	10	11	1.54125	up	0.00331451	1	yes	chr1	69047458	69077695	-	4	circRNA	ENSCHIT00000023983	ITGB5	ENSCHIG00000016526	chr1:69024339-69047457|chr1:69077695-69087719	integrin subunit beta 5 [Source:HGNC Symbol;Acc:HGNC:6160]	GO:0007160(cell-matrix adhesion);GO:0007179(transforming growth factor beta receptor signaling pathway);GO:0007229(integrin-mediated signaling pathway);GO:0008305(integrin complex);GO:0009986(cell surface);GO:0016477(cell migration);GO:0034684(integrin alphav-beta5 complex);GO:0035987(endodermal cell differentiation);GO:0038023(signaling receptor activity);GO:0043149(stress fiber assembly);GO:004…	04145(Phagosome);04151(PI3K-Akt signaling pathway);04510(Focal adhesion);04512(ECM-receptor interaction);04810(Regulation of actin cytoskeleton);05165(Human papillomavirus infection);05205(Proteoglycans in cancer);05410(Hypertrophic cardiomyopathy);05412(Arrhythmogenic right ventricular cardiomyopathy);05414(Dilated cardiomyopathy)	NA	CIRC,CIRI
circRNA4464	0	0	0	0	0.149147	1.34272	0.738954	0.26679	0.96371	0	0	0	0	0	1	12	6	2	7	0	-4.47297	down	0.00919512	1	yes	chr7	4153037	4153329	+	1	circRNA	ENSCHIT00000018019	EFNA5	ENSCHIG00000012820	chr7:4150618-4153036|chr7:4153329-4196962	ephrin A5 [Source:HGNC Symbol;Acc:HGNC:3225]	GO:0005169(neurotrophin TRKB receptor binding);GO:0005604(basement membrane);GO:0005886(plasma membrane);GO:0005912(adherens junction);GO:0007411(axon guidance);GO:0016020(membrane);GO:0022407(regulation of cell-cell adhesion);GO:0022604(regulation of cell morphogenesis);GO:0031225(anchored component of membrane);GO:0031290(retinal ganglion cell axon guidance);GO:0031362(anchored component of ext…	04010(MAPK signaling pathway);04014(Ras signaling pathway);04015(Rap1 signaling pathway);04151(PI3K-Akt signaling pathway);04360(Axon guidance);05206(MicroRNAs in cancer)	NA	CIRC
circRNA2430	0	0.693295	0.806995	1.15864	0	0	0	0	0	0	0	6	7	9	0	0	0	0	0	0	inf	up	0.010077	1	yes	chr4	93122327	93127138	-	2	circRNA	ENSCHIT00000039428	HDAC9	ENSCHIG00000025824	chr4:93084657-93122326|chr4:93127138-93144761	histone deacetylase 9 [Source:HGNC Symbol;Acc:HGNC:14065]	GO:0000118(histone deacetylase complex);GO:0004407(histone deacetylase activity);GO:0005634(nucleus);GO:0006325(chromatin organization);GO:0009889(regulation of biosynthetic process);GO:0016575(histone deacetylation);GO:0016787(hydrolase activity);GO:0046872(metal ion binding);GO:0050896(response to stimulus)	05034(Alcoholism);05203(Viral carcinogenesis)	EC:3.5.1.98	CIRI
circRNA1283	0.815558	0.693295	0	2.18855	1.04403	0.447573	0	0	0	0	7	6	0	17	7	4	0	0	0	0	3.40513	up	0.0101533	1	yes	chr9	90179691	90187231	+	2	circRNA	ENSCHIT00000037648	SMOC2	ENSCHIG00000024776	chr9:90144351-90179690|chr9:90187231-90216356	SPARC related modular calcium binding 2 [Source:HGNC Symbol;Acc:HGNC:20323]	GO:0005509(calcium ion binding);GO:0005515(protein binding);GO:0005615(extracellular space);GO:0010595(positive regulation of endothelial cell migration);GO:0035470(positive regulation of vascular wound healing);GO:0045743(positive regulation of fibroblast growth factor receptor signaling pathway);GO:0045766(positive regulation of angiogenesis);GO:0045931(positive regulation of mitotic cell cycle…	NA	NA	CIRC,CIRI
circRNA5092	0	0	0	0	0	2.34976	0	0	0.275346	0.873827	0	0	0	0	0	21	0	0	2	7	-inf	down	0.0115065	1	yes	chr22	7566567	7593969	-	4	circRNA	ENSCHIT00000032548	UBP1	ENSCHIG00000021781	chr22:7564718-7566566|chr22:7593969-7611109	upstream binding protein 1 [Source:HGNC Symbol;Acc:HGNC:12507]	GO:0000978(RNA polymerase II cis-regulatory region sequence-specific DNA binding);GO:0001228(DNA-binding transcription activator activity, RNA polymerase II-specific);GO:0001525(angiogenesis);GO:0003700(DNA-binding transcription factor activity);GO:0005634(nucleus);GO:0005654(nucleoplasm);GO:0005829(cytosol);GO:0006357(regulation of transcription by RNA polymerase II);GO:0032897(negative regulati…	NA	NA	CIRC,CIRI
ciRNA1402	0	0	0	0	0.298294	0.33568	0.615795	0.933765	0.550691	0.49933	0	0	0	0	2	3	5	7	4	4	-3.29868	down	0.0119419	1	yes	chr7	95034075	95034412	+	1	ciRNA	ENSCHIT00000037596	ILF3	ENSCHIG00000024731	chr7:95034074-95034446	interleukin enhancer binding factor 3 [Source:HGNC Symbol;Acc:HGNC:6038]	GO:0003677(DNA binding);GO:0003723(RNA binding);GO:0003725(double-stranded RNA binding);GO:0005634(nucleus);GO:0005654(nucleoplasm);GO:0005730(nucleolus);GO:0005737(cytoplasm);GO:0005739(mitochondrion);GO:0006468(protein phosphorylation);GO:0017148(negative regulation of translation);GO:0035925(mRNA 3'-UTR AU-rich region binding);GO:0045071(negative regulation of viral genome replication);GO:0045…	NA	NA	CIRC
circRNA1324	2.33017	0.346647	1.84456	1.15864	1.49147	5.48277	7.5127	1.73413	3.57949	3.12081	20	3	16	9	10	49	61	13	26	25	-1.57928	down	0.0156736	1	yes	chr8	84557662	84560920	+	2	circRNA	ENSCHIT00000011590	FAM120A	ENSCHIG00000008370	chr8:84534181-84557661|chr8:84560920-84577752	family with sequence similarity 120A [Source:HGNC Symbol;Acc:HGNC:13247]	GO:0005829(cytosol)	NA	NA	CIRC,CIRI
circRNA830	1.16508	0.346647	0	0.386215	0.745734	0	0.123159	0	0	0	10	3	0	3	5	0	1	0	0	0	4.42395	up	0.0157966	1	yes	chr7	22241286	22253819	+	3	circRNA	ENSCHIT00000023563	MEF2C	ENSCHIG00000016206	chr7:22205028-22241285|chr7:22253819-22271602	myocyte enhancer factor 2C [Source:NCBI gene (formerly Entrezgene);Acc:102175290]	GO:0000122(negative regulation of transcription by RNA polymerase II);GO:0000165(MAPK cascade);GO:0000977(RNA polymerase II transcription regulatory region sequence-specific DNA binding);GO:0000981(DNA-binding transcription factor activity, RNA polymerase II-specific);GO:0001228(DNA-binding transcription activator activity, RNA polymerase II-specific);GO:0003677(DNA binding);GO:0003680(minor groo…	04010(MAPK signaling pathway);04022(cGMP-PKG signaling pathway);04371(Apelin signaling pathway);04921(Oxytocin signaling pathway);04928(Parathyroid hormone synthesis, secretion and action);05202(Transcriptional misregulation in cancer);05418(Fluid shear stress and atherosclerosis)	NA	CIRC,CIRI
circRNA1213	4.66033	6.23965	3.22798	3.60467	1.04403	1.11893	1.84738	1.33395	1.65207	1.62282	40	54	28	28	7	10	15	10	12	13	1.30959	up	0.0157972	1	yes	chr1	69059465	69077695	-	3	circRNA	ENSCHIT00000023983	ITGB5		chr1:69047626-69059464|chr1:69077695-69087719	integrin subunit beta 5 [Source:HGNC Symbol;Acc:HGNC:6160]	GO:0007160(cell-matrix adhesion);GO:0007179(transforming growth factor beta receptor signaling pathway);GO:0007229(integrin-mediated signaling pathway);GO:0008305(integrin complex);GO:0009986(cell surface);GO:0016477(cell migration);GO:0034684(integrin alphav-beta5 complex);GO:0035987(endodermal cell differentiation);GO:0038023(signaling receptor activity);GO:0043149(stress fiber assembly);GO:004…	04145(Phagosome);04151(PI3K-Akt signaling pathway);04510(Focal adhesion);04512(ECM-receptor interaction);04810(Regulation of actin cytoskeleton);05165(Human papillomavirus infection);05205(Proteoglycans in cancer);05410(Hypertrophic cardiomyopathy);05412(Arrhythmogenic right ventricular cardiomyopathy);05414(Dilated cardiomyopathy)	NA	CIRC,CIRI
circRNA5493	0	0	0	0	0	1.23083	0.985271	0	0	0.624162	0	0	0	0	0	11	8	0	0	5	-inf	down	0.0165134	1	yes	chr18	41994981	42059601	+	2	circRNA	ENSCHIT00000022672	ZNF536	ENSCHIG00000015719	chr18:42059601-42139951	zinc finger protein 536 [Source:HGNC Symbol;Acc:HGNC:29025]	GO:0000122(negative regulation of transcription by RNA polymerase II);GO:0000978(RNA polymerase II cis-regulatory region sequence-specific DNA binding);GO:0001227(DNA-binding transcription repressor activity, RNA polymerase II-specific);GO:0044323(retinoic acid-responsive element binding);GO:0045665(negative regulation of neuron differentiation);GO:0048387(negative regulation of retinoic acid rec…	NA	NA	CIRI
circRNA2497	0	1.15549	0.69171	0	0.44744	0	0	0	0	0	0	10	6	0	3	0	0	0	0	0	inf	up	0.0177217	1	yes	chr21	21601448	21603641	+	1	intergenic	intergenic_circRNA	intergenic_circRNA		chr21:21601447-21603641	NA	NA	NA	NA	CIRI
circRNA3325	0	0	0.345855	0	0	0.559466	0	1.46734	0.688364	1.37316	0	0	3	0	0	5	0	11	5	11	-3.56327	down	0.0177706	1	yes	chr21	1279040	1279614	+	1	intergenic	intergenic_circRNA	intergenic_circRNA		chr21:1279039-1279614	NA	NA	NA	NA	CIRI
circRNA5508	0	0	0	0	0	0.447573	1.10843	1.06716	0	0	0	0	0	0	0	4	9	8	0	0	-inf	down	0.0190646	1	yes	chr14	17178716	17179810	+	1	intergenic	intergenic_circRNA	intergenic_circRNA		chr14:17178715-17179810	NA	NA	NA	NA	CIRI
circRNA4812	0	0	0	0	0	0.33568	0.246318	0	0.413018	0.998659	0	0	0	0	0	3	2	0	3	8	-inf	down	0.0194974	1	yes	chr13	66667362	66671551	-	3	circRNA	ENSCHIT00000037002	KIAA1755	ENSCHIG00000024385	chr13:66666282-66667361|chr13:66671551-66674392	KIAA1755 [Source:HGNC Symbol;Acc:HGNC:29372]	NA	NA	NA	CIRC
circRNA1405	0.349525	0	0.69171	0.257477	0.44744	0	0	0	0	0	3	0	6	2	3	0	0	0	0	0	inf	up	0.020559	1	yes	chr14	22931497	22954428	+	2	circRNA	ENSCHIT00000001673	ENSCHIG00000001194	ENSCHIG00000001194	chr14:22954428-23099262	NA	NA	NA	NA	CIRI
circRNA6643	0	0	0	0	0	0	0	1.86753	1.23906	0	0	0	0	0	0	0	0	14	9	0	-inf	down	0.0225055	1	yes	chr11	78230042	78244842	+	6	circRNA	ENSCHIT00000033288	PUM2	ENSCHIG00000022180	chr11:78244842-78271253	pumilio RNA binding family member 2 [Source:HGNC Symbol;Acc:HGNC:14958]	GO:0001501(skeletal system development);GO:0001942(hair follicle development);GO:0003723(RNA binding);GO:0003730(mRNA 3'-UTR binding);GO:0005829(cytosol);GO:0007005(mitochondrion organization);GO:0010494(cytoplasmic stress granule);GO:0010608(post-transcriptional regulation of gene expression);GO:0022904(respiratory electron transport chain);GO:0031965(nuclear membrane);GO:0034063(stress granule …	05017(Spinocerebellar ataxia)	NA	CIRI
circRNA4995	0	0	0	0	0	0.223787	0.369477	0.400185	0.688364	0	0	0	0	0	0	2	3	3	5	0	-inf	down	0.0237289	1	yes	chr19	46695667	46698222	+	5	circRNA	ENSCHIT00000010754	MRC2	ENSCHIG00000007519	chr19:46658528-46695666|chr19:46698222-46702581	mannose receptor C type 2 [Source:HGNC Symbol;Acc:HGNC:16875]	GO:0005518(collagen binding);GO:0030574(collagen catabolic process)	04145(Phagosome);05152(Tuberculosis)	NA	CIRC
ciRNA1857	0	0	0	0	0	0	1.10843	0.53358	0	0.748995	0	0	0	0	0	0	9	4	0	6	-inf	down	0.0243331	1	yes	chr3	100658212	100658773	-	1	ciRNA	ENSCHIT00000034560	PI4KB	ENSCHIG00000022898	chr3:100658211-100658773	phosphatidylinositol 4-kinase beta [Source:HGNC Symbol;Acc:HGNC:8984]	GO:0000139(Golgi membrane);GO:0004430(1-phosphatidylinositol 4-kinase activity);GO:0005794(Golgi apparatus);GO:0007040(lysosome organization);GO:0016301(kinase activity);GO:0016310(phosphorylation);GO:0016740(transferase activity);GO:0046854(phosphatidylinositol phosphate biosynthetic process);GO:0048015(phosphatidylinositol-mediated signaling);GO:0071889(14-3-3 protein binding)	00562(Inositol phosphate metabolism);01100(Metabolic pathways);04070(Phosphatidylinositol signaling system)	EC:2.7.1.67	CIRC
circRNA3949	0	0	0	0.128738	0	0.33568	1.23159	0.133395	0	1.24832	0	0	0	1	0	3	10	1	0	10	-4.51771	down	0.0244207	1	yes	chr8	65716105	65717265	+	2	circRNA	ENSCHIT00000011440	ENSCHIG00000008314	ENSCHIG00000008314	chr8:65712254-65716104|chr8:65717265-65721928	NA	GO:0005886(plasma membrane);GO:0016020(membrane);GO:0016021(integral component of membrane)	NA	NA	CIRC
circRNA1184	0.582542	0	0.69171	0.128738	0.298294	0	0	0	0	0	5	0	6	1	2	0	0	0	0	0	inf	up	0.0244564	1	yes	chr2	135453229	135464548	+	3	circRNA	ENSCHIT00000025247	CYFIP1	ENSCHIG00000017200	chr2:135451508-135453228|chr2:135464548-135470055	cytoplasmic FMR1 interacting protein 1 [Source:HGNC Symbol;Acc:HGNC:13759]	GO:0005737(cytoplasm);GO:0010592(positive regulation of lamellipodium assembly);GO:0016601(Rac protein signal transduction);GO:0030833(regulation of actin filament polymerization);GO:0031209(SCAR complex);GO:0031267(small GTPase binding);GO:0048675(axon extension);GO:0050890(cognition);GO:2000601(positive regulation of Arp2/3 complex-mediated actin nucleation)	03013(RNA transport);04810(Regulation of actin cytoskeleton);05132(Salmonella infection)	NA	CIRC
ciRNA192	0.582542	0.231098	0.115285	0.643692	1.49147	0	0.246318	0.133395	0	0	5	2	1	5	10	0	2	1	0	0	3.01248	up	0.0249852	1	yes	chr20	71223224	71223468	+	1	ciRNA	ENSCHIT00000022802	BRD9	ENSCHIG00000015801	chr20:71223223-71223497	bromodomain containing 9 [Source:HGNC Symbol;Acc:HGNC:25818]	GO:0005515(protein binding);GO:0005654(nucleoplasm);GO:0016514(SWI/SNF complex);GO:0070577(lysine-acetylated histone binding)	NA	NA	CIRC
circRNA4824	0	0	0	0	0	0.33568	0.123159	0.400185	0.137673	0.249665	0	0	0	0	0	3	1	3	1	2	-inf	down	0.0250472	1	yes	chr12	65243164	65246752	+	3	circRNA	ENSCHIT00000036504	ATP7B	ENSCHIG00000024048	chr12:65241246-65243163|chr12:65246752-65247967	ATPase copper transporting beta [Source:HGNC Symbol;Acc:HGNC:870]	GO:0000166(nucleotide binding);GO:0005215(transporter activity);GO:0005375(copper ion transmembrane transporter activity);GO:0005507(copper ion binding);GO:0005524(ATP binding);GO:0005770(late endosome);GO:0005794(Golgi apparatus);GO:0005802(trans-Golgi network);GO:0006812(cation transport);GO:0006825(copper ion transport);GO:0006878(cellular copper ion homeostasis);GO:0006882(cellular zinc ion h…	01524(Platinum drug resistance);04978(Mineral absorption)	EC:7.2.2.8	CIRC
ciRNA25	1.74762	1.84879	1.95984	0.77243	2.83379	1.45461	0.492636	0.666975	0.550691	0	15	16	17	6	19	13	4	5	4	0	1.53357	up	0.0259692	1	yes	chr11	99714210	99714462	+	1	ciRNA	ENSCHIT00000025868	USP20	ENSCHIG00000017589	chr11:99714209-99714486	ubiquitin specific peptidase 20 [Source:HGNC Symbol;Acc:HGNC:12619]	GO:0001664(G protein-coupled receptor binding);GO:0004197(cysteine-type endopeptidase activity);GO:0004843(cysteine-type deubiquitinase activity);GO:0005813(centrosome);GO:0006511(ubiquitin-dependent protein catabolic process);GO:0008270(zinc ion binding);GO:0008277(regulation of G protein-coupled receptor signaling pathway);GO:0016579(protein deubiquitination);GO:0070536(protein K63-linked deubi…	NA	EC:3.4.19.12	CIRC
circRNA5501	0	0	0	0	0	1.11893	0.246318	0	0	1.12349	0	0	0	0	0	10	2	0	0	9	-inf	down	0.0280089	1	yes	chr1	155298873	155341767	-	1	intergenic	intergenic_circRNA	intergenic_circRNA		chr1:155298872-155341767	NA	NA	NA	NA	CIRI
ciRNA278	0.233017	0	0.46114	0.386215	0.44744	0	0	0	0	0	2	0	4	3	3	0	0	0	0	0	inf	up	0.0284119	1	yes	chr2	922838	923497	+	1	ciRNA	ENSCHIT00000021161	PADI6	ENSCHIG00000014830	chr2:922837-923526	peptidyl arginine deiminase 6 [Source:HGNC Symbol;Acc:HGNC:20449]	GO:0004668(protein-arginine deiminase activity);GO:0005509(calcium ion binding);GO:0005737(cytoplasm);GO:0018101(obsolete protein citrullination)	NA	EC:3.5.3.15	CIRC
circRNA5025	0	0	0	0	0	0.447573	0.123159	0.53358	0	0.624162	0	0	0	0	0	4	1	4	0	5	-inf	down	0.0291921	1	yes	chr26	11416825	11431888	-	4	circRNA	ENSCHIT00000019557	PLPP4	ENSCHIG00000013810	chr26:11359922-11416824|chr26:11431888-11490844	phospholipid phosphatase 4 [Source:HGNC Symbol;Acc:HGNC:23531]	GO:0000810(diacylglycerol diphosphate phosphatase activity);GO:0001835(blastocyst hatching);GO:0006644(phospholipid metabolic process);GO:0008195(phosphatidate phosphatase activity);GO:0042802(identical protein binding);GO:0046839(phospholipid dephosphorylation);GO:0090279(regulation of calcium ion import)	00561(Glycerolipid metabolism);00564(Glycerophospholipid metabolism)	EC:3.1.3.81	CIRC,CIRI
circRNA3333	0	0	0.69171	0	2.38635	0	0	0	0	0	0	0	6	0	16	0	0	0	0	0	inf	up	0.0318969	1	yes	chr23	21399523	21432591	+	1	intergenic	intergenic_circRNA	intergenic_circRNA		chr23:21399522-21432591	NA	NA	NA	NA	CIRI
circRNA5660	0	0	0	0	0	0	0.985271	0	0.550691	0.624162	0	0	0	0	0	0	8	0	4	5	-inf	down	0.0334152	1	yes	chr10	82485502	82495845	+	3	circRNA	ENSCHIT00000016282	MYO9A	ENSCHIG00000011581	chr10:82481522-82485501|chr10:82495845-82500779	myosin IXA [Source:HGNC Symbol;Acc:HGNC:7608]	GO:0000166(nucleotide binding);GO:0003774(cytoskeletal motor activity);GO:0003779(actin binding);GO:0005096(GTPase activator activity);GO:0005515(protein binding);GO:0005524(ATP binding);GO:0005737(cytoplasm);GO:0007165(signal transduction);GO:0016020(membrane);GO:0016021(integral component of membrane);GO:0016459(myosin complex);GO:0030426(growth cone);GO:0034329(cell junction assembly);GO:00355…	NA	NA	CIRC,CIRI
circRNA5671	0	0	0	0	0	0	0.123159	0	1.10138	0.998659	0	0	0	0	0	0	1	0	8	8	-inf	down	0.0350288	1	yes	chr17	12430671	12554571	-	3	circRNA	ENSCHIT00000025329	MED13L	ENSCHIG00000017300	chr17:12368204-12430670|chr17:12554571-12587243	mediator complex subunit 13L [Source:HGNC Symbol;Acc:HGNC:22962]	GO:0003712(transcription coregulator activity);GO:0006357(regulation of transcription by RNA polymerase II);GO:0016592(mediator complex)	04919(Thyroid hormone signaling pathway)	NA	CIRC
circRNA44	0.233017	0.231098	0	0	0.149147	1.11893	0.369477	1.06716	1.23906	0	2	2	0	0	1	10	3	8	9	0	-2.62938	down	0.0358838	1	yes	chr13	66498410	66506642	+	3	circRNA	ENSCHIT00000035633	RPRD1B	ENSCHIG00000023548	chr13:66490439-66498409|chr13:66506642-66531302	regulation of nuclear pre-mRNA domain containing 1B [Source:NCBI gene (formerly Entrezgene);Acc:102185192]	GO:0000993(RNA polymerase II complex binding);GO:0005634(nucleus);GO:0005654(nucleoplasm);GO:0008284(positive regulation of cell population proliferation);GO:0010564(regulation of cell cycle process);GO:0016591(RNA polymerase II, holoenzyme);GO:0042802(identical protein binding);GO:0045944(positive regulation of transcription by RNA polymerase II);GO:0070940(dephosphorylation of RNA polymerase II…	NA	NA	CIRC,CIRI
circRNA1338	0.233017	0.115549	0	0	0	0.783253	0.492636	0.26679	0.550691	0.374497	2	1	0	0	0	7	4	2	4	3	-2.82376	down	0.0375247	1	yes	chr8	101473839	101475219	+	2	circRNA	ENSCHIT00000013690	HSDL2	ENSCHIG00000009944	chr8:101459570-101473838|chr8:101475219-101481705	hydroxysteroid dehydrogenase like 2 [Source:HGNC Symbol;Acc:HGNC:18572]	GO:0005739(mitochondrion);GO:0005777(peroxisome)	NA	NA	CIRC
circRNA6035	0	0	0	0	0	0	0.985271	0	0.413018	0.624162	0	0	0	0	0	0	8	0	3	5	-inf	down	0.0400522	1	yes	chr1	157111670	157147023	+	6	circRNA	ENSCHIT00000034332	KAT2B	ENSCHIG00000022776	chr1:157086199-157111669|chr1:157147023-157151278	lysine acetyltransferase 2B [Source:HGNC Symbol;Acc:HGNC:8638]	GO:0000123(histone acetyltransferase complex);GO:0000776(kinetochore);GO:0000977(RNA polymerase II transcription regulatory region sequence-specific DNA binding);GO:0003682(chromatin binding);GO:0003712(transcription coregulator activity);GO:0003713(transcription coactivator activity);GO:0004402(histone acetyltransferase activity);GO:0004468(lysine N-acetyltransferase activity, acting on acetyl p…	04330(Notch signaling pathway);04919(Thyroid hormone signaling pathway);05166(Human T-cell leukemia virus 1 infection);05203(Viral carcinogenesis)	EC:2.3.1.48	CIRC,CIRI
circRNA4524	0	0	0	0	0.149147	0.783253	0.615795	0.80037	0	0.124832	0	0	0	0	1	7	5	6	0	1	-3.96196	down	0.0412716	1	yes	chr5	89224357	89224885	-	1	circRNA	ENSCHIT00000033802	PLEKHA5	ENSCHIG00000022500	chr5:89220300-89224356|chr5:89224885-89230301	pleckstrin homology domain containing A5 [Source:HGNC Symbol;Acc:HGNC:30036]	GO:0005515(protein binding);GO:0005654(nucleoplasm);GO:0005829(cytosol)	NA	NA	CIRC
circRNA4892	0	0	0	0	0	0.447573	0	0.933765	0	0.49933	0	0	0	0	0	4	0	7	0	4	-inf	down	0.0423688	1	yes	chr17	22864936	22870030	-	3	circRNA	ENSCHIT00000030412	SLC15A4	ENSCHIG00000020472	chr17:22864273-22864935|chr17:22870030-22877690	solute carrier family 15 member 4 [Source:HGNC Symbol;Acc:HGNC:23090]	GO:0005290(L-histidine transmembrane transporter activity);GO:0006857(oligopeptide transport);GO:0015293(symporter activity);GO:0015333(peptide:proton symporter activity);GO:0015647(peptidoglycan transmembrane transporter activity);GO:0015835(peptidoglycan transport);GO:0016020(membrane);GO:0016021(integral component of membrane);GO:0022857(transmembrane transporter activity);GO:0034157(positive …	NA	NA	CIRC,CIRI
circRNA5240	0	0	0	0	0	0.67136	0.123159	0	0.413018	0.249665	0	0	0	0	0	6	1	0	3	2	-inf	down	0.0436413	1	yes	chr5	55496651	55499185	+	2	circRNA	ENSCHIT00000020020	R3HDM2	ENSCHIG00000014022	chr5:55492116-55496650|chr5:55499185-55503976	R3H domain containing 2 [Source:HGNC Symbol;Acc:HGNC:29167]	GO:0003676(nucleic acid binding)	NA	NA	CIRC
circRNA6586	0	0	0	0	0	0	0	1.46734	0.96371	0	0	0	0	0	0	0	0	11	7	0	-inf	down	0.0445366	1	yes	chr4	1607884	1612842	+	3	circRNA	ENSCHIT00000021183	LMBR1	ENSCHIG00000014826	chr4:1584853-1607883|chr4:1612842-1631739	limb development membrane protein 1 [Source:HGNC Symbol;Acc:HGNC:13243]	GO:0042733(embryonic digit morphogenesis)	NA	NA	CIRI
circRNA1830	0	0.346647	0.345855	0.128738	0.298294	0	0	0	0	0	0	3	3	1	2	0	0	0	0	0	inf	up	0.0461733	1	yes	chr17	60965645	60965989	-	1	circRNA	ENSCHIT00000031358	ENSCHIG00000021047	ENSCHIG00000021047	chr17:60963365-60965644|chr17:60965989-61009820	NA	GO:0003700(DNA-binding transcription factor activity);GO:0006355(regulation of DNA-templated transcription);GO:0008270(zinc ion binding);GO:0043565(sequence-specific DNA binding)	04960(Aldosterone-regulated sodium reabsorption)	NA	CIRC,CIRI
ciRNA649	0	0	0.115285	0	0	0	0.862113	0	0.688364	0.998659	0	0	1	0	0	0	7	0	5	8	-4.46673	down	0.0470014	1	yes	chr13	66328061	66328263	+	1	ciRNA	ENSCHIT00000034014	CTNNBL1	ENSCHIG00000022602	chr13:66328060-66328300	catenin beta like 1 [Source:HGNC Symbol;Acc:HGNC:15879]	GO:0000974(Prp19 complex);GO:0005634(nucleus);GO:0005654(nucleoplasm);GO:0005681(spliceosomal complex);GO:0005813(centrosome);GO:0005829(cytosol);GO:0016445(somatic diversification of immunoglobulins);GO:0019899(enzyme binding);GO:0043065(positive regulation of apoptotic process)	03040(Spliceosome)	NA	CIRC
circRNA420	2.7962	1.03994	0.69171	0.386215	0.745734	0.33568	0.615795	0.666975	0.275346	0.124832	24	9	6	3	5	3	5	5	2	1	1.48738	up	0.0478344	1	yes	chr19	41900829	41901309	-	2	circRNA	ENSCHIT00000018223	RAB5C	ENSCHIG00000012960	chr19:41899757-41900828|chr19:41901309-41902773	RAB5C, member RAS oncogene family [Source:HGNC Symbol;Acc:HGNC:9785]	GO:0003924(GTPase activity);GO:0005525(GTP binding);GO:0005768(endosome);GO:0005811(lipid droplet);GO:0019003(GDP binding);GO:0048227(plasma membrane to endosome transport)	04014(Ras signaling pathway);04144(Endocytosis);04145(Phagosome);04962(Vasopressin-regulated water reabsorption);05132(Salmonella infection);05146(Amoebiasis);05152(Tuberculosis)	NA	CIRC,CIRI
circRNA5490	0	0	0	0	0	0.783253	0	0.26679	0	0.873827	0	0	0	0	0	7	0	2	0	7	-inf	down	0.0482824	1	yes	chr24	833598	859903	-	3	circRNA	ENSCHIT00000026904	ATP9B	ENSCHIG00000018159	chr24:826948-833597|chr24:859903-865136	ATPase phospholipid transporting 9B (putative) [Source:HGNC Symbol;Acc:HGNC:13541]	GO:0000166(nucleotide binding);GO:0000287(magnesium ion binding);GO:0005215(transporter activity);GO:0005524(ATP binding);GO:0005802(trans-Golgi network);GO:0015914(phospholipid transport);GO:0016020(membrane);GO:0016021(integral component of membrane);GO:0016887(ATP hydrolysis activity);GO:0034204(lipid translocation);GO:0046872(metal ion binding);GO:0048471(perinuclear region of cytoplasm);GO:0…	NA	EC:7.6.2.1	CIRI
circRNA1922	0	0.115549	0.23057	0.514953	0.298294	0	0	0	0	0	0	1	2	4	2	0	0	0	0	0	inf	up	0.0484019	1	yes	chr19	39123932	39131374	+	2	circRNA	ENSCHIT00000029180	LASP1	ENSCHIG00000019675	chr19:39114500-39123931|chr19:39131374-39141163	LIM and SH3 protein 1 [Source:HGNC Symbol;Acc:HGNC:6513]	GO:0005515(protein binding);GO:0005737(cytoplasm);GO:0005856(cytoskeleton);GO:0005925(focal adhesion);GO:0005938(cell cortex);GO:0006811(ion transport);GO:0046872(metal ion binding);GO:0051015(actin filament binding)	NA	NA	CIRC
circRNA5650	0	0	0	0	0	0	0.369477	0.26679	0.275346	0.249665	0	0	0	0	0	0	3	2	2	2	-inf	down	0.0496443	1	yes	chr10	17968887	17972069	+	2	circRNA	ENSCHIT00000038551	MIDEAS	ENSCHIG00000025351	chr10:17950018-17968886|chr10:17972069-17976896	mitotic deacetylase associated SANT domain protein [Source:HGNC Symbol;Acc:HGNC:19853]	GO:0005634(nucleus);GO:0005654(nucleoplasm)	NA	NA	CIRC
circRNA5258	0	0	0	0	0	0.447573	0.369477	0.133395	0	0.249665	0	0	0	0	0	4	3	1	0	2	-inf	down	0.0505535	1	no	chr5	111924001	111926125	+	2	circRNA	ENSCHIT00000023555	ENSCHIG00000016257		chr5:111919677-111924000|chr5:111926125-111926767	NA	GO:0005525(GTP binding)	05100(Bacterial invasion of epithelial cells)	NA	CIRC
circRNA623	0.815558	0.115549	0.115285	0	0	0.895146	2.0937	0.53358	1.10138	0.124832	7	1	1	0	0	8	17	4	8	1	-2.18209	down	0.051727	1	no	chr25	42458071	42470677	+	6	circRNA	ENSCHIT00000018860	SUN1		None|chr25:42470677-42474550	Sad1 and UNC84 domain containing 1 [Source:HGNC Symbol;Acc:HGNC:18587]	GO:0005635(nuclear envelope);GO:0005639(integral component of nuclear inner membrane);GO:0006998(nuclear envelope organization);GO:0031965(nuclear membrane);GO:0034993(meiotic nuclear membrane microtubule tethering complex);GO:0043231(intracellular membrane-bounded organelle);GO:0090292(nuclear matrix anchoring at nuclear membrane);GO:0140444(cytoskeleton-nuclear membrane anchor activity)	NA	NA	CIRC,CIRI
circRNA1592	0.466033	0	0.576425	0	0.596587	0	0	0	0	0	4	0	5	0	4	0	0	0	0	0	inf	up	0.0535256	1	no	chr6	100183848	100188706	-	1	intergenic	intergenic_circRNA	intergenic_circRNA		chr6:100183847-100188706	NA	NA	NA	NA	CIRI
circRNA4965	0	0	0	0	0	0.33568	0.738954	0	0	0.748995	0	0	0	0	0	3	6	0	0	6	-inf	down	0.0537971	1	no	chr14	57302726	57303888	+	2	circRNA	ENSCHIT00000023047	NSMAF		chr14:57301988-57302725|chr14:57303888-57304654	neutral sphingomyelinase activation associated factor [Source:HGNC Symbol;Acc:HGNC:8017]	GO:0005515(protein binding)	04071(Sphingolipid signaling pathway)	NA	CIRC
ciRNA306	1.28159	1.38659	0.69171	2.18855	1.49147	2.34976	5.04952	3.73506	1.65207	3.62014	11	12	6	17	10	21	41	28	12	29	-1.22064	down	0.0542298	1	no	chr13	1789961	1799788	+	1	ciRNA	ENSCHIT00000035676	PLCB4		chr13:1789960-1799788	phospholipase C beta 4 [Source:HGNC Symbol;Acc:HGNC:9059]	GO:0004435(phosphatidylinositol phospholipase C activity);GO:0005509(calcium ion binding);GO:0005634(nucleus);GO:0005790(smooth endoplasmic reticulum);GO:0006629(lipid metabolic process);GO:0007165(signal transduction);GO:0008081(phosphoric diester hydrolase activity);GO:0014069(postsynaptic density);GO:0016042(lipid catabolic process);GO:0016787(hydrolase activity);GO:0030425(dendrite);GO:003555…	00562(Inositol phosphate metabolism);01100(Metabolic pathways);04015(Rap1 signaling pathway);04020(Calcium signaling pathway);04022(cGMP-PKG signaling pathway);04062(Chemokine signaling pathway);04070(Phosphatidylinositol signaling system);04071(Sphingolipid signaling pathway);04072(Phospholipase D signaling pathway);04261(Adrenergic signaling in cardiomyocytes);04270(Vascular smooth muscle contr…	EC:3.1.4.11	CIRI
circRNA5572	0	0	0	0	0	1.23083	1.47791	0	0	0	0	0	0	0	0	11	12	0	0	0	-inf	down	0.0544198	1	no	chr2	5007980	5010482	-	3	circRNA	ENSCHIT00000021327	HSPG2		chr2:5007955-5007971|chr2:5010482-5010703	heparan sulfate proteoglycan 2 [Source:HGNC Symbol;Acc:HGNC:5273]	GO:0005509(calcium ion binding);GO:0005515(protein binding);GO:0005576(extracellular region);GO:0005604(basement membrane);GO:0008022(protein C-terminus binding);GO:0016020(membrane);GO:0071944(cell periphery);GO:0072359(circulatory system development)	04512(ECM-receptor interaction);05161(Hepatitis B);05205(Proteoglycans in cancer)	NA	CIRI
circRNA2195	0	0.462196	0	0.128738	1.19317	0	0	0	0	0	0	4	0	1	8	0	0	0	0	0	inf	up	0.0544814	1	no	chr6	97928553	97928785	-	1	circRNA	ENSCHIT00000026493	SCD5		chr6:97924128-97928552|chr6:97928785-97971969	stearoyl-CoA desaturase 5 [Source:HGNC Symbol;Acc:HGNC:21088]	GO:0004768(stearoyl-CoA 9-desaturase activity);GO:0005789(endoplasmic reticulum membrane);GO:0006629(lipid metabolic process);GO:0006636(unsaturated fatty acid biosynthetic process);GO:0016491(oxidoreductase activity);GO:0016717(oxidoreductase activity, acting on paired donors, with oxidation of a pair of donors resulting in the reduction of molecular oxygen to two molecules of water)	01040(Biosynthesis of unsaturated fatty acids);01100(Metabolic pathways);01212(Fatty acid metabolism);03320(PPAR signaling pathway);04152(AMPK signaling pathway)	EC:1.14.19.1	CIRC,CIRI
circRNA4853	0	0	0	0	0	0.559466	0.738954	0	0.413018	0	0	0	0	0	0	5	6	0	3	0	-inf	down	0.0545211	1	no	chr11	96714402	96726416	+	3	circRNA	ENSCHIT00000018796	MVB12B		chr11:96709446-96714401|chr11:96726416-96756673	multivesicular body subunit 12B [Source:HGNC Symbol;Acc:HGNC:23368]	GO:0000813(ESCRT I complex);GO:0005634(nucleus);GO:0005737(cytoplasm);GO:0005768(endosome);GO:0005769(early endosome);GO:0005770(late endosome);GO:0005829(cytosol);GO:0005886(plasma membrane);GO:0008289(lipid binding);GO:0010008(endosome membrane);GO:0015031(protein transport);GO:0016020(membrane);GO:0019075(virus maturation);GO:0031902(late endosome membrane);GO:0031982(vesicle);GO:0042058(regul…	04144(Endocytosis)	NA	CIRC,CIRI
circRNA1564	0.349525	0	0	0	0.596587	0.895146	1.72423	0.26679	0.275346	1.12349	3	0	0	0	4	8	14	2	2	9	-2.17921	down	0.0548436	1	no	chr26	2987474	2991004	-	1	intergenic	intergenic_circRNA	intergenic_circRNA		chr26:2987473-2991004	NA	NA	NA	NA	CIRI
circRNA428	0.69905	0.346647	0.806995	1.15864	0.149147	0.111893	0.246318	0	0.413018	0	6	3	7	9	1	1	2	0	3	0	2.03491	up	0.0554496	1	no	chr19	47279897	47285540	+	2	circRNA	ENSCHIT00000003240	TANC2		chr19:47256592-47279896|chr19:47285540-47300369	tetratricopeptide repeat, ankyrin repeat and coiled-coil containing 2 [Source:HGNC Symbol;Acc:HGNC:30212]	GO:0001701(in utero embryonic development);GO:0005515(protein binding)	NA	NA	CIRC,CIRI
ciRNA2065	0	0	0	0	0	0	0	0.933765	0	1.37316	0	0	0	0	0	0	0	7	0	11	-inf	down	0.0588513	1	no	chr3	106027335	106027628	+	1	ciRNA	ENSCHIT00000024904	HDGF		chr3:106027334-106027628	heparin binding growth factor [Source:HGNC Symbol;Acc:HGNC:4856]	GO:0000122(negative regulation of transcription by RNA polymerase II);GO:0001222(transcription corepressor binding);GO:0003714(transcription corepressor activity);GO:0005615(extracellular space);GO:0005634(nucleus);GO:0005654(nucleoplasm);GO:0017053(transcription repressor complex);GO:0043524(negative regulation of neuron apoptotic process);GO:0098761(cellular response to interleukin-7)	NA	NA	CIRI
circRNA1448	0.815558	0	0.345855	0	0.44744	0	0	0	0	0	7	0	3	0	3	0	0	0	0	0	inf	up	0.0621834	1	no	chr8	9846225	9857613	-	3	circRNA	ENSCHIT00000041733	EXTL3		chr8:9835588-9846224|chr8:9857613-9870000	exostosin like glycosyltransferase 3 [Source:HGNC Symbol;Acc:HGNC:3518]	GO:0005783(endoplasmic reticulum);GO:0005789(endoplasmic reticulum membrane);GO:0005794(Golgi apparatus);GO:0006486(protein glycosylation);GO:0015012(heparan sulfate proteoglycan biosynthetic process);GO:0016020(membrane);GO:0016021(integral component of membrane);GO:0016757(glycosyltransferase activity)	00534(Glycosaminoglycan biosynthesis - heparan sulfate / heparin);01100(Metabolic pathways)	EC:2.4.1.224	CIRI
ciRNA1688	0	0	0	0	0	0.447573	0.369477	0	0	0.873827	0	0	0	0	0	4	3	0	0	7	-inf	down	0.0624984	1	no	chr22	57267520	57284773	-	1	ciRNA	ENSCHIT00000011993	NR2C2		chr22:57267519-57284773	nuclear receptor subfamily 2 group C member 2 [Source:HGNC Symbol;Acc:HGNC:7972]	GO:0000122(negative regulation of transcription by RNA polymerase II);GO:0000977(RNA polymerase II transcription regulatory region sequence-specific DNA binding);GO:0000978(RNA polymerase II cis-regulatory region sequence-specific DNA binding);GO:0001228(DNA-binding transcription activator activity, RNA polymerase II-specific);GO:0003700(DNA-binding transcription factor activity);GO:0005654(nucle…	NA	NA	CIRI
circRNA1795	0	0.346647	0.345855	0.257477	0	0.67136	0.862113	1.33395	0.96371	0.249665	0	3	3	2	0	6	7	10	7	2	-2.10288	down	0.0627249	1	no	chr10	60206538	60206837	+	1	circRNA	ENSCHIT00000008336	Metazoa_SRP		None|None	Metazoan signal recognition particle RNA [Source:RFAM;Acc:RF00017]	GO:0005786(signal recognition particle, endoplasmic reticulum targeting);GO:0006617(SRP-dependent cotranslational protein targeting to membrane, signal sequence recognition)	NA	NA	CIRC
ciRNA390	1.86413	0.231098	0.69171	0.77243	1.78976	0	0.615795	0	0.688364	0.249665	16	2	6	6	12	0	5	0	5	2	1.78348	up	0.0646743	1	no	chr6	93760447	93762882	+	1	ciRNA	ENSCHIT00000016198	ANXA3		chr6:93760446-93762882	annexin A3 [Source:HGNC Symbol;Acc:HGNC:541]	GO:0004859(phospholipase inhibitor activity);GO:0005509(calcium ion binding);GO:0005544(calcium-dependent phospholipid binding);GO:0005737(cytoplasm);GO:0005886(plasma membrane);GO:0006909(phagocytosis);GO:0010595(positive regulation of endothelial cell migration);GO:0016020(membrane);GO:0030670(phagocytic vesicle membrane);GO:0042581(specific granule);GO:0042742(defense response to bacterium);GO…	NA	NA	CIRI
circRNA5064	0	0	0	0	0	0.447573	0.123159	0.133395	0.413018	0	0	0	0	0	0	4	1	1	3	0	-inf	down	0.0652486	1	no	chr25	259366	262590	-	3	circRNA	ENSCHIT00000014238	AXIN1		chr25:255830-259365|chr25:262590-281270	axin 1 [Source:HGNC Symbol;Acc:HGNC:903]	GO:0000209(protein polyubiquitination);GO:0001701(in utero embryonic development);GO:0001932(regulation of protein phosphorylation);GO:0001934(positive regulation of protein phosphorylation);GO:0002039(p53 binding);GO:0005634(nucleus);GO:0005737(cytoplasm);GO:0005886(plasma membrane);GO:0005938(cell cortex);GO:0006913(nucleocytoplasmic transport);GO:0007605(sensory perception of sound);GO:0008013…	04310(Wnt signaling pathway);04390(Hippo signaling pathway);04550(Signaling pathways regulating pluripotency of stem cells);04934(Cushing syndrome);05010(Alzheimer disease);05022(Pathways of neurodegeneration - multiple diseases);05165(Human papillomavirus infection);05200(Pathways in cancer);05210(Colorectal cancer);05213(Endometrial cancer);05217(Basal cell carcinoma);05224(Breast cancer);05225…	NA	CIRC
circRNA1652	8.3886	0	7.37824	0	0.596587	0	0	0	1.23906	0	72	0	64	0	4	0	0	0	9	0	3.72316	up	0.0656005	1	no	chr23	24028118	24038872	+	6	circRNA	ENSCHIT00000039880	ENSCHIG00000026143		chr23:24021458-24028118	NA	GO:0004364(glutathione transferase activity);GO:0005515(protein binding);GO:0006749(glutathione metabolic process)	00480(Glutathione metabolism);00980(Metabolism of xenobiotics by cytochrome P450);00982(Drug metabolism - cytochrome P450);00983(Drug metabolism - other enzymes);01100(Metabolic pathways);01524(Platinum drug resistance);05200(Pathways in cancer);05204(Chemical carcinogenesis);05225(Hepatocellular carcinoma);05418(Fluid shear stress and atherosclerosis)	EC:2.5.1.18	CIRI
circRNA6646	0	0	0	0	0	0	0	0.400185	0.413018	0.624162	0	0	0	0	0	0	0	3	3	5	-inf	down	0.0656539	1	no	chr9	52548167	52558513	-	2	circRNA	ENSCHIT00000007012	MRAP2		chr9:52533162-52548166|chr9:52558513-52585169	melanocortin 2 receptor accessory protein 2 [Source:HGNC Symbol;Acc:HGNC:21232]	GO:0005783(endoplasmic reticulum);GO:0005886(plasma membrane);GO:0006112(energy reserve metabolic process);GO:0007631(feeding behavior);GO:0030545(signaling receptor regulator activity);GO:0031780(corticotropin hormone receptor binding);GO:0031781(type 3 melanocortin receptor binding);GO:0031782(type 4 melanocortin receptor binding);GO:0031783(type 5 melanocortin receptor binding);GO:0042802(iden…	NA	NA	CIRI
circRNA5583	0	0	0	0	0	0.447573	0.985271	0	0	0.249665	0	0	0	0	0	4	8	0	0	2	-inf	down	0.0658283	1	no	chr5	70737284	70935668	-	5	circRNA	ENSCHIT00000022479	LARGE1		chr5:70619335-70737284|chr5:70935668-70985070	LARGE xylosyl- and glucuronyltransferase 1 [Source:HGNC Symbol;Acc:HGNC:6511]	GO:0005794(Golgi apparatus);GO:0006486(protein glycosylation);GO:0015020(glucuronosyltransferase activity);GO:0016757(glycosyltransferase activity);GO:0016758(hexosyltransferase activity);GO:0030145(manganese ion binding);GO:0035269(protein O-linked mannosylation);GO:0042285(xylosyltransferase activity)	00515(Mannose type O-glycan biosynthesis);01100(Metabolic pathways)	NA	CIRI
circRNA1547	3.61176	2.77318	2.53627	1.02991	1.19317	0.67136	1.35475	0.933765	1.23906	1.37316	31	24	22	8	8	6	11	7	9	11	1.00002	up	0.0664985	1	no	chr23	24033577	24076325	+	1	intergenic	intergenic_circRNA	intergenic_circRNA		chr23:24033576-24076325	NA	NA	NA	NA	CIRI
circRNA5576	0	0	0	0	0	0.33568	0	0	0.688364	0.49933	0	0	0	0	0	3	0	0	5	4	-inf	down	0.0666011	1	no	chr11	100734750	100737339	+	2	circRNA	ENSCHIT00000039250	LAMC3		chr11:100732268-100734750|chr11:100737339-100740894	laminin subunit gamma 3 [Source:HGNC Symbol;Acc:HGNC:6494]	GO:0000904(cell morphogenesis involved in differentiation);GO:0005576(extracellular region);GO:0005604(basement membrane);GO:0007155(cell adhesion);GO:0007601(visual perception);GO:0014002(astrocyte development);GO:0016020(membrane);GO:0060041(retina development in camera-type eye)	04151(PI3K-Akt signaling pathway);04510(Focal adhesion);04512(ECM-receptor interaction);05145(Toxoplasmosis);05146(Amoebiasis);05165(Human papillomavirus infection);05200(Pathways in cancer);05222(Small cell lung cancer)	NA	CIRI
circRNA6612	0	0	0	0	0	0	0	1.20055	0.826037	0	0	0	0	0	0	0	0	9	6	0	-inf	down	0.0669337	1	no	chr18	5567499	5567644	-	1	intergenic	intergenic_circRNA	intergenic_circRNA		chr18:5567498-5567644	NA	NA	NA	NA	CIRI
circRNA129	2.67969	2.42653	1.95984	1.93107	3.57952	4.02816	4.1874	6.40296	3.44182	6.74095	23	21	17	15	24	36	34	48	25	54	-0.979666	down	0.0673453	1	no	chr11	44321952	44323276	-	3	circRNA	ENSCHIT00000033680	ENSCHIG00000022414		chr11:44320495-44321951|chr11:44323276-44325894	NA	NA	NA	NA	CIRC,CIRI
circRNA5260	0	0	0	0	0	0.67136	0.123159	0	0.275346	0.124832	0	0	0	0	0	6	1	0	2	1	-inf	down	0.0685956	1	no	chr4	1320053	1336576	-	4	circRNA	ENSCHIT00000021123	UBE3C		chr4:1314244-1320052|chr4:1336576-1346817	ubiquitin protein ligase E3C [Source:HGNC Symbol;Acc:HGNC:16803]	GO:0000209(protein polyubiquitination);GO:0004842(ubiquitin-protein transferase activity);GO:0035519(protein K29-linked ubiquitination);GO:0061630(ubiquitin protein ligase activity);GO:0070936(protein K48-linked ubiquitination)	04120(Ubiquitin mediated proteolysis)	EC:2.3.2.26	CIRC,CIRI
circRNA1720	0	0.346647	0.23057	0.128738	0.149147	0	0	0	0	0	0	3	2	1	1	0	0	0	0	0	inf	up	0.0687724	1	no	chr12	52276165	52278484	+	2	circRNA	ENSCHIT00000032764	TNFRSF19		chr12:52261890-52276164|chr12:52278484-52297406	TNF receptor superfamily member 19 [Source:HGNC Symbol;Acc:HGNC:11915]	GO:0001942(hair follicle development);GO:0005515(protein binding);GO:0016020(membrane);GO:0016021(integral component of membrane);GO:0043123(positive regulation of I-kappaB kinase/NF-kappaB signaling)	04060(Cytokine-cytokine receptor interaction)	NA	CIRC,CIRI
circRNA2124	0	0.346647	0.345855	0.514953	0.298294	0	0	0	0	0.124832	0	3	3	4	2	0	0	0	0	1	3.59242	up	0.0688596	1	no	chr29	27676899	27678192	-	4	circRNA	ENSCHIT00000023112	ROBO4		chr29:27675881-27676898|chr29:27678192-27682265	roundabout guidance receptor 4 [Source:HGNC Symbol;Acc:HGNC:17985]	GO:0001525(angiogenesis);GO:0005515(protein binding);GO:0061028(establishment of endothelial barrier)	NA	NA	CIRC,CIRI
circRNA503	1.16508	1.96433	1.4987	0.77243	1.78976	3.3568	4.06424	2.40111	2.06509	3.74497	10	17	13	6	12	30	33	18	15	30	-1.1204	down	0.0696997	1	no	chr26	33899189	33901483	+	2	circRNA	ENSCHIT00000010201	TLL2		chr26:33897542-33899188|chr26:33901483-33904842	tolloid like 2 [Source:HGNC Symbol;Acc:HGNC:11844]	GO:0004222(metalloendopeptidase activity);GO:0005509(calcium ion binding);GO:0006508(proteolysis);GO:0008237(metallopeptidase activity);GO:0008270(zinc ion binding);GO:0048632(negative regulation of skeletal muscle tissue growth)	NA	NA	CIRC,CIRI
circRNA5465	0	0	0	0	0	0.559466	0	0.400185	0	0.49933	0	0	0	0	0	5	0	3	0	4	-inf	down	0.0704989	1	no	chr9	47734650	47737066	+	3	circRNA	ENSCHIT00000031259	MDN1		chr9:47732972-47734650|chr9:47737066-47743284	midasin AAA ATPase 1 [Source:HGNC Symbol;Acc:HGNC:18302]	GO:0000027(ribosomal large subunit assembly);GO:0005524(ATP binding);GO:0005634(nucleus);GO:0005654(nucleoplasm);GO:0005730(nucleolus);GO:0005829(cytosol);GO:0016887(ATP hydrolysis activity);GO:0045111(intermediate filament cytoskeleton)	03008(Ribosome biogenesis in eukaryotes)	NA	CIRI
circRNA592	0.815558	0	0	0	0.298294	2.01408	0.615795	0.26679	0.275346	1.49799	7	0	0	0	2	18	5	2	2	12	-2.06786	down	0.0739979	1	no	chr25	14421305	14425734	+	3	circRNA	ENSCHIT00000026381	ENSCHIG00000017905		chr25:14420412-14421304|chr25:14425734-14427299	NA	GO:0030246(carbohydrate binding)	NA	NA	CIRC,CIRI
circRNA2375	0	0.231098	0	0	0	0	0.862113	0.26679	0.688364	0.49933	0	2	0	0	0	0	7	2	5	4	-3.32543	down	0.0745848	1	no	chr8	69176258	69177062	+	3	circRNA	ENSCHIT00000035028	BMP1		chr8:69174543-69176257|chr8:69177062-69178724	bone morphogenetic protein 1 [Source:HGNC Symbol;Acc:HGNC:1067]	GO:0004222(metalloendopeptidase activity);GO:0005509(calcium ion binding);GO:0006508(proteolysis);GO:0008233(peptidase activity);GO:0008237(metallopeptidase activity);GO:0008270(zinc ion binding);GO:0016787(hydrolase activity);GO:0042802(identical protein binding);GO:0046872(metal ion binding);GO:0061036(positive regulation of cartilage development)	NA	EC:3.4.24.19	CIRC,CIRI
circRNA5161	0	0	0	0	0	0.111893	0.492636	0	0.137673	0.374497	0	0	0	0	0	1	4	0	1	3	-inf	down	0.0754074	1	no	chr28	42922887	42932332	-	5	circRNA	ENSCHIT00000014819	GALNT2		chr28:42914408-42922886|chr28:42932332-42939311	polypeptide N-acetylgalactosaminyltransferase 2 [Source:HGNC Symbol;Acc:HGNC:4124]	GO:0004653(polypeptide N-acetylgalactosaminyltransferase activity);GO:0005794(Golgi apparatus);GO:0005795(Golgi stack);GO:0006493(protein O-linked glycosylation);GO:0016266(O-glycan processing);GO:0018242(protein O-linked glycosylation via serine);GO:0018243(protein O-linked glycosylation via threonine);GO:0030145(manganese ion binding);GO:0048471(perinuclear region of cytoplasm);GO:0051604(prote…	00512(Mucin type O-glycan biosynthesis);00514(Other types of O-glycan biosynthesis);01100(Metabolic pathways)	EC:2.4.1.41	CIRC
ciRNA480	0	0.231098	0.576425	0	0.44744	0	0	0	0	0	0	2	5	0	3	0	0	0	0	0	inf	up	0.0764435	1	no	chr25	40045221	40045498	-	1	ciRNA	ENSCHIT00000023119	AP5Z1		chr25:40045190-40045498	adaptor related protein complex 5 subunit zeta 1 [Source:HGNC Symbol;Acc:HGNC:22197]	GO:0000724(double-strand break repair via homologous recombination);GO:0005634(nucleus);GO:0005654(nucleoplasm);GO:0005737(cytoplasm);GO:0016197(endosomal transport);GO:0016607(nuclear speck);GO:0044599(AP-5 adaptor complex)	NA	NA	CIRC,CIRI
circRNA5042	0	0	0	0	0	1.56651	0	0.666975	0	0	0	0	0	0	0	14	0	5	0	0	-inf	down	0.076578	1	no	chr27	26007359	26019035	-	3	circRNA	ENSCHIT00000023961	MTUS1		chr27:25973712-26007358|chr27:26019035-26044974	microtubule associated scaffold protein 1 [Source:HGNC Symbol;Acc:HGNC:29789]	NA	NA	NA	CIRC,CIRI
ciRNA1760	0	0	0	0	0	0	0.123159	0.400185	0.275346	0.124832	0	0	0	0	0	0	1	3	2	1	-inf	down	0.0767261	1	no	chr19	26855046	26855191	+	1	ciRNA	ENSCHIT00000026075	ACAP1		chr19:26855045-26855215	ArfGAP with coiled-coil, ankyrin repeat and PH domains 1 [Source:HGNC Symbol;Acc:HGNC:16467]	GO:0005096(GTPase activator activity);GO:0005515(protein binding)	04144(Endocytosis)	NA	CIRC
circRNA5950	0	0	0	0	0	0	0.615795	0.26679	0.550691	0	0	0	0	0	0	0	5	2	4	0	-inf	down	0.0780925	1	no	chr4	18779156	18784897	+	4	circRNA	ENSCHIT00000023174	CREB3L2		chr4:18774422-18779155|chr4:18784897-18798389	cAMP responsive element binding protein 3 like 2 [Source:HGNC Symbol;Acc:HGNC:23720]	GO:0000976(transcription cis-regulatory region binding);GO:0000978(RNA polymerase II cis-regulatory region sequence-specific DNA binding);GO:0001228(DNA-binding transcription activator activity, RNA polymerase II-specific);GO:0002062(chondrocyte differentiation);GO:0003700(DNA-binding transcription factor activity);GO:0005634(nucleus);GO:0005654(nucleoplasm);GO:0005783(endoplasmic reticulum);GO:0…	04022(cGMP-PKG signaling pathway);04024(cAMP signaling pathway);04151(PI3K-Akt signaling pathway);04152(AMPK signaling pathway);04211(Longevity regulating pathway);04261(Adrenergic signaling in cardiomyocytes);04668(TNF signaling pathway);04714(Thermogenesis);04725(Cholinergic synapse);04728(Dopaminergic synapse);04911(Insulin secretion);04915(Estrogen signaling pathway);04916(Melanogenesis);0491…	NA	CIRC
circRNA6072	0	0	0	0	0	0	0.492636	0	0.688364	0.249665	0	0	0	0	0	0	4	0	5	2	-inf	down	0.079516	1	no	chr8	89409371	89414548	-	2	circRNA	ENSCHIT00000037369	ENSCHIG00000024607		chr8:89405434-89409370|chr8:89414548-89427978	NA	GO:0007276(gamete generation)	NA	NA	CIRC,CIRI
circRNA441	0.116508	1.03994	0.115285	0	1.49147	0.223787	0	0	0	0.249665	1	9	1	0	10	2	0	0	0	2	2.54505	up	0.0805008	1	no	chr19	53281841	53284575	-	2	circRNA	ENSCHIT00000039703	TNRC6C		chr19:53278571-53281840|chr19:53284575-53290475	trinucleotide repeat containing adaptor 6C [Source:HGNC Symbol;Acc:HGNC:29318]	GO:0003676(nucleic acid binding);GO:0005515(protein binding);GO:0035278(miRNA-mediated gene silencing by inhibition of translation)	NA	NA	CIRC
circRNA1714	0	0.808844	0.115285	1.02991	0	0	0	0.133395	0	0	0	7	1	8	0	0	0	1	0	0	3.87268	up	0.0807804	1	no	chr12	16433585	16443885	+	3	circRNA	ENSCHIT00000013292	ENSCHIG00000009607		chr12:16399124-16433584|chr12:16443885-16461796	NA	GO:0000166(nucleotide binding);GO:0005524(ATP binding);GO:0016020(membrane);GO:0016021(integral component of membrane);GO:0042626(ATPase-coupled transmembrane transporter activity);GO:0055085(transmembrane transport);GO:0140359(ABC-type transporter activity)	01523(Antifolate resistance);02010(ABC transporters);04024(cAMP signaling pathway);04976(Bile secretion)	NA	CIRC,CIRI
circRNA1174	0.116508	0.231098	0.23057	0.257477	0	0	0	0	0	0	1	2	2	2	0	0	0	0	0	0	inf	up	0.0820313	1	no	chr2	111278941	111286427	+	4	circRNA	ENSCHIT00000024087	DCAF17		chr2:111277704-111278940|chr2:111286427-111290015	DDB1 and CUL4 associated factor 17 [Source:HGNC Symbol;Acc:HGNC:25784]	GO:0005654(nucleoplasm);GO:0005829(cytosol);GO:0016567(protein ubiquitination);GO:0080008(Cul4-RING E3 ubiquitin ligase complex)	NA	NA	CIRC
circRNA106	0.932066	0	0.69171	1.02991	0.745734	2.23787	1.60107	1.73413	0.826037	1.99732	8	0	6	8	5	20	13	13	6	16	-1.30449	down	0.0835207	1	no	chr11	9997676	9998093	+	2	circRNA	ENSCHIT00000010345	CCDC142		chr11:9997597-9997675|chr11:9998093-9998162	coiled-coil domain containing 142 [Source:HGNC Symbol;Acc:HGNC:25889]	NA	NA	NA	CIRC,CIRI
circRNA1450	0.349525	0	0.345855	0.514953	0	0	0	0	0	0	3	0	3	4	0	0	0	0	0	0	inf	up	0.0842473	1	no	chr15	38827948	38829008	-	2	circRNA	ENSCHIT00000025617	SCUBE2		chr15:38825054-38827947|chr15:38829008-38831343	signal peptide, CUB domain and EGF like domain containing 2 [Source:HGNC Symbol;Acc:HGNC:30425]	GO:0003413(chondrocyte differentiation involved in endochondral bone morphogenesis);GO:0005509(calcium ion binding);GO:0005615(extracellular space);GO:0045669(positive regulation of osteoblast differentiation);GO:0045778(positive regulation of ossification);GO:0045880(positive regulation of smoothened signaling pathway);GO:0097108(hedgehog family protein binding);GO:1902732(positive regulation of…	NA	NA	CIRI
circRNA5698	0	0	0	0	0	0	0.738954	0.53358	0.137673	0	0	0	0	0	0	0	6	4	1	0	-inf	down	0.0845927	1	no	chr16	78499656	78501722	+	3	circRNA	ENSCHIT00000030076	KDM5B		chr16:78497995-78499655|chr16:78501722-78504376	lysine demethylase 5B [Source:HGNC Symbol;Acc:HGNC:18039]	GO:0003677(DNA binding);GO:0003714(transcription corepressor activity);GO:0005634(nucleus);GO:0005654(nucleoplasm);GO:0005829(cytosol);GO:0006325(chromatin organization);GO:0007338(single fertilization);GO:0008270(zinc ion binding);GO:0009791(post-embryonic development);GO:0010628(positive regulation of gene expression);GO:0016491(oxidoreductase activity);GO:0032453(histone H3-methyl-lysine-4 dem…	NA	EC:1.14.11.67	CIRC
circRNA1148	1.86413	4.39087	3.11269	1.54486	1.34232	3.3568	1.10843	0.133395	0	0.873827	16	38	27	12	9	30	9	1	0	7	1.1631	up	0.0854938	1	no	chr2	23649326	23652869	+	2	circRNA	ENSCHIT00000023581	SERPINE2		chr2:23610839-23649325|chr2:23652869-23658731	serpin family E member 2 [Source:HGNC Symbol;Acc:HGNC:8951]	GO:0004867(serine-type endopeptidase inhibitor activity);GO:0005102(signaling receptor binding);GO:0005539(glycosaminoglycan binding);GO:0005576(extracellular region);GO:0005615(extracellular space);GO:0005829(cytosol);GO:0007596(blood coagulation);GO:0008201(heparin binding);GO:0008285(negative regulation of cell population proliferation);GO:0009611(response to wounding);GO:0010466(negative regu…	NA	NA	CIRC,CIRI
circRNA2336	0	0.346647	0.345855	1.15864	1.19317	0.111893	0	0.26679	0.137673	0.249665	0	3	3	9	8	1	0	2	1	2	1.99067	up	0.0861291	1	no	chr1	146914668	146941336	-	2	circRNA	ENSCHIT00000024410	RUNX1		chr1:146881648-146914667|chr1:146941336-146961210	RUNX family transcription factor 1 [Source:HGNC Symbol;Acc:HGNC:10471]	GO:0000976(transcription cis-regulatory region binding);GO:0000977(RNA polymerase II transcription regulatory region sequence-specific DNA binding);GO:0000978(RNA polymerase II cis-regulatory region sequence-specific DNA binding);GO:0001228(DNA-binding transcription activator activity, RNA polymerase II-specific);GO:0002573(myeloid leukocyte differentiation);GO:0003677(DNA binding);GO:0003700(DNA…	04530(Tight junction);04659(Th17 cell differentiation);05200(Pathways in cancer);05202(Transcriptional misregulation in cancer);05220(Chronic myeloid leukemia);05221(Acute myeloid leukemia)	NA	CIRC
circRNA1328	0.466033	0.693295	0.115285	0	0	0	0	0	0	0	4	6	1	0	0	0	0	0	0	0	inf	up	0.0864928	1	no	chr8	94505434	94512865	-	3	circRNA	ENSCHIT00000036643	ABCA1		chr8:94486152-94505433|chr8:94512865-94526985	ATP binding cassette subfamily A member 1 [Source:HGNC Symbol;Acc:HGNC:29]	GO:0000166(nucleotide binding);GO:0002790(peptide secretion);GO:0005102(signaling receptor binding);GO:0005524(ATP binding);GO:0005548(phospholipid transporter activity);GO:0005768(endosome);GO:0005794(Golgi apparatus);GO:0005886(plasma membrane);GO:0005887(integral component of plasma membrane);GO:0006497(protein lipidation);GO:0006911(phagocytosis, engulfment);GO:0007040(lysosome organization);…	02010(ABC transporters);04975(Fat digestion and absorption);04979(Cholesterol metabolism)	NA	CIRC
circRNA5114	0	0	0	0	0	0.783253	0.246318	0	0	0.374497	0	0	0	0	0	7	2	0	0	3	-inf	down	0.0872042	1	no	chr23	28983428	28992909	-	4	circRNA	ENSCHIT00000032284	SLC25A27		chr23:28977603-28983427|chr23:28992909-28995672	solute carrier family 25 member 27 [Source:HGNC Symbol;Acc:HGNC:21065]	GO:0005739(mitochondrion);GO:0031966(mitochondrial membrane)	NA	NA	CIRC,CIRI
circRNA1204	0.466033	0	0.345855	0	0.44744	1.23083	0.615795	2.00092	0	1.12349	4	0	3	0	3	11	5	15	0	9	-1.98089	down	0.0872226	1	no	chr1	65353840	65382305	+	3	circRNA	ENSCHIT00000032677	STXBP5L		chr1:65300780-65353839|chr1:65382305-65425224	syntaxin binding protein 5L [Source:HGNC Symbol;Acc:HGNC:30757]	GO:0005515(protein binding);GO:0017157(regulation of exocytosis);GO:0031594(neuromuscular junction);GO:0042593(glucose homeostasis);GO:0046676(negative regulation of insulin secretion);GO:0098992(neuronal dense core vesicle);GO:2000300(regulation of synaptic vesicle exocytosis)	NA	NA	CIRC
circRNA5936	0	0	0	0	0	0	0.738954	1.20055	0	0	0	0	0	0	0	0	6	9	0	0	-inf	down	0.087659	1	no	chr5	64569503	64574941	-	2	circRNA	ENSCHIT00000020783	NUP37		chr5:64568777-64569502|chr5:64574941-64601009	nucleoporin 37 [Source:HGNC Symbol;Acc:HGNC:29929]	GO:0000776(kinetochore);GO:0005515(protein binding);GO:0005635(nuclear envelope);GO:0005654(nucleoplasm);GO:0031080(nuclear pore outer ring)	03013(RNA transport);05014(Amyotrophic lateral sclerosis)	NA	CIRC,CIRI
circRNA1374	4.07779	2.88873	3.68912	3.08972	3.72867	7.04928	6.8969	7.33672	2.89113	8.11411	35	25	32	24	25	63	56	55	21	65	-0.885792	down	0.0898272	1	no	chr7	96049040	96049590	-	1	circRNA	ENSCHIT00000020253	INSR		chr7:95979664-96049039	insulin receptor [Source:HGNC Symbol;Acc:HGNC:6091]	GO:0000166(nucleotide binding);GO:0001540(amyloid-beta binding);GO:0001934(positive regulation of protein phosphorylation);GO:0002092(positive regulation of receptor internalization);GO:0003007(heart morphogenesis);GO:0004672(protein kinase activity);GO:0004712(protein serine/threonine/tyrosine kinase activity);GO:0004713(protein tyrosine kinase activity);GO:0004714(transmembrane receptor protein…	04010(MAPK signaling pathway);04014(Ras signaling pathway);04015(Rap1 signaling pathway);04022(cGMP-PKG signaling pathway);04066(HIF-1 signaling pathway);04068(FoxO signaling pathway);04072(Phospholipase D signaling pathway);04150(mTOR signaling pathway);04151(PI3K-Akt signaling pathway);04152(AMPK signaling pathway);04211(Longevity regulating pathway);04213(Longevity regulating pathway - multipl…	EC:2.7.10.1	CIRI
circRNA411	1.98064	2.31098	0.69171	2.18855	2.2372	6.04224	3.69477	3.20148	2.61578	3.74497	17	20	6	17	15	54	30	24	19	30	-1.03642	down	0.0911572	1	no	chr19	22518126	22521341	-	3	circRNA	ENSCHIT00000034767	SLC43A2		chr19:22505133-22518125|chr19:22521341-22529547	solute carrier family 43 member 2 [Source:HGNC Symbol;Acc:HGNC:23087]	GO:0005886(plasma membrane);GO:0015179(L-amino acid transmembrane transporter activity);GO:0015807(L-amino acid transport);GO:0022857(transmembrane transporter activity);GO:0051956(negative regulation of amino acid transport);GO:0055085(transmembrane transport);GO:0060358(negative regulation of leucine import)	NA	NA	CIRC,CIRI
ciRNA277	1.04857	0.693295	0.46114	0.386215	1.49147	1.00704	2.0937	1.06716	1.65207	3.49531	9	6	4	3	10	9	17	8	12	28	-1.19079	down	0.092558	1	no	chr2	527878	528227	+	1	ciRNA	ENSCHIT00000038698	CROCC		chr2:527877-528256	ciliary rootlet coiled-coil, rootletin [Source:HGNC Symbol;Acc:HGNC:21299]	GO:0005813(centrosome);GO:0005814(centriole);GO:0005829(cytosol);GO:0005886(plasma membrane);GO:0007098(centrosome cycle);GO:0008104(protein localization);GO:0010457(centriole-centriole cohesion);GO:0015629(actin cytoskeleton);GO:0033365(protein localization to organelle);GO:0035253(ciliary rootlet);GO:0045724(positive regulation of cilium assembly);GO:1903566(positive regulation of protein local…	NA	NA	CIRC
circRNA831	0.69905	0.231098	0.46114	0.901168	0.298294	0.447573	0	0	0	0.249665	6	2	4	7	2	4	0	0	0	2	1.89365	up	0.0932922	1	no	chr7	22251499	22253819	+	2	circRNA	ENSCHIT00000023563	MEF2C		chr7:22241429-22251498|chr7:22253819-22271602	myocyte enhancer factor 2C [Source:NCBI gene (formerly Entrezgene);Acc:102175290]	GO:0000122(negative regulation of transcription by RNA polymerase II);GO:0000165(MAPK cascade);GO:0000977(RNA polymerase II transcription regulatory region sequence-specific DNA binding);GO:0000981(DNA-binding transcription factor activity, RNA polymerase II-specific);GO:0001228(DNA-binding transcription activator activity, RNA polymerase II-specific);GO:0003677(DNA binding);GO:0003680(minor groo…	04010(MAPK signaling pathway);04022(cGMP-PKG signaling pathway);04371(Apelin signaling pathway);04921(Oxytocin signaling pathway);04928(Parathyroid hormone synthesis, secretion and action);05202(Transcriptional misregulation in cancer);05418(Fluid shear stress and atherosclerosis)	NA	CIRC,CIRI
ciRNA90	3.72827	1.50214	1.95984	0.386215	1.04403	0.895146	1.47791	0	0.688364	0.624162	32	13	17	3	7	8	12	0	5	5	1.22588	up	0.0936786	1	no	chr19	36120254	36120509	+	1	ciRNA	ENSCHIT00000031778	COL1A1		chr19:36120253-36120528	collagen type I alpha 1 chain [Source:HGNC Symbol;Acc:HGNC:2197]	GO:0001501(skeletal system development);GO:0001568(blood vessel development);GO:0001649(osteoblast differentiation);GO:0001957(intramembranous ossification);GO:0001958(endochondral ossification);GO:0002020(protease binding);GO:0005201(extracellular matrix structural constituent);GO:0005515(protein binding);GO:0005581(collagen trimer);GO:0005584(collagen type I trimer);GO:0005615(extracellular spa…	04151(PI3K-Akt signaling pathway);04510(Focal adhesion);04512(ECM-receptor interaction);04611(Platelet activation);04926(Relaxin signaling pathway);04933(AGE-RAGE signaling pathway in diabetic complications);04974(Protein digestion and absorption);05146(Amoebiasis);05165(Human papillomavirus infection);05205(Proteoglycans in cancer)	NA	CIRC
circRNA481	0.349525	0.115549	0.69171	1.02991	0.44744	0.33568	0	0	0	0.374497	3	1	6	8	3	3	0	0	0	3	1.89108	up	0.094726	1	no	chr18	54835474	54835741	-	1	circRNA	ENSCHIT00000031729	PRKD2		chr18:54832713-54835473|chr18:54835741-54839689	protein kinase D2 [Source:HGNC Symbol;Acc:HGNC:17293]	GO:0000166(nucleotide binding);GO:0001938(positive regulation of endothelial cell proliferation);GO:0004672(protein kinase activity);GO:0004674(protein serine/threonine kinase activity);GO:0004697(protein kinase C activity);GO:0004698(calcium-dependent protein kinase C activity);GO:0004712(protein serine/threonine/tyrosine kinase activity);GO:0005080(protein kinase C binding);GO:0005524(ATP bindi…	04015(Rap1 signaling pathway);04925(Aldosterone synthesis and secretion)	EC:2.7.11.13	CIRC,CIRI
circRNA4143	0	0	0	0	1.04403	1.56651	2.34002	0	0.688364	1.24832	0	0	0	0	7	14	19	0	5	10	-2.4846	down	0.0956232	1	no	chr13	46213621	46224358	+	4	circRNA	ENSCHIT00000037099	DIP2C		chr13:46210323-46213620|chr13:46224358-46225730	disco interacting protein 2 homolog C [Source:HGNC Symbol;Acc:HGNC:29150]	NA	NA	NA	CIRC,CIRI
circRNA4104	0	0	0	0.386215	0	1.23083	0.615795	0.666975	0.275346	0	0	0	0	3	0	11	5	5	2	0	-2.85224	down	0.0960249	1	no	chr19	62140173	62145416	-	3	circRNA	ENSCHIT00000039862	ENSCHIG00000026129		chr19:62130622-62140173|chr19:62145439-62145476	NA	GO:0000166(nucleotide binding);GO:0004672(protein kinase activity);GO:0004674(protein serine/threonine kinase activity);GO:0005524(ATP binding);GO:0006468(protein phosphorylation);GO:0016301(kinase activity);GO:0016310(phosphorylation);GO:0016740(transferase activity)	NA	NA	CIRI
circRNA296	1.28159	0.115549	0.576425	0	0	0.111893	0	0	0	0	11	1	5	0	0	1	0	0	0	0	4.14061	up	0.0977178	1	no	chr16	29573276	29576861	+	3	circRNA	ENSCHIT00000018560	ENSCHIG00000013167		chr16:29551436-29573275|chr16:29576861-29581356	NA	GO:0046872(metal ion binding)	NA	NA	CIRC,CIRI
circRNA5663	0	0	0	0	0	0	0.492636	0.26679	0	0.49933	0	0	0	0	0	0	4	2	0	4	-inf	down	0.0989977	1	no	chr10	88696838	88697254	+	2	circRNA	ENSCHIT00000036454	DENND4A		chr10:88695350-88696837|chr10:88697254-88698598	DENN domain containing 4A [Source:HGNC Symbol;Acc:HGNC:24321]	GO:0005085(guanyl-nucleotide exchange factor activity);GO:0005515(protein binding);GO:0005737(cytoplasm);GO:0050790(regulation of catalytic activity)	NA	NA	CIRC
circRNA5844	0	0	0	0	0	0	1.23159	0	0.137673	0.124832	0	0	0	0	0	0	10	0	1	1	-inf	down	0.100603	1	no	chr20	12837307	12861683	-	2	circRNA	ENSCHIT00000011851	ENSCHIG00000008624		chr20:12720337-12837306|chr20:12861683-13043784	NA	NA	NA	NA	CIRC,CIRI
circRNA5318	0	0	0	0	0	0.447573	0.246318	0	0	0.624162	0	0	0	0	0	4	2	0	0	5	-inf	down	0.100647	1	no	chr2	20622179	20636170	-	3	circRNA	ENSCHIT00000026764	RHBDD1		chr2:20564911-20622178|chr2:20636170-20669485	rhomboid domain containing 1 [Source:HGNC Symbol;Acc:HGNC:23081]	GO:0004252(serine-type endopeptidase activity);GO:0005783(endoplasmic reticulum);GO:0005789(endoplasmic reticulum membrane);GO:0008233(peptidase activity);GO:0010954(positive regulation of protein processing);GO:0016021(integral component of membrane);GO:0030176(integral component of endoplasmic reticulum membrane);GO:0031293(membrane protein intracellular domain proteolysis);GO:0034620(cellular …	NA	NA	CIRC,CIRI
circRNA5743	0	0	0	0	0	0	0.369477	0.53358	0	0.249665	0	0	0	0	0	0	3	4	0	2	-inf	down	0.102164	1	no	chr19	45678134	45698539	-	4	circRNA	ENSCHIT00000036338	KANSL1		chr19:45662212-45678133|chr19:45698539-45767695	KAT8 regulatory NSL complex subunit 1 [Source:HGNC Symbol;Acc:HGNC:24565]	GO:0000123(histone acetyltransferase complex);GO:0005634(nucleus);GO:0005654(nucleoplasm);GO:0043981(histone H4-K5 acetylation);GO:0043982(histone H4-K8 acetylation);GO:0043984(histone H4-K16 acetylation);GO:0044545(NSL complex);GO:0051571(positive regulation of histone H3-K4 methylation);GO:0071339(MLL1 complex)	NA	NA	CIRC,CIRI
circRNA5401	0	0	0	0	0	0.447573	0	0.53358	0	0.249665	0	0	0	0	0	4	0	4	0	2	-inf	down	0.102447	1	no	chr8	9846224	9857613	-	3	circRNA	ENSCHIT00000041733	EXTL3		chr8:9835588-9846223|chr8:9857613-9869999	exostosin like glycosyltransferase 3 [Source:HGNC Symbol;Acc:HGNC:3518]	GO:0005783(endoplasmic reticulum);GO:0005789(endoplasmic reticulum membrane);GO:0005794(Golgi apparatus);GO:0006486(protein glycosylation);GO:0015012(heparan sulfate proteoglycan biosynthetic process);GO:0016020(membrane);GO:0016021(integral component of membrane);GO:0016757(glycosyltransferase activity)	00534(Glycosaminoglycan biosynthesis - heparan sulfate / heparin);01100(Metabolic pathways)	EC:2.4.1.224	CIRC,CIRI
circRNA6079	0	0	0	0	0	0	0.615795	0	0.275346	0.249665	0	0	0	0	0	0	5	0	2	2	-inf	down	0.102936	1	no	chr19	26464113	26467853	+	4	circRNA	ENSCHIT00000040843	PELP1		chr19:26456548-26464113|chr19:26467853-26472391	proline, glutamate and leucine rich protein 1 [Source:HGNC Symbol;Acc:HGNC:30134]	GO:0000791(euchromatin);GO:0003682(chromatin binding);GO:0005634(nucleus);GO:0005654(nucleoplasm);GO:0005730(nucleolus);GO:0032183(SUMO binding);GO:0045944(positive regulation of transcription by RNA polymerase II);GO:0047485(protein N-terminus binding);GO:0051117(ATPase binding);GO:0071339(MLL1 complex);GO:0071391(cellular response to estrogen stimulus)	NA	NA	CIRI
circRNA2958	0	0	1.84456	0.128738	1.04403	0.223787	0.246318	0	0.137673	0	0	0	16	1	7	2	2	0	1	0	2.31166	up	0.106285	1	no	chr28	39090924	39111412	-	4	circRNA	ENSCHIT00000022635	MAP3K21		chr28:39080748-39090923|chr28:39111412-39129924	mitogen-activated protein kinase kinase kinase 21 [Source:HGNC Symbol;Acc:HGNC:29798]	GO:0004672(protein kinase activity);GO:0004709(MAP kinase kinase kinase activity);GO:0005515(protein binding);GO:0005524(ATP binding);GO:0006468(protein phosphorylation)	NA	EC:2.7.11.25	CIRC,CIRI
circRNA5580	0	0	0	0	0	0.783253	0.246318	0.26679	0	0	0	0	0	0	0	7	2	2	0	0	-inf	down	0.106407	1	no	chr17	31250923	31258422	+	2	circRNA	ENSCHIT00000039264	RAPGEF2		chr17:31169732-31250922|chr17:31258422-31274740	Rap guanine nucleotide exchange factor 2 [Source:HGNC Symbol;Acc:HGNC:16854]	GO:0005085(guanyl-nucleotide exchange factor activity);GO:0005096(GTPase activator activity);GO:0005515(protein binding);GO:0005768(endosome);GO:0005770(late endosome);GO:0007165(signal transduction);GO:0007264(small GTPase mediated signal transduction);GO:0016020(membrane);GO:0030054(cell junction);GO:0030154(cell differentiation);GO:0042127(regulation of cell population proliferation);GO:004354…	04010(MAPK signaling pathway);04015(Rap1 signaling pathway);04530(Tight junction)	NA	CIRI
circRNA958	0.466033	0	0.46114	0	0.149147	0	0	0	0	0	4	0	4	0	1	0	0	0	0	0	inf	up	0.106715	1	no	chr5	72641920	72642144	-	1	circRNA	ENSCHIT00000019990	RBFOX2		chr5:72615219-72641919|chr5:72642144-72674102	RNA binding fox-1 homolog 2 [Source:HGNC Symbol;Acc:HGNC:9906]	GO:0000381(regulation of alternative mRNA splicing, via spliceosome);GO:0003676(nucleic acid binding);GO:0003723(RNA binding);GO:0003729(mRNA binding);GO:0005634(nucleus);GO:0006397(mRNA processing);GO:0008380(RNA splicing);GO:0010724(regulation of definitive erythrocyte differentiation);GO:0021942(radial glia guided migration of Purkinje cell);GO:0043484(regulation of RNA splicing);GO:0048813(de…	NA	NA	CIRC,CIRI
circRNA790	0.466033	0	0.46114	0.128738	0	0	0	0	0	0	4	0	4	1	0	0	0	0	0	0	inf	up	0.106737	1	no	chr29	535290	538605	-	4	circRNA	ENSCHIT00000020556	MED17		chr29:534112-535289|chr29:538605-542014	mediator complex subunit 17 [Source:HGNC Symbol;Acc:HGNC:2375]	GO:0003712(transcription coregulator activity);GO:0003713(transcription coactivator activity);GO:0005634(nucleus);GO:0005667(transcription regulator complex);GO:0006357(regulation of transcription by RNA polymerase II);GO:0016592(mediator complex);GO:0030374(nuclear receptor coactivator activity);GO:0035019(somatic stem cell population maintenance);GO:0045893(positive regulation of DNA-templated …	04919(Thyroid hormone signaling pathway)	NA	CIRC,CIRI
circRNA7058	0	0	0	0	0	0	0	0	1.10138	0.49933	0	0	0	0	0	0	0	0	8	4	-inf	down	0.10779	1	no	chr12	35166950	35175338	+	1	intergenic	intergenic_circRNA	intergenic_circRNA		chr12:35166949-35175338	NA	NA	NA	NA	CIRI
circRNA491	0.815558	1.27104	0.576425	1.15864	1.19317	1.79029	1.35475	4.66882	0.826037	2.99598	7	11	5	9	8	16	11	35	6	24	-1.2143	down	0.108316	1	no	chr26	7728428	7737431	+	2	circRNA	ENSCHIT00000018006	ENSCHIG00000012818		chr26:7694487-7728427|chr26:7737431-7751209	NA	NA	NA	NA	CIRC,CIRI
circRNA436	0.233017	0.462196	0	0.257477	0.298294	0	0	0.133395	0	0	2	4	0	2	2	0	0	1	0	0	3.22929	up	0.10898	1	no	chr19	51293784	51301711	-	2	circRNA	ENSCHIT00000031097	RPTOR		chr19:51240878-51293783|chr19:51301711-51372157	regulatory associated protein of MTOR complex 1 [Source:HGNC Symbol;Acc:HGNC:30287]	GO:0001002(RNA polymerase III type 1 promoter sequence-specific DNA binding);GO:0001006(RNA polymerase III type 3 promoter sequence-specific DNA binding);GO:0001156(TFIIIC-class transcription factor complex binding);GO:0001558(regulation of cell growth);GO:0005515(protein binding);GO:0005654(nucleoplasm);GO:0005737(cytoplasm);GO:0005764(lysosome);GO:0005829(cytosol);GO:0008361(regulation of cell …	04136(Autophagy - other);04140(Autophagy - animal);04150(mTOR signaling pathway);04151(PI3K-Akt signaling pathway);04152(AMPK signaling pathway);04211(Longevity regulating pathway);04213(Longevity regulating pathway - multiple species);04714(Thermogenesis);04910(Insulin signaling pathway);05206(MicroRNAs in cancer)	NA	CIRC
circRNA120	0.582542	0	1.03756	0	0	0	0	0	0	0	5	0	9	0	0	0	0	0	0	0	inf	up	0.109015	1	no	chr11	20252352	20270888	+	5	circRNA	ENSCHIT00000033169	RMDN2		chr11:20246063-20252351|chr11:20270888-20283378	regulator of microtubule dynamics 2 [Source:HGNC Symbol;Acc:HGNC:26567]	GO:0005515(protein binding);GO:0005794(Golgi apparatus);GO:0005829(cytosol);GO:0005876(spindle microtubule);GO:0008017(microtubule binding);GO:0016020(membrane);GO:0016021(integral component of membrane);GO:0072686(mitotic spindle);GO:0097431(mitotic spindle pole)	NA	NA	CIRC,CIRI
circRNA5992	0	0	0	0	0	0	0.369477	0.26679	0	0.374497	0	0	0	0	0	0	3	2	0	3	-inf	down	0.110102	1	no	chr3	115920960	115940873	+	4	circRNA	ENSCHIT00000029281	PBX1		chr3:115889222-115920959|chr3:115940873-115947998	PBX homeobox 1 [Source:HGNC Symbol;Acc:HGNC:8632]	GO:0000976(transcription cis-regulatory region binding);GO:0000977(RNA polymerase II transcription regulatory region sequence-specific DNA binding);GO:0000981(DNA-binding transcription factor activity, RNA polymerase II-specific);GO:0001221(transcription coregulator binding);GO:0001222(transcription corepressor binding);GO:0003677(DNA binding);GO:0003700(DNA-binding transcription factor activity)…	04927(Cortisol synthesis and secretion);04934(Cushing syndrome);05202(Transcriptional misregulation in cancer)	NA	CIRC,CIRI
ciRNA133	0.349525	0	0.576425	0.128738	0	0	0	0	0	0	3	0	5	1	0	0	0	0	0	0	inf	up	0.110405	1	no	chr18	53011545	53011795	-	1	ciRNA	ENSCHIT00000033318	SMG9		chr18:53011517-53011795	SMG9 nonsense mediated mRNA decay factor [Source:HGNC Symbol;Acc:HGNC:25763]	GO:0000184(nuclear-transcribed mRNA catabolic process, nonsense-mediated decay);GO:0001654(eye development);GO:0001701(in utero embryonic development);GO:0007420(brain development);GO:0007507(heart development);GO:0042802(identical protein binding)	NA	NA	CIRC
circRNA1831	0	0.346647	0.46114	0.77243	0	0	0.123159	0	0	0	0	3	4	6	0	0	1	0	0	0	3.68153	up	0.110991	1	no	chr17	63238342	63249257	+	4	circRNA	ENSCHIT00000014431	DCLK2		chr17:63140509-63238341|chr17:63249257-63268897	doublecortin like kinase 2 [Source:HGNC Symbol;Acc:HGNC:19002]	GO:0000166(nucleotide binding);GO:0004672(protein kinase activity);GO:0005524(ATP binding);GO:0006468(protein phosphorylation);GO:0035556(intracellular signal transduction)	NA	EC:2.7.11.1	CIRC
circRNA2499	0	1.03994	0	0	0	0	0	19.7425	0	0	0	9	0	0	0	0	0	148	0	0	-4.24673	down	0.111357	1	no	chr23	21331140	21399798	+	1	intergenic	intergenic_circRNA	intergenic_circRNA		chr23:21331139-21399798	NA	NA	NA	NA	CIRI
circRNA3224	0	0	0.806995	0	0.745734	0	0	0	0	0	0	0	7	0	5	0	0	0	0	0	inf	up	0.114046	1	no	chr15	6485746	6502850	+	4	circRNA	ENSCHIT00000024562	AMBRA1		chr15:6459460-6485745|chr15:6502850-6548218	autophagy and beclin 1 regulator 1 [Source:HGNC Symbol;Acc:HGNC:25990]	GO:0000045(autophagosome assembly);GO:0000209(protein polyubiquitination);GO:0000422(autophagy of mitochondrion);GO:0000423(mitophagy);GO:0005515(protein binding);GO:0005634(nucleus);GO:0005737(cytoplasm);GO:0005739(mitochondrion);GO:0005829(cytosol);GO:0005856(cytoskeleton);GO:0005930(axoneme);GO:0006357(regulation of transcription by RNA polymerase II);GO:0006914(autophagy);GO:0008285(negative …	04137(Mitophagy - animal);04140(Autophagy - animal);05010(Alzheimer disease);05014(Amyotrophic lateral sclerosis);05016(Huntington disease);05017(Spinocerebellar ataxia);05022(Pathways of neurodegeneration - multiple diseases)	NA	CIRI
circRNA5125	0	0	0	0	0	0.111893	0.738954	0	0	0.374497	0	0	0	0	0	1	6	0	0	3	-inf	down	0.114324	1	no	chr20	16953386	16967841	-	4	circRNA	ENSCHIT00000018673	IPO11		chr20:16946088-16953385|chr20:16967841-16988716	importin 11 [Source:HGNC Symbol;Acc:HGNC:20628]	GO:0005654(nucleoplasm);GO:0005829(cytosol);GO:0006610(ribosomal protein import into nucleus);GO:0006886(intracellular protein transport);GO:0031267(small GTPase binding);GO:0061608(nuclear import signal receptor activity)	NA	NA	CIRC
ciRNA616	0	0.693295	0	0.77243	0	0	0	0	0	0	0	6	0	6	0	0	0	0	0	0	inf	up	0.114416	1	no	chr10	57521424	57521677	-	1	ciRNA	ENSCHIT00000027621	ZNF609		chr10:57521423-57521677	zinc finger protein 609 [Source:HGNC Symbol;Acc:HGNC:29003]	GO:0005634(nucleus);GO:0005654(nucleoplasm);GO:0006357(regulation of transcription by RNA polymerase II);GO:0045944(positive regulation of transcription by RNA polymerase II);GO:1990841(promoter-specific chromatin binding);GO:2000291(regulation of myoblast proliferation);GO:2001224(positive regulation of neuron migration)	NA	NA	CIRI
circRNA1514	2.21366	0.808844	1.84456	0.77243	1.49147	2.79733	4.31056	2.80129	1.65207	2.24698	19	7	16	6	10	25	35	21	12	18	-0.953362	down	0.115101	1	no	chr18	6479798	6526736	+	1	intergenic	intergenic_circRNA	intergenic_circRNA		chr18:6479797-6526736	NA	NA	NA	NA	CIRI
circRNA5866	0	0	0	0	0	0	0.492636	0	0.275346	0.249665	0	0	0	0	0	0	4	0	2	2	-inf	down	0.116476	1	no	chr28	1850816	1862595	+	3	circRNA	ENSCHIT00000022650	PARG		chr28:1839995-1850815|chr28:1862595-1874082	poly(ADP-ribose) glycohydrolase [Source:HGNC Symbol;Acc:HGNC:8605]	GO:0004649(poly(ADP-ribose) glycohydrolase activity);GO:0005634(nucleus);GO:0005654(nucleoplasm);GO:0005829(cytosol);GO:0005975(carbohydrate metabolic process);GO:0006282(regulation of DNA repair);GO:0043231(intracellular membrane-bounded organelle);GO:1990966(ATP generation from poly-ADP-D-ribose)	NA	EC:3.2.1.143	CIRC
circRNA347	0.582542	0.231098	0.23057	0	0	1.90219	1.23159	0	0.413018	0.748995	5	2	2	0	0	17	10	0	3	6	-2.04051	down	0.117471	1	no	chr15	23955172	23962249	-	2	circRNA	ENSCHIT00000026513	METTL15		chr15:23918521-23955171|chr15:23962249-24033830	methyltransferase like 15 [Source:HGNC Symbol;Acc:HGNC:26606]	GO:0005739(mitochondrion);GO:0005759(mitochondrial matrix);GO:0008168(methyltransferase activity);GO:0070475(rRNA base methylation);GO:0071424(rRNA (cytosine-N4-)-methyltransferase activity)	NA	NA	CIRC,CIRI
circRNA6085	0	0	0	0	0	0	1.10843	0	0.550691	0	0	0	0	0	0	0	9	0	4	0	-inf	down	0.117836	1	no	chr11	30350341	30351103	+	2	circRNA	ENSCHIT00000027491	PPP1R21		chr11:30349122-30350340|chr11:30351103-30352287	protein phosphatase 1 regulatory subunit 21 [Source:HGNC Symbol;Acc:HGNC:30595]	GO:0005769(early endosome)	NA	NA	CIRI
ciRNA289	0.116508	0	0.115285	0.901168	0	0	0	0	0	0	1	0	1	7	0	0	0	0	0	0	inf	up	0.118257	1	no	chr1	68691426	68694668	+	1	ciRNA	ENSCHIT00000011888	KALRN		chr1:68691425-68694718	kalirin RhoGEF kinase [Source:HGNC Symbol;Acc:HGNC:4814]	GO:0004672(protein kinase activity);GO:0005085(guanyl-nucleotide exchange factor activity);GO:0005515(protein binding);GO:0005524(ATP binding);GO:0006468(protein phosphorylation);GO:0007411(axon guidance);GO:0007417(central nervous system development);GO:0007528(neuromuscular junction development);GO:0007595(lactation);GO:0007613(memory);GO:0008344(adult locomotory behavior);GO:0035176(social beh…	NA	EC:2.7.11.1	CIRC
circRNA1307	0.582542	1.27104	1.61399	0.386215	1.04403	1.23083	0.615795	0	0.137673	0.374497	5	11	14	3	7	11	5	0	1	3	1.05409	up	0.119079	1	no	chr8	53596306	53599050	-	2	circRNA	ENSCHIT00000015855	GNAQ		chr8:53523993-53596305|chr8:53599050-53618888	G protein subunit alpha q [Source:HGNC Symbol;Acc:HGNC:4390]	GO:0001664(G protein-coupled receptor binding);GO:0003924(GTPase activity);GO:0005096(GTPase activator activity);GO:0006469(negative regulation of protein kinase activity);GO:0007165(signal transduction);GO:0007186(G protein-coupled receptor signaling pathway);GO:0019001(guanyl nucleotide binding);GO:0031683(G-protein beta/gamma-subunit complex binding);GO:0050821(protein stabilization);GO:006082…	04015(Rap1 signaling pathway);04020(Calcium signaling pathway);04022(cGMP-PKG signaling pathway);04062(Chemokine signaling pathway);04071(Sphingolipid signaling pathway);04261(Adrenergic signaling in cardiomyocytes);04270(Vascular smooth muscle contraction);04371(Apelin signaling pathway);04540(Gap junction);04611(Platelet activation);04713(Circadian entrainment);04720(Long-term potentiation);047…	NA	CIRC,CIRI
circRNA5584	0	0	0	0	0	0.447573	0.246318	0	0.413018	0	0	0	0	0	0	4	2	0	3	0	-inf	down	0.121351	1	no	chr19	9988880	9990048	+	2	circRNA	ENSCHIT00000014248	YPEL2		chr19:9957289-9988880|chr19:9990048-9993959	yippee like 2 [Source:HGNC Symbol;Acc:HGNC:18326]	NA	NA	NA	CIRI
circRNA1938	0	1.84879	1.38342	4.11963	1.49147	0	1.72423	0	0	0.998659	0	16	12	32	10	0	14	0	0	8	1.69945	up	0.122186	1	no	chr18	14329941	14335658	-	3	circRNA	ENSCHIT00000017956	FBXO31		chr18:14325274-14329940|chr18:14335658-14342689	F-box protein 31 [Source:HGNC Symbol;Acc:HGNC:16510]	GO:0005515(protein binding);GO:0006974(cellular response to DNA damage stimulus);GO:0007049(cell cycle);GO:0016567(protein ubiquitination);GO:0019005(SCF ubiquitin ligase complex);GO:0030332(cyclin binding);GO:0031145(anaphase-promoting complex-dependent catabolic process);GO:0031146(SCF-dependent proteasomal ubiquitin-dependent protein catabolic process);GO:0031571(mitotic G1 DNA damage checkpoi…	NA	NA	CIRC,CIRI
circRNA1045	0.349525	0	0	0	0.596587	1.34272	1.23159	0	0.413018	0.873827	3	0	0	0	4	12	10	0	3	7	-2.02895	down	0.123278	1	no	chr4	93122326	93127138	-	2	circRNA	ENSCHIT00000039391	HDAC9		chr4:93084657-93122325|chr4:93127138-93144760	histone deacetylase 9 [Source:HGNC Symbol;Acc:HGNC:14065]	GO:0000118(histone deacetylase complex);GO:0004407(histone deacetylase activity);GO:0005634(nucleus);GO:0006325(chromatin organization);GO:0009889(regulation of biosynthetic process);GO:0016575(histone deacetylation);GO:0016787(hydrolase activity);GO:0046872(metal ion binding);GO:0050896(response to stimulus)	05034(Alcoholism);05203(Viral carcinogenesis)	EC:3.5.1.98	CIRC,CIRI
circRNA1310	1.86413	0.924393	6.68653	0.901168	1.64061	1.45461	0.738954	1.06716	0.96371	1.87249	16	8	58	7	11	13	6	8	7	15	0.978904	up	0.124391	1	no	chr8	68739434	68739788	-	1	circRNA	ENSCHIT00000023754	GFRA2		chr8:68692420-68739433|chr8:68739788-68765973	GDNF family receptor alpha 2 [Source:HGNC Symbol;Acc:HGNC:4244]	GO:0005886(plasma membrane);GO:0007169(transmembrane receptor protein tyrosine kinase signaling pathway);GO:0007399(nervous system development);GO:0016020(membrane);GO:0031225(anchored component of membrane);GO:0038023(signaling receptor activity)	NA	NA	CIRC,CIRI
circRNA6064	0	0	0	0	0	0	0.246318	0.133395	0.688364	0	0	0	0	0	0	0	2	1	5	0	-inf	down	0.124405	1	no	chr8	63670453	63674080	+	2	circRNA	ENSCHIT00000040163	COL15A1		chr8:63665370-63670452|chr8:63674080-63677015	collagen type XV alpha 1 chain [Source:HGNC Symbol;Acc:HGNC:2192]	GO:0005581(collagen trimer);GO:0005604(basement membrane)	04974(Protein digestion and absorption)	NA	CIRC
circRNA4670	0	0	0	0	0.44744	0.559466	1.23159	0	0	1.49799	0	0	0	0	3	5	10	0	0	12	-2.8779	down	0.124884	1	no	chr8	105526715	105528527	-	2	circRNA	ENSCHIT00000001039	ASTN2		chr8:105416685-105526714|chr8:105528527-105558815	astrotactin 2 [Source:HGNC Symbol;Acc:HGNC:17021]	GO:0001764(neuron migration);GO:0005509(calcium ion binding);GO:0005515(protein binding);GO:0005768(endosome);GO:0016020(membrane);GO:0016021(integral component of membrane);GO:0034394(protein localization to cell surface);GO:0043533(inositol 1,3,4,5 tetrakisphosphate binding);GO:0048105(establishment of body hair planar orientation);GO:0060187(cell pole);GO:2000009(negative regulation of protein…	NA	NA	CIRC,CIRI
circRNA6582	0	0	0	0	0	0	0	1.06716	0.413018	0	0	0	0	0	0	0	0	8	3	0	-inf	down	0.125466	1	no	chr27	6913999	6919040	-	4	circRNA	ENSCHIT00000033214	PSD3		chr27:6896930-6913998|chr27:6919040-6922760	pleckstrin and Sec7 domain containing 3 [Source:HGNC Symbol;Acc:HGNC:19093]	GO:0005085(guanyl-nucleotide exchange factor activity);GO:0005515(protein binding);GO:0005543(phospholipid binding);GO:0032012(regulation of ARF protein signal transduction)	04144(Endocytosis)	NA	CIRI
circRNA463	0.582542	0	0	0.257477	0.149147	0	0	0	0	0	5	0	0	2	1	0	0	0	0	0	inf	up	0.125712	1	no	chr18	38150179	38152396	+	2	circRNA	ENSCHIT00000036200	WWP2		chr18:38118741-38150178|chr18:38152396-38175064	WW domain containing E3 ubiquitin protein ligase 2 [Source:HGNC Symbol;Acc:HGNC:16804]	GO:0000122(negative regulation of transcription by RNA polymerase II);GO:0004842(ubiquitin-protein transferase activity);GO:0005515(protein binding);GO:0005576(extracellular region);GO:0005634(nucleus);GO:0005737(cytoplasm);GO:0006366(transcription by RNA polymerase II);GO:0006511(ubiquitin-dependent protein catabolic process);GO:0006858(extracellular transport);GO:0010629(negative regulation of …	04120(Ubiquitin mediated proteolysis)	EC:2.3.2.26	CIRC
circRNA154	1.04857	0.231098	1.03756	0.77243	0.596587	0.67136	0.492636	0	0.275346	0.249665	9	2	9	6	4	6	4	0	2	2	1.12598	up	0.126297	1	no	chr11	85873707	85876782	-	2	circRNA	ENSCHIT00000025930	GREB1		chr11:85873182-85873706|chr11:85876782-85878102	growth regulating estrogen receptor binding 1 [Source:HGNC Symbol;Acc:HGNC:24885]	NA	NA	NA	CIRC,CIRI
circRNA3635	0	0	0	0.128738	0	0.111893	0.246318	0	0.137673	1.12349	0	0	0	1	0	1	2	0	1	9	-3.65292	down	0.127127	1	no	chr24	29162254	29164315	+	2	circRNA	ENSCHIT00000027642	CDH2		chr24:29160365-29162253|chr24:29164315-29168889	cadherin 2 [Source:HGNC Symbol;Acc:HGNC:1759]	GO:0003323(type B pancreatic cell development);GO:0003723(RNA binding);GO:0005509(calcium ion binding);GO:0005737(cytoplasm);GO:0005886(plasma membrane);GO:0005887(integral component of plasma membrane);GO:0005911(cell-cell junction);GO:0005912(adherens junction);GO:0005916(fascia adherens);GO:0007043(cell-cell junction assembly);GO:0007155(cell adhesion);GO:0007156(homophilic cell adhesion via p…	04514(Cell adhesion molecules);05412(Arrhythmogenic right ventricular cardiomyopathy)	NA	CIRC
circRNA922	2.33017	0.346647	1.26813	1.6736	1.49147	3.3568	2.46318	1.86753	1.92742	4.2443	20	3	11	13	10	30	20	14	14	34	-0.962923	down	0.128286	1	no	chr6	113033257	113046030	-	5	circRNA	ENSCHIT00000014454	QDPR		chr6:113030404-113033256|chr6:113046030-113049063	quinoid dihydropteridine reductase [Source:HGNC Symbol;Acc:HGNC:9752]	GO:0004155(6,7-dihydropteridine reductase activity);GO:0005737(cytoplasm);GO:0016491(oxidoreductase activity)	00790(Folate biosynthesis);01100(Metabolic pathways)	EC:1.5.1.34	CIRC,CIRI
circRNA33	0.349525	0.231098	0.23057	0	0	0	0	0	0	0	3	2	2	0	0	0	0	0	0	0	inf	up	0.129888	1	no	chr13	46191209	46193090	+	4	circRNA	ENSCHIT00000037099	DIP2C		chr13:46184125-46191208|chr13:46193090-46198826	disco interacting protein 2 homolog C [Source:HGNC Symbol;Acc:HGNC:29150]	NA	NA	NA	CIRC
circRNA731	0.69905	0	0.23057	0	0.149147	0	0	0	0	0	6	0	2	0	1	0	0	0	0	0	inf	up	0.129916	1	no	chr21	19752080	19756231	-	2	circRNA	ENSCHIT00000025136	HAPLN3		chr21:19748941-19752079|chr21:19756231-19763982	hyaluronan and proteoglycan link protein 3 [Source:HGNC Symbol;Acc:HGNC:21446]	GO:0005540(hyaluronic acid binding);GO:0005576(extracellular region);GO:0007155(cell adhesion)	NA	NA	CIRC,CIRI
circRNA806	0.69905	0.115549	0.69171	1.15864	1.64061	5.48277	1.23159	1.46734	0.550691	2.12215	6	1	6	9	11	49	10	11	4	17	-1.33402	down	0.131063	1	no	chr29	35533110	35534248	+	2	circRNA	ENSCHIT00000015503	APLP2		chr29:35499813-35533109|chr29:35534248-35539074	amyloid beta precursor like protein 2 [Source:HGNC Symbol;Acc:HGNC:598]	GO:0004867(serine-type endopeptidase inhibitor activity);GO:0005634(nucleus);GO:0008201(heparin binding);GO:0010951(negative regulation of endopeptidase activity);GO:0016020(membrane);GO:0016021(integral component of membrane);GO:0032268(regulation of cellular protein metabolic process);GO:0042802(identical protein binding);GO:0046872(metal ion binding);GO:0046914(transition metal ion binding)	NA	NA	CIRC,CIRI
ciRNA432	0	0.462196	0.115285	0	0.298294	0	0	0	0	0	0	4	1	0	2	0	0	0	0	0	inf	up	0.131717	1	no	chr16	50007756	50008117	-	1	ciRNA	ENSCHIT00000019406	KLHL17		chr16:50007710-50008117	kelch like family member 17 [Source:HGNC Symbol;Acc:HGNC:24023]	GO:0005515(protein binding)	NA	NA	CIRC
ciRNA1930	0	0	0	0	0	0	0	0.26679	0.275346	0.249665	0	0	0	0	0	0	0	2	2	2	-inf	down	0.133121	1	no	chr13	37434204	37434453	-	1	ciRNA	ENSCHIT00000034295	RRBP1		chr13:37434183-37434453	ribosome binding protein 1 [Source:HGNC Symbol;Acc:HGNC:10448]	GO:0005783(endoplasmic reticulum);GO:0015031(protein transport);GO:0016020(membrane);GO:0016021(integral component of membrane);GO:0030176(integral component of endoplasmic reticulum membrane)	04141(Protein processing in endoplasmic reticulum)	NA	CIRC
circRNA16	0.116508	0	0.23057	0	0.149147	0.783253	0.492636	0	0.413018	0.624162	1	0	2	0	1	7	4	0	3	5	-2.22074	down	0.133698	1	no	chr13	20998062	21004292	+	2	circRNA	ENSCHIT00000035842	PLXDC2		chr13:20938796-20998061|chr13:21004292-21020108	plexin domain containing 2 [Source:HGNC Symbol;Acc:HGNC:21013]	GO:0016020(membrane);GO:0016021(integral component of membrane)	NA	NA	CIRC
circRNA625	0.233017	0	0.115285	0	0.149147	0.67136	0.369477	0	0.550691	0.624162	2	0	1	0	1	6	3	0	4	5	-2.15514	down	0.134059	1	no	chr22	5056283	5060939	+	2	circRNA	ENSCHIT00000015983	TGFBR2		chr22:5019833-5056282|chr22:5060939-5083869	transforming growth factor beta receptor 2 [Source:HGNC Symbol;Acc:HGNC:11773]	GO:0000166(nucleotide binding);GO:0001569(branching involved in blood vessel morphogenesis);GO:0001570(vasculogenesis);GO:0001701(in utero embryonic development);GO:0001947(heart looping);GO:0002053(positive regulation of mesenchymal cell proliferation);GO:0002088(lens development in camera-type eye);GO:0002651(positive regulation of tolerance induction to self antigen);GO:0002663(positive regula…	04010(MAPK signaling pathway);04060(Cytokine-cytokine receptor interaction);04068(FoxO signaling pathway);04144(Endocytosis);04218(Cellular senescence);04350(TGF-beta signaling pathway);04380(Osteoclast differentiation);04390(Hippo signaling pathway);04520(Adherens junction);04659(Th17 cell differentiation);04926(Relaxin signaling pathway);04933(AGE-RAGE signaling pathway in diabetic complication…	EC:2.7.11.30	CIRC
circRNA5339	0	0	0	0	0	0.223787	0	0	0.275346	0.374497	0	0	0	0	0	2	0	0	2	3	-inf	down	0.135455	1	no	chr1	538040	539071	-	2	circRNA	ENSCHIT00000025885	IFNGR2		chr1:534116-538039|chr1:539071-543014	interferon gamma receptor 2 [Source:HGNC Symbol;Acc:HGNC:5440]	GO:0005515(protein binding)	04060(Cytokine-cytokine receptor interaction);04066(HIF-1 signaling pathway);04217(Necroptosis);04380(Osteoclast differentiation);04630(JAK-STAT signaling pathway);04650(Natural killer cell mediated cytotoxicity);04658(Th1 and Th2 cell differentiation);04659(Th17 cell differentiation);05140(Leishmaniasis);05142(Chagas disease);05145(Toxoplasmosis);05152(Tuberculosis);05164(Influenza A);05168(Herp…	NA	CIRC
circRNA158	0.349525	0.346647	0.576425	0	1.34232	0.783253	1.23159	0.80037	1.78975	1.62282	3	3	5	0	9	7	10	6	13	13	-1.25195	down	0.135622	1	no	chr11	86812373	86812767	-	1	circRNA	ENSCHIT00000028881	HPCAL1		chr11:86809532-86812372|chr11:86812767-86835978	hippocalcin like 1 [Source:HGNC Symbol;Acc:HGNC:5145]	GO:0005509(calcium ion binding)	NA	NA	CIRC
circRNA5453	0	0	0	0	0	0.67136	0	0	0	0.873827	0	0	0	0	0	6	0	0	0	7	-inf	down	0.136048	1	no	chr14	21324624	21343080	+	3	circRNA	ENSCHIT00000019617	RIMS2		chr14:21343080-21387339	regulating synaptic membrane exocytosis 2 [Source:HGNC Symbol;Acc:HGNC:17283]	GO:0005515(protein binding);GO:0006887(exocytosis);GO:0016020(membrane);GO:0031267(small GTPase binding)	04911(Insulin secretion)	NA	CIRI
circRNA1200	0.349525	1.61769	1.03756	0	0	0.559466	0	0	0	0.124832	3	14	9	0	0	5	0	0	0	1	2.13456	up	0.136848	1	no	chr1	63877814	63892424	+	3	circRNA	ENSCHIT00000040957	ARHGAP31		chr1:63873277-63877813|chr1:63892424-63895091	Rho GTPase activating protein 31 [Source:HGNC Symbol;Acc:HGNC:29216]	GO:0005096(GTPase activator activity);GO:0007165(signal transduction);GO:0007264(small GTPase mediated signal transduction);GO:0017124(SH3 domain binding);GO:0030027(lamellipodium);GO:0050790(regulation of catalytic activity)	NA	NA	CIRC,CIRI
circRNA2073	0	0.115549	0.115285	0.514953	0.44744	0.447573	0.985271	0.933765	0.413018	0.624162	0	1	1	4	3	4	8	7	3	5	-1.51227	down	0.138121	1	no	chr20	41517252	41520397	-	2	circRNA	ENSCHIT00000025911	PDZD2		chr20:41511916-41517251|chr20:41520397-41530802	PDZ domain containing 2 [Source:HGNC Symbol;Acc:HGNC:18486]	GO:0005515(protein binding);GO:0005737(cytoplasm);GO:0005829(cytosol);GO:0005886(plasma membrane);GO:0034451(centriolar satellite);GO:0043231(intracellular membrane-bounded organelle)	NA	NA	CIRC
ciRNA2283	0	0	0	0	0	0	0	0	0.96371	0.374497	0	0	0	0	0	0	0	0	7	3	-inf	down	0.138565	1	no	chr25	35864927	35882977	-	1	ciRNA	ENSCHIT00000012496	CUX1		chr25:35864926-35882977	cut like homeobox 1 [Source:HGNC Symbol;Acc:HGNC:2557]	GO:0000981(DNA-binding transcription factor activity, RNA polymerase II-specific);GO:0003677(DNA binding);GO:0005634(nucleus);GO:0005654(nucleoplasm);GO:0005794(Golgi apparatus);GO:0006355(regulation of DNA-templated transcription);GO:0006357(regulation of transcription by RNA polymerase II);GO:0006891(intra-Golgi vesicle-mediated transport);GO:0030173(integral component of Golgi membrane);GO:004…	NA	NA	CIRI
circRNA429	0.466033	0.577746	0	0	0.596587	0.67136	0.985271	1.86753	0.275346	1.12349	4	5	0	0	4	6	8	14	2	9	-1.58552	down	0.138841	1	no	chr19	47354952	47360831	+	2	circRNA	ENSCHIT00000003240	TANC2		chr19:47353988-47354951|chr19:47360831-47361317	tetratricopeptide repeat, ankyrin repeat and coiled-coil containing 2 [Source:HGNC Symbol;Acc:HGNC:30212]	GO:0001701(in utero embryonic development);GO:0005515(protein binding)	NA	NA	CIRC
circRNA6020	0	0	0	0	0	0	0.369477	0.26679	0.275346	0	0	0	0	0	0	0	3	2	2	0	-inf	down	0.139517	1	no	chr1	24825008	24825414	-	1	circRNA	ENSCHIT00000025266	ENSCHIG00000017301		chr1:24821576-24825007|chr1:24825414-24835674	NA	GO:0005515(protein binding);GO:0007411(axon guidance);GO:0008046(axon guidance receptor activity);GO:0016199(axon midline choice point recognition);GO:0035385(Roundabout signaling pathway)	04360(Axon guidance)	NA	CIRC
circRNA728	0.349525	0.577746	0.115285	0.386215	0	0.111893	0	0	0.137673	0	3	5	1	3	0	1	0	0	1	0	2.51728	up	0.140187	1	no	chr21	9815789	9819215	-	2	circRNA	ENSCHIT00000034919	NR2F2		chr21:9764903-9815788|chr21:9819215-9820826	nuclear receptor subfamily 2 group F member 2 [Source:HGNC Symbol;Acc:HGNC:7976]	GO:0000122(negative regulation of transcription by RNA polymerase II);GO:0001701(in utero embryonic development);GO:0001764(neuron migration);GO:0001893(maternal placenta development);GO:0001937(negative regulation of endothelial cell proliferation);GO:0001945(lymph vessel development);GO:0001972(retinoic acid binding);GO:0003677(DNA binding);GO:0003700(DNA-binding transcription factor activity);…	NA	NA	CIRC,CIRI
circRNA89	0.466033	0.115549	0	0	0.298294	0	0	0	0	0	4	1	0	0	2	0	0	0	0	0	inf	up	0.140598	1	no	chr11	267285	268710	-	2	circRNA	ENSCHIT00000036131	MERTK		chr11:266425-267284|chr11:268710-273711	MER proto-oncogene, tyrosine kinase [Source:HGNC Symbol;Acc:HGNC:7027]	GO:0001779(natural killer cell differentiation);GO:0001818(negative regulation of cytokine production);GO:0004672(protein kinase activity);GO:0004713(protein tyrosine kinase activity);GO:0005515(protein binding);GO:0005524(ATP binding);GO:0005615(extracellular space);GO:0005737(cytoplasm);GO:0006468(protein phosphorylation);GO:0006909(phagocytosis);GO:0007283(spermatogenesis);GO:0030168(platelet …	NA	EC:2.7.10.1	CIRC,CIRI
ciRNA2055	0	0	0	0	0	0	0	0.666975	0	0.748995	0	0	0	0	0	0	0	5	0	6	-inf	down	0.141783	1	no	chr12	7260007	7260615	+	1	ciRNA	ENSCHIT00000037276	POGLUT2		chr12:7260006-7260615	protein O-glucosyltransferase 2 [Source:HGNC Symbol;Acc:HGNC:19350]	GO:0005515(protein binding);GO:0005654(nucleoplasm);GO:0005788(endoplasmic reticulum lumen);GO:0005829(cytosol);GO:0006486(protein glycosylation);GO:0016757(glycosyltransferase activity);GO:0018242(protein O-linked glycosylation via serine);GO:0035251(UDP-glucosyltransferase activity);GO:0035252(UDP-xylosyltransferase activity)	NA	NA	CIRI
circRNA809	0.582542	0	0	0	0.894881	0	0	0	0	0	5	0	0	0	6	0	0	0	0	0	inf	up	0.142396	1	no	chr29	40777767	40778638	-	3	circRNA	ENSCHIT00000026770	RAB3IL1		chr29:40776878-40777766|chr29:40778638-40786840	RAB3A interacting protein like 1 [Source:HGNC Symbol;Acc:HGNC:9780]	GO:0005085(guanyl-nucleotide exchange factor activity);GO:0042802(identical protein binding);GO:0050790(regulation of catalytic activity)	NA	NA	CIRC,CIRI
circRNA6000	0	0	0	0	0	0	0.369477	0	0	1.12349	0	0	0	0	0	0	3	0	0	9	-inf	down	0.143006	1	no	chr2	17845971	17852884	+	3	circRNA	ENSCHIT00000019063	TRIP12		chr2:17843323-17845970|chr2:17852884-17867078	thyroid hormone receptor interactor 12 [Source:HGNC Symbol;Acc:HGNC:12306]	GO:0004842(ubiquitin-protein transferase activity);GO:0005634(nucleus);GO:0005654(nucleoplasm);GO:0006281(DNA repair);GO:0006511(ubiquitin-dependent protein catabolic process);GO:0006974(cellular response to DNA damage stimulus);GO:0008270(zinc ion binding);GO:0016567(protein ubiquitination);GO:0045995(regulation of embryonic development);GO:0061630(ubiquitin protein ligase activity)	04120(Ubiquitin mediated proteolysis)	EC:2.3.2.26	CIRC,CIRI
circRNA57	0.582542	0.693295	0	0	0	0	0	0	0	0	5	6	0	0	0	0	0	0	0	0	inf	up	0.143577	1	no	chr13	79379334	79383629	-	2	circRNA	ENSCHIT00000019438	ZFP64		chr13:79340064-79379333|chr13:79383629-79385190	ZFP64 zinc finger protein [Source:HGNC Symbol;Acc:HGNC:15940]	GO:0005737(cytoplasm);GO:0043076(megasporocyte nucleus);GO:0048762(mesenchymal cell differentiation)	NA	NA	CIRC
circRNA1530	2.56318	0.577746	0.46114	1.93107	1.34232	2.34976	3.94109	2.80129	1.23906	3.24564	22	5	4	15	9	21	32	21	9	26	-0.981618	down	0.143675	1	no	chr2	4389472	4390262	-	1	intergenic	intergenic_circRNA	intergenic_circRNA		chr2:4389471-4390262	NA	NA	NA	NA	CIRI
circRNA2019	0	0.231098	0	0.386215	0.149147	0	0	0	0	0	0	2	0	3	1	0	0	0	0	0	inf	up	0.143695	1	no	chr22	6147272	6160726	-	2	circRNA	ENSCHIT00000026085	OSBPL10		chr22:6112642-6147271|chr22:6160726-6249979	oxysterol binding protein like 10 [Source:HGNC Symbol;Acc:HGNC:16395]	GO:0001786(phosphatidylserine binding);GO:0006869(lipid transport);GO:0008289(lipid binding);GO:0015485(cholesterol binding)	NA	NA	CIRC,CIRI
circRNA5164	0	0	0	0	0	0.223787	0	0	0.413018	0.249665	0	0	0	0	0	2	0	0	3	2	-inf	down	0.143903	1	no	chr29	17406048	17407062	+	2	circRNA	ENSCHIT00000022086	ALG8		chr29:17405477-17406047|chr29:17407062-17409681	ALG8 alpha-1,3-glucosyltransferase [Source:HGNC Symbol;Acc:HGNC:23161]	GO:0000033(alpha-1,3-mannosyltransferase activity);GO:0005783(endoplasmic reticulum);GO:0005789(endoplasmic reticulum membrane);GO:0006486(protein glycosylation);GO:0006487(protein N-linked glycosylation);GO:0006490(oligosaccharide-lipid intermediate biosynthetic process);GO:0016020(membrane);GO:0016021(integral component of membrane);GO:0016740(transferase activity);GO:0016757(glycosyltransferas…	00510(N-Glycan biosynthesis);01100(Metabolic pathways)	EC:2.4.1.265	CIRC
ciRNA769	0	0	0.92228	0	0.44744	0	0	0	0	0	0	0	8	0	3	0	0	0	0	0	inf	up	0.14391	1	no	chr18	11873200	11873368	-	1	ciRNA	ENSCHIT00000010982	TAF1C		chr18:11873178-11873368	TATA-box binding protein associated factor, RNA polymerase I subunit C [Source:HGNC Symbol;Acc:HGNC:11534]	GO:0001164(RNA polymerase I core promoter sequence-specific DNA binding);GO:0001181(RNA polymerase I general transcription initiation factor activity);GO:0001650(fibrillar center);GO:0005515(protein binding);GO:0005654(nucleoplasm);GO:0005668(RNA polymerase transcription factor SL1 complex);GO:0005730(nucleolus);GO:0006360(transcription by RNA polymerase I)	NA	NA	CIRC
circRNA354	1.86413	0.924393	1.15285	1.02991	0.745734	0.559466	0	0.933765	0.550691	0.748995	16	8	10	8	5	5	0	7	4	6	1.03349	up	0.144278	1	no	chr15	31809909	31816611	-	3	circRNA	ENSCHIT00000010452	RNF121		chr15:31796395-31809908|chr15:31816611-31834521	ring finger protein 121 [Source:HGNC Symbol;Acc:HGNC:21070]	GO:0046872(metal ion binding)	NA	NA	CIRC,CIRI
circRNA98	0.466033	0.462196	0	0	0.596587	0	0	0	0	0.124832	4	4	0	0	4	0	0	0	0	1	3.61057	up	0.1443	1	no	chr11	5863937	5870329	+	3	circRNA	ENSCHIT00000035427	NPAS2		chr11:5861293-5863936|chr11:5870329-5873369	neuronal PAS domain protein 2 [Source:HGNC Symbol;Acc:HGNC:7895]	GO:0003677(DNA binding);GO:0003700(DNA-binding transcription factor activity);GO:0005634(nucleus);GO:0005654(nucleoplasm);GO:0005667(transcription regulator complex);GO:0005737(cytoplasm);GO:0005829(cytosol);GO:0006355(regulation of DNA-templated transcription);GO:0045739(positive regulation of DNA repair);GO:0045893(positive regulation of DNA-templated transcription);GO:0045944(positive regulati…	04710(Circadian rhythm)	NA	CIRC
circRNA1179	0.233017	0	0.46114	0	0.149147	0	0	0	0	0	2	0	4	0	1	0	0	0	0	0	inf	up	0.144988	1	no	chr2	118629711	118633721	-	2	circRNA	ENSCHIT00000028127	SESTD1		chr2:118611741-118629710|chr2:118633721-118646359	SEC14 and spectrin domain containing 1 [Source:HGNC Symbol;Acc:HGNC:18379]	GO:0005546(phosphatidylinositol-4,5-bisphosphate binding);GO:0010314(phosphatidylinositol-5-phosphate binding);GO:0032266(phosphatidylinositol-3-phosphate binding);GO:0034704(calcium channel complex);GO:0043325(phosphatidylinositol-3,4-bisphosphate binding);GO:0045111(intermediate filament cytoskeleton);GO:0070273(phosphatidylinositol-4-phosphate binding);GO:0070300(phosphatidic acid binding);GO:…	NA	NA	CIRC
ciRNA392	0.466033	0.808844	0	0	0	0	0	0	0	0	4	7	0	0	0	0	0	0	0	0	inf	up	0.145301	1	no	chr5	28870108	28870334	+	1	ciRNA	ENSCHIT00000013234	DIP2B		chr5:28870107-28870334	disco interacting protein 2 homolog B [Source:HGNC Symbol;Acc:HGNC:29284]	GO:0005634(nucleus);GO:0005737(cytoplasm);GO:0030424(axon);GO:0030425(dendrite);GO:0030517(negative regulation of axon extension);GO:0043014(alpha-tubulin binding);GO:0043204(perikaryon);GO:2000758(positive regulation of peptidyl-lysine acetylation)	NA	NA	CIRI
circRNA5586	0	0	0	0	0	0	0.123159	0	0.137673	0.748995	0	0	0	0	0	0	1	0	1	6	-inf	down	0.145848	1	no	chr13	6923000	6974971	-	4	circRNA	ENSCHIT00000036816	TASP1		chr13:6878284-6922999|chr13:6974971-6987987	taspase 1 [Source:HGNC Symbol;Acc:HGNC:15859]	GO:0004298(threonine-type endopeptidase activity);GO:0006508(proteolysis);GO:0016787(hydrolase activity);GO:0042802(identical protein binding);GO:0045893(positive regulation of DNA-templated transcription)	NA	NA	CIRC,CIRI
circRNA1011	0.233017	0.693295	0.92228	0.386215	0.596587	0.447573	0.615795	0	0	0.124832	2	6	8	3	4	4	5	0	0	1	1.25273	up	0.145973	1	no	chr4	16656947	16663521	+	3	circRNA	ENSCHIT00000012544	SLC37A3		chr4:16653808-16656946|chr4:16663521-16666188	solute carrier family 37 member 3 [Source:HGNC Symbol;Acc:HGNC:20651]	GO:0016021(integral component of membrane);GO:0022857(transmembrane transporter activity);GO:0030176(integral component of endoplasmic reticulum membrane);GO:0055085(transmembrane transport)	NA	NA	CIRC
ciRNA100	0.233017	0.808844	1.03756	0	1.19317	0	0	0	0.550691	0.249665	2	7	9	0	8	0	0	0	4	2	2.03172	up	0.146685	1	no	chr19	42376386	42376636	-	1	ciRNA	ENSCHIT00000012971	PLEKHH3		chr19:42376354-42376636	pleckstrin homology, MyTH4 and FERM domain containing H3 [Source:HGNC Symbol;Acc:HGNC:26105]	GO:0005856(cytoskeleton);GO:0007165(signal transduction)	NA	NA	CIRC
circRNA6523	0	0	0	0	0	0	0	0.666975	0.137673	0.124832	0	0	0	0	0	0	0	5	1	1	-inf	down	0.14789	1	no	chr1	58755270	58756874	-	1	circRNA	ENSCHIT00000026439	ZBTB20		chr1:58743595-58755269|chr1:58756874-58771296	zinc finger and BTB domain containing 20 [Source:HGNC Symbol;Acc:HGNC:13503]	GO:0000122(negative regulation of transcription by RNA polymerase II);GO:0000976(transcription cis-regulatory region binding);GO:0001227(DNA-binding transcription repressor activity, RNA polymerase II-specific);GO:0003677(DNA binding);GO:0005515(protein binding);GO:0005634(nucleus);GO:0005654(nucleoplasm);GO:0005737(cytoplasm);GO:0010629(negative regulation of gene expression);GO:0016604(nuclear …	NA	NA	CIRC
circRNA7071	0	0	0	0	0	0	0	0	0.826037	0.49933	0	0	0	0	0	0	0	0	6	4	-inf	down	0.148407	1	no	chr19	47821730	47859888	-	1	intergenic	intergenic_circRNA	intergenic_circRNA		chr19:47821729-47859888	NA	NA	NA	NA	CIRI
circRNA4056	0	0	0	0.386215	1.04403	0	0	0	0	0	0	0	0	3	7	0	0	0	0	0	inf	up	0.149177	1	no	chr19	52219558	52220508	+	1	intergenic	intergenic_circRNA	intergenic_circRNA		chr19:52219557-52220508	NA	NA	NA	NA	CIRI
circRNA5155	0	0	0	0	0	0.223787	0	0.26679	0.413018	0	0	0	0	0	0	2	0	2	3	0	-inf	down	0.149508	1	no	chr28	10803912	10897300	-	5	circRNA	ENSCHIT00000000419	ZMIZ1		chr28:10744222-10803911|None	zinc finger MIZ-type containing 1 [Source:HGNC Symbol;Acc:HGNC:16493]	GO:0001570(vasculogenesis);GO:0001701(in utero embryonic development);GO:0003007(heart morphogenesis);GO:0003713(transcription coactivator activity);GO:0005634(nucleus);GO:0005654(nucleoplasm);GO:0005737(cytoplasm);GO:0005829(cytosol);GO:0007179(transforming growth factor beta receptor signaling pathway);GO:0007296(vitellogenesis);GO:0008270(zinc ion binding);GO:0021852(pyramidal neuron migration…	NA	NA	CIRC
circRNA871	1.74762	0.462196	0.46114	0.901168	1.19317	0.895146	0.246318	0.53358	0.413018	0.249665	15	4	4	7	8	8	2	4	3	2	1.02746	up	0.149559	1	no	chr7	98006763	98007269	+	3	circRNA	ENSCHIT00000034050	FARSA		chr7:98005218-98006762|chr7:98007269-98009558	phenylalanyl-tRNA synthetase subunit alpha [Source:HGNC Symbol;Acc:HGNC:3592]	GO:0000049(tRNA binding);GO:0000166(nucleotide binding);GO:0004812(aminoacyl-tRNA ligase activity);GO:0004826(phenylalanine-tRNA ligase activity);GO:0005524(ATP binding);GO:0005737(cytoplasm);GO:0006412(translation);GO:0006432(phenylalanyl-tRNA aminoacylation);GO:0009328(phenylalanine-tRNA ligase complex);GO:0016874(ligase activity);GO:0043039(tRNA aminoacylation);GO:0051290(protein heterotetrame…	00970(Aminoacyl-tRNA biosynthesis)	EC:6.1.1.20	CIRC,CIRI
circRNA4852	0	0	0	0	0	0.33568	0	0	0.413018	0.124832	0	0	0	0	0	3	0	0	3	1	-inf	down	0.149702	1	no	chr11	94387335	94425704	-	3	circRNA	ENSCHIT00000026582	DENND1A		chr11:94311941-94387334|chr11:94425704-94523350	DENN domain containing 1A [Source:HGNC Symbol;Acc:HGNC:29324]	GO:0005085(guanyl-nucleotide exchange factor activity);GO:0005829(cytosol);GO:0017124(SH3 domain binding);GO:0030136(clathrin-coated vesicle);GO:0030425(dendrite);GO:0030665(clathrin-coated vesicle membrane);GO:0031267(small GTPase binding);GO:0031410(cytoplasmic vesicle);GO:0032266(phosphatidylinositol-3-phosphate binding);GO:0032456(endocytic recycling);GO:0043025(neuronal cell body);GO:0043231…	NA	NA	CIRC,CIRI
circRNA6199	0	0	0	0	0	0	0	0.400185	0.275346	0.124832	0	0	0	0	0	0	0	3	2	1	-inf	down	0.14999	1	no	chr13	32548210	32549925	+	4	circRNA	ENSCHIT00000007902	EPC1		chr13:32547088-32548209|chr13:32549925-32551824	enhancer of polycomb homolog 1 [Source:HGNC Symbol;Acc:HGNC:19876]	GO:0000122(negative regulation of transcription by RNA polymerase II);GO:0000724(double-strand break repair via homologous recombination);GO:0000786(nucleosome);GO:0005634(nucleus);GO:0005654(nucleoplasm);GO:0006357(regulation of transcription by RNA polymerase II);GO:0016573(histone acetylation);GO:0031965(nuclear membrane);GO:0032777(Piccolo NuA4 histone acetyltransferase complex);GO:0035267(Nu…	NA	NA	CIRC
circRNA4933	0	0	0	0	0	0.111893	0	0.400185	0	0.374497	0	0	0	0	0	1	0	3	0	3	-inf	down	0.151325	1	no	chr16	73751343	73758696	+	2	circRNA	ENSCHIT00000028170	PLXNA2		chr16:73724915-73751342|chr16:73758696-73826219	plexin A2 [Source:HGNC Symbol;Acc:HGNC:9100]	GO:0001756(somitogenesis);GO:0005515(protein binding);GO:0005524(ATP binding);GO:0005886(plasma membrane);GO:0005887(integral component of plasma membrane);GO:0007165(signal transduction);GO:0007166(cell surface receptor signaling pathway);GO:0016020(membrane);GO:0016021(integral component of membrane);GO:0016301(kinase activity);GO:0016310(phosphorylation);GO:0016740(transferase activity);GO:001…	04360(Axon guidance)	NA	CIRC
circRNA5845	0	0	0	0	0	0	0.615795	0.26679	0	0.124832	0	0	0	0	0	0	5	2	0	1	-inf	down	0.151381	1	no	chr20	14192844	14214545	+	2	circRNA	ENSCHIT00000036886	ADAMTS6		chr20:14183766-14192843|chr20:14214545-14225728	ADAM metallopeptidase with thrombospondin type 1 motif 6 [Source:HGNC Symbol;Acc:HGNC:222]	GO:0001822(kidney development);GO:0003279(cardiac septum development);GO:0004222(metalloendopeptidase activity);GO:0005576(extracellular region);GO:0006508(proteolysis);GO:0007507(heart development);GO:0008233(peptidase activity);GO:0008237(metallopeptidase activity);GO:0016787(hydrolase activity);GO:0030198(extracellular matrix organization);GO:0035904(aorta development);GO:0046872(metal ion bin…	NA	NA	CIRC,CIRI
circRNA2310	0	0.115549	0	0.257477	0	0.33568	0.615795	0	0.413018	0.624162	0	1	0	2	0	3	5	0	3	5	-2.41445	down	0.151413	1	no	chr2	135749087	135750004	+	3	circRNA	ENSCHIT00000023481	HERC2		chr2:135740103-135749086|chr2:135750004-135760944	HECT and RLD domain containing E3 ubiquitin protein ligase 2 [Source:HGNC Symbol;Acc:HGNC:4868]	GO:0004842(ubiquitin-protein transferase activity);GO:0005634(nucleus);GO:0005737(cytoplasm);GO:0005829(cytosol);GO:0005886(plasma membrane);GO:0006974(cellular response to DNA damage stimulus);GO:0007283(spermatogenesis);GO:0008270(zinc ion binding);GO:0016567(protein ubiquitination);GO:0031625(ubiquitin protein ligase binding);GO:0032183(SUMO binding);GO:0043161(proteasome-mediated ubiquitin-de…	04120(Ubiquitin mediated proteolysis)	EC:2.3.2.26	CIRC
circRNA3925	0	0	0	0.128738	0	0.33568	0.246318	0	0.413018	0.249665	0	0	0	1	0	3	2	0	3	2	-3.27326	down	0.151502	1	no	chr9	7207135	7210598	+	2	circRNA	ENSCHIT00000008726	BCKDHB		chr9:7174760-7207134|chr9:7210598-7310523	branched chain keto acid dehydrogenase E1 subunit beta [Source:HGNC Symbol;Acc:HGNC:987]	GO:0003824(catalytic activity);GO:0003863(3-methyl-2-oxobutanoate dehydrogenase (2-methylpropanoyl-transferring) activity);GO:0005654(nucleoplasm);GO:0005730(nucleolus);GO:0005739(mitochondrion);GO:0005947(mitochondrial alpha-ketoglutarate dehydrogenase complex);GO:0009083(branched-chain amino acid catabolic process)	00280(Valine, leucine and isoleucine degradation);00640(Propanoate metabolism);01100(Metabolic pathways)	EC:1.2.4.4	CIRC
circRNA5483	0	0	0	0	0	0.223787	0.246318	0	0.275346	0	0	0	0	0	0	2	2	0	2	0	-inf	down	0.151515	1	no	chr9	32459452	32469383	+	4	circRNA	ENSCHIT00000039265	HACE1		chr9:32438689-32459451|chr9:32469383-32478095	HECT domain and ankyrin repeat containing E3 ubiquitin protein ligase 1 [Source:HGNC Symbol;Acc:HGNC:21033]	GO:0000139(Golgi membrane);GO:0004842(ubiquitin-protein transferase activity);GO:0005515(protein binding);GO:0005783(endoplasmic reticulum);GO:0006511(ubiquitin-dependent protein catabolic process);GO:0007030(Golgi organization);GO:0016567(protein ubiquitination);GO:0016604(nuclear body);GO:0030334(regulation of cell migration);GO:0031267(small GTPase binding);GO:0061025(membrane fusion);GO:00709…	NA	EC:2.3.2.26	CIRI
circRNA4797	0	0	0	0	0	0.783253	0.738954	0	0	0	0	0	0	0	0	7	6	0	0	0	-inf	down	0.152131	1	no	chr13	21071771	21097149	+	4	circRNA	ENSCHIT00000035842	PLXDC2		chr13:21033087-21071770|chr13:21097149-21126699	plexin domain containing 2 [Source:HGNC Symbol;Acc:HGNC:21013]	GO:0016020(membrane);GO:0016021(integral component of membrane)	NA	NA	CIRC,CIRI
circRNA5549	0	0	0	0	0	1.00704	0	0	0	0.49933	0	0	0	0	0	9	0	0	0	4	-inf	down	0.152901	1	no	chr5	39049378	39049580	-	1	intergenic	intergenic_circRNA	intergenic_circRNA		chr5:39049377-39049580	NA	NA	NA	NA	CIRI
circRNA164	0.69905	0	0	0	0	0.447573	0	0.26679	1.23906	1.12349	6	0	0	0	0	4	0	2	9	9	-2.13802	down	0.153255	1	no	chr11	94387335	94401434	-	2	circRNA	ENSCHIT00000026582	DENND1A		chr11:94311941-94387334|chr11:94401434-94425660	DENN domain containing 1A [Source:HGNC Symbol;Acc:HGNC:29324]	GO:0005085(guanyl-nucleotide exchange factor activity);GO:0005829(cytosol);GO:0017124(SH3 domain binding);GO:0030136(clathrin-coated vesicle);GO:0030425(dendrite);GO:0030665(clathrin-coated vesicle membrane);GO:0031267(small GTPase binding);GO:0031410(cytoplasmic vesicle);GO:0032266(phosphatidylinositol-3-phosphate binding);GO:0032456(endocytic recycling);GO:0043025(neuronal cell body);GO:0043231…	NA	NA	CIRC,CIRI
circRNA502	1.98064	1.38659	0.92228	1.15864	0.298294	3.24491	3.81793	1.33395	0.688364	3.74497	17	12	8	9	2	29	31	10	5	30	-1.15879	down	0.153377	1	no	chr26	33869196	33877143	+	3	circRNA	ENSCHIT00000010201	TLL2		chr26:33860712-33869195|chr26:33877143-33885306	tolloid like 2 [Source:HGNC Symbol;Acc:HGNC:11844]	GO:0004222(metalloendopeptidase activity);GO:0005509(calcium ion binding);GO:0006508(proteolysis);GO:0008237(metallopeptidase activity);GO:0008270(zinc ion binding);GO:0048632(negative regulation of skeletal muscle tissue growth)	NA	NA	CIRC,CIRI
circRNA5286	0	0	0	0	0	0.783253	0	0	0	0.624162	0	0	0	0	0	7	0	0	0	5	-inf	down	0.153743	1	no	chr3	28802806	28808139	-	4	circRNA	ENSCHIT00000036503	SSBP3		chr3:28794103-28802805|chr3:28808139-28830112	single stranded DNA binding protein 3 [Source:HGNC Symbol;Acc:HGNC:15674]	GO:0002244(hematopoietic progenitor cell differentiation);GO:0003697(single-stranded DNA binding);GO:0003713(transcription coactivator activity);GO:0005515(protein binding);GO:0005634(nucleus);GO:0005667(transcription regulator complex);GO:0008284(positive regulation of cell population proliferation);GO:0021501(prechordal plate formation);GO:0021547(midbrain-hindbrain boundary initiation);GO:0032…	NA	NA	CIRC,CIRI
ciRNA1551	0	0	0	0	0	0.223787	0	0	0.275346	0.249665	0	0	0	0	0	2	0	0	2	2	-inf	down	0.154102	1	no	chr19	26848341	26848669	+	1	ciRNA	ENSCHIT00000037918	ENSCHIG00000024951		chr19:26848340-26848698	NA	GO:0004864(protein phosphatase inhibitor activity);GO:0009966(regulation of signal transduction);GO:0043666(regulation of phosphoprotein phosphatase activity)	NA	NA	CIRC
circRNA3982	0	0	0	0.257477	1.19317	0	0	0	0	0	0	0	0	2	8	0	0	0	0	0	inf	up	0.154366	1	no	chr11	70431422	70436233	-	2	circRNA	ENSCHIT00000035167	CLIP4		chr11:70422147-70431421|chr11:70436233-70439566	CAP-Gly domain containing linker protein family member 4 [Source:HGNC Symbol;Acc:HGNC:26108]	GO:0005515(protein binding);GO:0043231(intracellular membrane-bounded organelle)	NA	NA	CIRI
circRNA1543	22.1366	17.2168	33.3173	24.0741	18.7925	12.532	20.4444	8.27049	24.3681	9.36243	190	149	289	187	126	112	166	62	177	75	0.62383	up	0.154943	1	no	chr22	58305714	58404500	+	1	intergenic	intergenic_circRNA	intergenic_circRNA		chr22:58305713-58404500	NA	NA	NA	NA	CIRI
circRNA1042	0.349525	0	0.115285	0.257477	0	0	0	0	0	0	3	0	1	2	0	0	0	0	0	0	inf	up	0.155361	1	no	chr4	87867017	87875080	-	2	circRNA	ENSCHIT00000032105	RUNDC3B		chr4:87841226-87867016|chr4:87875080-87893164	RUN domain containing 3B [Source:HGNC Symbol;Acc:HGNC:30286]	NA	NA	NA	CIRC
circRNA1555	0.582542	0	0.23057	0	0	0.223787	1.84738	0	0.550691	0.748995	5	0	2	0	0	2	15	0	4	6	-2.05159	down	0.155847	1	no	chr24	49351184	49351367	-	1	intergenic	intergenic_circRNA	intergenic_circRNA		chr24:49351183-49351367	NA	NA	NA	NA	CIRI
ciRNA1917	0	0	0	0	0	0	0.246318	1.06716	0	0	0	0	0	0	0	0	2	8	0	0	-inf	down	0.15592	1	no	chr12	52297407	52297743	+	1	ciRNA	ENSCHIT00000032764	TNFRSF19		chr12:52297406-52297743	TNF receptor superfamily member 19 [Source:HGNC Symbol;Acc:HGNC:11915]	GO:0001942(hair follicle development);GO:0005515(protein binding);GO:0016020(membrane);GO:0016021(integral component of membrane);GO:0043123(positive regulation of I-kappaB kinase/NF-kappaB signaling)	04060(Cytokine-cytokine receptor interaction)	NA	CIRI
circRNA6110	0	0	0	0	0	0	0.615795	0	0	0.748995	0	0	0	0	0	0	5	0	0	6	-inf	down	0.155996	1	no	chr3	28790742	28794103	-	5	circRNA	ENSCHIT00000036514	SSBP3		chr3:28783625-28790741|chr3:28794103-28802806	single stranded DNA binding protein 3 [Source:HGNC Symbol;Acc:HGNC:15674]	GO:0002244(hematopoietic progenitor cell differentiation);GO:0003697(single-stranded DNA binding);GO:0003713(transcription coactivator activity);GO:0005515(protein binding);GO:0005634(nucleus);GO:0005667(transcription regulator complex);GO:0008284(positive regulation of cell population proliferation);GO:0021501(prechordal plate formation);GO:0021547(midbrain-hindbrain boundary initiation);GO:0032…	NA	NA	CIRI
circRNA5207	0	0	0	0	0	0.33568	0.246318	0.26679	0	0	0	0	0	0	0	3	2	2	0	0	-inf	down	0.156109	1	no	chr7	100512691	100516065	-	3	circRNA	ENSCHIT00000013307	SLC1A6		chr7:100511359-100512690|chr7:100516065-100552874	solute carrier family 1 member 6 [Source:HGNC Symbol;Acc:HGNC:10944]	GO:0001504(neurotransmitter uptake);GO:0005313(L-glutamate transmembrane transporter activity);GO:0005794(Golgi apparatus);GO:0005886(plasma membrane);GO:0015183(L-aspartate transmembrane transporter activity);GO:0015293(symporter activity);GO:0015501(glutamate:sodium symporter activity);GO:0015813(L-glutamate transmembrane transport);GO:0016020(membrane);GO:0016021(integral component of membrane…	04721(Synaptic vesicle cycle);04724(Glutamatergic synapse);05017(Spinocerebellar ataxia)	NA	CIRC,CIRI
circRNA6095	0	0	0	0	0	0	0.738954	0	0	0.624162	0	0	0	0	0	0	6	0	0	5	-inf	down	0.15633	1	no	chr10	81969410	81977697	-	3	circRNA	ENSCHIT00000004265	ARIH1		chr10:81961072-81969410|chr10:81977697-81996000	ariadne RBR E3 ubiquitin protein ligase 1 [Source:HGNC Symbol;Acc:HGNC:689]	GO:0004842(ubiquitin-protein transferase activity);GO:0005654(nucleoplasm);GO:0005737(cytoplasm);GO:0006511(ubiquitin-dependent protein catabolic process);GO:0008270(zinc ion binding);GO:0016567(protein ubiquitination);GO:0016604(nuclear body);GO:0016740(transferase activity);GO:0019005(SCF ubiquitin ligase complex);GO:0031462(Cul2-RING ubiquitin ligase complex);GO:0031463(Cul3-RING ubiquitin lig…	NA	EC:2.3.2.31	CIRI
circRNA4397	0	0	0	0	0.149147	0	0.492636	0.133395	0.275346	0.249665	0	0	0	0	1	0	4	1	2	2	-2.94813	down	0.156483	1	no	chr23	297034	300344	-	2	circRNA	ENSCHIT00000018845	EXOC2		chr23:290332-297033|chr23:300344-307871	exocyst complex component 2 [Source:HGNC Symbol;Acc:HGNC:24968]	GO:0000145(exocyst);GO:0006893(Golgi to plasma membrane transport);GO:0006904(vesicle docking involved in exocytosis);GO:0019901(protein kinase binding);GO:0031267(small GTPase binding);GO:0047485(protein N-terminus binding);GO:2000535(regulation of entry of bacterium into host cell)	04014(Ras signaling pathway);05132(Salmonella infection)	NA	CIRC
ciRNA47	0.466033	0	0.23057	0.257477	0.745734	0	1.47791	0.53358	0.96371	1.49799	4	0	2	2	5	0	12	4	7	12	-1.39593	down	0.156576	1	no	chr10	67835029	67835296	-	1	ciRNA	ENSCHIT00000025929	THBS1		chr10:67835007-67835296	thrombospondin 1 [Source:HGNC Symbol;Acc:HGNC:11785]	GO:0001786(phosphatidylserine binding);GO:0001937(negative regulation of endothelial cell proliferation);GO:0001953(negative regulation of cell-matrix adhesion);GO:0001968(fibronectin binding);GO:0002040(sprouting angiogenesis);GO:0002544(chronic inflammatory response);GO:0002581(negative regulation of antigen processing and presentation of peptide or polysaccharide antigen via MHC class II);GO:0…	04015(Rap1 signaling pathway);04115(p53 signaling pathway);04145(Phagosome);04151(PI3K-Akt signaling pathway);04350(TGF-beta signaling pathway);04510(Focal adhesion);04512(ECM-receptor interaction);05144(Malaria);05165(Human papillomavirus infection);05205(Proteoglycans in cancer);05206(MicroRNAs in cancer);05219(Bladder cancer)	NA	CIRC
circRNA5644	0	0	0	0	0	0	0.123159	0.133395	0.688364	0	0	0	0	0	0	0	1	1	5	0	-inf	down	0.157378	1	no	chr11	105532193	105536100	-	3	circRNA	ENSCHIT00000009151	CACNA1B		chr11:105508072-105532192|chr11:105536100-105576436	calcium voltage-gated channel subunit alpha1 B [Source:HGNC Symbol;Acc:HGNC:1389]	GO:0005216(ion channel activity);GO:0005244(voltage-gated ion channel activity);GO:0005245(voltage-gated calcium channel activity);GO:0005261(cation channel activity);GO:0005262(calcium channel activity);GO:0005509(calcium ion binding);GO:0005886(plasma membrane);GO:0005891(voltage-gated calcium channel complex);GO:0006811(ion transport);GO:0006816(calcium ion transport);GO:0008022(protein C-term…	04010(MAPK signaling pathway);04020(Calcium signaling pathway);04721(Synaptic vesicle cycle);04723(Retrograde endocannabinoid signaling);04725(Cholinergic synapse);04726(Serotonergic synapse);04727(GABAergic synapse);04728(Dopaminergic synapse);04930(Type II diabetes mellitus);05016(Huntington disease);05020(Prion disease);05022(Pathways of neurodegeneration - multiple diseases);05032(Morphine ad…	NA	CIRC
ciRNA1894	0	0	0	0	0	0	0.862113	0	0	0.49933	0	0	0	0	0	0	7	0	0	4	-inf	down	0.1576	1	no	chr4	2517810	2518291	-	1	ciRNA	ENSCHIT00000017546	RBM33		chr4:2517809-2518291	RNA binding motif protein 33 [Source:HGNC Symbol;Acc:HGNC:27223]	GO:0003676(nucleic acid binding);GO:0003723(RNA binding)	NA	NA	CIRI
circRNA66	0.349525	0	0	0.386215	0.44744	1.00704	0.492636	0.666975	0.275346	0.748995	3	0	0	3	3	9	4	5	2	6	-1.43133	down	0.157622	1	no	chr12	50471953	50480687	-	2	circRNA	ENSCHIT00000024265	PSPC1		chr12:50467841-50471952|chr12:50480687-50484347	paraspeckle component 1 [Source:HGNC Symbol;Acc:HGNC:20320]	GO:0001650(fibrillar center);GO:0002218(activation of innate immune response);GO:0003676(nucleic acid binding);GO:0003723(RNA binding);GO:0005634(nucleus);GO:0005654(nucleoplasm);GO:0005730(nucleolus);GO:0005737(cytoplasm);GO:0016363(nuclear matrix);GO:0016607(nuclear speck);GO:0042382(paraspeckles);GO:0042752(regulation of circadian rhythm);GO:0045892(negative regulation of DNA-templated transcr…	NA	NA	CIRC,CIRI
circRNA735	0.582542	0	0.345855	0.386215	0.298294	1.23083	1.23159	0.26679	0.413018	0.998659	5	0	3	3	2	11	10	2	3	8	-1.36028	down	0.158483	1	no	chr21	20572937	20579850	-	3	circRNA	ENSCHIT00000013250	AP3S2		chr21:20545673-20572936|chr21:20579850-20584372	adaptor related protein complex 3 subunit sigma 2 [Source:HGNC Symbol;Acc:HGNC:571]	GO:0006886(intracellular protein transport);GO:0006896(Golgi to vacuole transport);GO:0008089(anterograde axonal transport);GO:0015031(protein transport);GO:0016020(membrane);GO:0016192(vesicle-mediated transport);GO:0030117(membrane coat);GO:0030123(AP-3 adaptor complex);GO:0030659(cytoplasmic vesicle membrane);GO:0043231(intracellular membrane-bounded organelle);GO:0048490(anterograde synaptic …	04142(Lysosome)	NA	CIRC,CIRI
circRNA306	0.116508	0	0.23057	0.257477	0.149147	0.559466	0.246318	0.666975	0.550691	0.249665	1	0	2	2	1	5	2	5	4	2	-1.59261	down	0.159773	1	no	chr16	41891441	41893775	-	2	circRNA	ENSCHIT00000034793	UBE4B		chr16:41887272-41891440|chr16:41893775-41900271	ubiquitination factor E4B [Source:HGNC Symbol;Acc:HGNC:12500]	GO:0000151(ubiquitin ligase complex);GO:0004842(ubiquitin-protein transferase activity);GO:0006511(ubiquitin-dependent protein catabolic process);GO:0008626(granzyme-mediated apoptotic signaling pathway);GO:0009411(response to UV);GO:0016567(protein ubiquitination);GO:0034450(ubiquitin-ubiquitin ligase activity);GO:0043161(proteasome-mediated ubiquitin-dependent protein catabolic process)	04120(Ubiquitin mediated proteolysis);04141(Protein processing in endoplasmic reticulum)	EC:2.3.2.27	CIRC
circRNA1596	3.84477	1.73324	5.07254	4.63458	5.07099	12.8677	7.14322	3.33487	4.95622	8.73827	33	15	44	36	34	115	58	25	36	70	-0.863634	down	0.160355	1	no	chr7	94327801	94328072	+	1	intergenic	intergenic_circRNA	intergenic_circRNA		chr7:94327800-94328072	NA	NA	NA	NA	CIRI
ciRNA1892	0	0	0	0	0	0	0.985271	0.400185	0	0	0	0	0	0	0	0	8	3	0	0	-inf	down	0.161535	1	no	chr8	110670379	110671224	-	1	ciRNA	ENSCHIT00000022572	COLEC11		chr8:110670378-110671224	collectin subfamily member 11 [Source:HGNC Symbol;Acc:HGNC:17213]	GO:0001867(complement activation, lectin pathway);GO:0003677(DNA binding);GO:0005509(calcium ion binding);GO:0005537(mannose binding);GO:0005615(extracellular space);GO:0006508(proteolysis);GO:0006956(complement activation);GO:0019730(antimicrobial humoral response);GO:0042802(identical protein binding);GO:0042806(fucose binding);GO:0070492(oligosaccharide binding);GO:0120153(calcium-dependent ca…	04145(Phagosome)	NA	CIRI
circRNA2582	0	0	0.576425	0.128738	0.894881	1.79029	1.47791	1.60074	0	0.624162	0	0	5	1	6	16	12	12	0	5	-1.77951	down	0.162331	1	no	chr13	64216407	64226507	-	3	circRNA	ENSCHIT00000018463	UQCC1		chr13:64152469-64216406|chr13:64226507-64226632	ubiquinol-cytochrome c reductase complex assembly factor 1 [Source:HGNC Symbol;Acc:HGNC:15891]	GO:0005743(mitochondrial inner membrane);GO:0031410(cytoplasmic vesicle);GO:0034551(mitochondrial respiratory chain complex III assembly)	NA	NA	CIRC,CIRI
ciRNA625	0	0.462196	0.345855	0.386215	0.44744	0.895146	0	2.40111	0.688364	0.748995	0	4	3	3	3	8	0	18	5	6	-1.52775	down	0.162399	1	no	chr19	61490220	61498666	-	1	ciRNA	ENSCHIT00000041152	CEP112		chr19:61490219-61498666	centrosomal protein 112 [Source:HGNC Symbol;Acc:HGNC:28514]	GO:0005813(centrosome)	NA	NA	CIRI
circRNA3908	0	0	0	0.257477	0	0.111893	0.246318	0.666975	0.137673	0.374497	0	0	0	2	0	1	2	5	1	3	-2.57794	down	0.162614	1	no	chr1	115004821	115015993	-	2	circRNA	ENSCHIT00000028610	MBNL1		chr1:114994551-115004820|chr1:115015993-115130450	muscleblind like splicing regulator 1 [Source:HGNC Symbol;Acc:HGNC:6923]	GO:0003723(RNA binding);GO:0003725(double-stranded RNA binding);GO:0005634(nucleus);GO:0005654(nucleoplasm);GO:0005737(cytoplasm);GO:0005829(cytosol);GO:0008380(RNA splicing);GO:0010494(cytoplasmic stress granule);GO:0043484(regulation of RNA splicing);GO:0046872(metal ion binding)	NA	NA	CIRC
circRNA3118	0	0	0.115285	0	0	0	0.246318	0.53358	0.137673	0.249665	0	0	1	0	0	0	2	4	1	2	-3.33982	down	0.163026	1	no	chr2	44804788	44813059	-	3	circRNA	ENSCHIT00000020866	FAM117B		chr2:44792742-44804787|chr2:44813059-44849052	family with sequence similarity 117 member B [Source:HGNC Symbol;Acc:HGNC:14440]	NA	NA	NA	CIRC
circRNA6427	0	0	0	0	0	0	0	0.26679	0.275346	0.124832	0	0	0	0	0	0	0	2	2	1	-inf	down	0.164182	1	no	chr6	30063077	30119598	-	2	circRNA	ENSCHIT00000026109	BMPR1B		chr6:29947714-30063076|None	bone morphotic protein receptor type 1B [Source:NCBI gene (formerly Entrezgene);Acc:100861211]	GO:0000166(nucleotide binding);GO:0001502(cartilage condensation);GO:0001550(ovarian cumulus expansion);GO:0001649(osteoblast differentiation);GO:0001654(eye development);GO:0002062(chondrocyte differentiation);GO:0004672(protein kinase activity);GO:0004674(protein serine/threonine kinase activity);GO:0004675(transmembrane receptor protein serine/threonine kinase activity);GO:0005025(transforming…	04060(Cytokine-cytokine receptor interaction);04350(TGF-beta signaling pathway);04360(Axon guidance);04390(Hippo signaling pathway);04550(Signaling pathways regulating pluripotency of stem cells);05418(Fluid shear stress and atherosclerosis)	EC:2.7.11.30	CIRC,CIRI
circRNA4845	0	0	0	0	0	0.223787	0	0	0.137673	0.249665	0	0	0	0	0	2	0	0	1	2	-inf	down	0.1643	1	no	chr11	73493210	73496586	+	2	circRNA	ENSCHIT00000014787	ENSCHIG00000010663		chr11:73485026-73493209|chr11:73496586-73528873	NA	GO:0003677(DNA binding);GO:0005634(nucleus);GO:0005737(cytoplasm);GO:0008270(zinc ion binding);GO:0045202(synapse);GO:0046872(metal ion binding);GO:0060077(inhibitory synapse)	NA	NA	CIRC
circRNA2885	0	0	0.115285	0	0	1.56651	0	0	0	0.624162	0	0	1	0	0	14	0	0	0	5	-4.24809	down	0.165074	1	no	chr25	38886249	38889600	-	3	circRNA	ENSCHIT00000024840	PMS2		chr25:38884932-38886248|chr25:38889600-38890675	PMS1 homolog 2, mismatch repair system component [Source:HGNC Symbol;Acc:HGNC:9122]	GO:0003677(DNA binding);GO:0003697(single-stranded DNA binding);GO:0005524(ATP binding);GO:0005634(nucleus);GO:0005654(nucleoplasm);GO:0005829(cytosol);GO:0005886(plasma membrane);GO:0006298(mismatch repair);GO:0016887(ATP hydrolysis activity);GO:0030983(mismatched DNA binding);GO:0032138(single base insertion or deletion binding);GO:0032300(mismatch repair complex);GO:0032407(MutSalpha complex b…	03430(Mismatch repair);03460(Fanconi anemia pathway)	NA	CIRC
ciRNA1830	0	0	0	0	0	0	0.615795	0	0.688364	0	0	0	0	0	0	0	5	0	5	0	-inf	down	0.165275	1	no	chr7	71626888	71627344	+	1	ciRNA	ENSCHIT00000016634	PDLIM7		chr7:71626887-71627374	PDZ and LIM domain 7 [Source:HGNC Symbol;Acc:HGNC:22958]	GO:0001725(stress fiber);GO:0001726(ruffle);GO:0005515(protein binding);GO:0005654(nucleoplasm);GO:0005737(cytoplasm);GO:0005912(adherens junction);GO:0005925(focal adhesion);GO:0015629(actin cytoskeleton);GO:0030036(actin cytoskeleton organization)	NA	NA	CIRC
circRNA1578	2.7962	2.42653	1.84456	3.99089	4.17611	7.16117	4.06424	4.26864	4.13018	6.24162	24	21	16	31	28	64	33	32	30	50	-0.763727	down	0.1654	1	no	chr3	67163336	67164085	+	1	intergenic	intergenic_circRNA	intergenic_circRNA		chr3:67163335-67164085	NA	NA	NA	NA	CIRI
circRNA2412	0	1.03994	0	0.128738	0	0	0	0	0	0	0	9	0	1	0	0	0	0	0	0	inf	up	0.166283	1	no	chr2	20622179	20632691	-	2	circRNA	ENSCHIT00000026764	RHBDD1		chr2:20564911-20622179|chr2:20632691-20636082	rhomboid domain containing 1 [Source:HGNC Symbol;Acc:HGNC:23081]	GO:0004252(serine-type endopeptidase activity);GO:0005783(endoplasmic reticulum);GO:0005789(endoplasmic reticulum membrane);GO:0008233(peptidase activity);GO:0010954(positive regulation of protein processing);GO:0016021(integral component of membrane);GO:0030176(integral component of endoplasmic reticulum membrane);GO:0031293(membrane protein intracellular domain proteolysis);GO:0034620(cellular …	NA	NA	CIRI
circRNA1071	2.21366	0.924393	0.23057	0.128738	0.44744	0.33568	0.369477	0.26679	0.550691	0	19	8	2	1	3	3	3	2	4	0	1.37338	up	0.166456	1	no	chr3	19032522	19043878	-	3	circRNA	ENSCHIT00000036781	ERI3		chr3:19005126-19032521|chr3:19043878-19064074	ERI1 exoribonuclease family member 3 [Source:HGNC Symbol;Acc:HGNC:17276]	GO:0003676(nucleic acid binding)	NA	NA	CIRC,CIRI
ciRNA600	0	0.693295	0.345855	0	0	0	0	0	0	0	0	6	3	0	0	0	0	0	0	0	inf	up	0.167241	1	no	chr4	108842825	108843769	-	1	ciRNA	ENSCHIT00000039063	COL1A2		chr4:108842824-108843769	collagen type I alpha 2 chain [Source:HGNC Symbol;Acc:HGNC:2198]	GO:0001501(skeletal system development);GO:0001568(blood vessel development);GO:0002020(protease binding);GO:0005201(extracellular matrix structural constituent);GO:0005581(collagen trimer);GO:0005584(collagen type I trimer);GO:0005615(extracellular space);GO:0005783(endoplasmic reticulum);GO:0007179(transforming growth factor beta receptor signaling pathway);GO:0007266(Rho protein signal transdu…	NA	NA	CIRI
ciRNA1831	0	0	0	0	0	0	0.492636	0	0.137673	0.124832	0	0	0	0	0	0	4	0	1	1	-inf	down	0.167417	1	no	chr7	71626888	71627348	+	1	ciRNA	ENSCHIT00000016634	PDLIM7		chr7:71626887-71627374	PDZ and LIM domain 7 [Source:HGNC Symbol;Acc:HGNC:22958]	GO:0001725(stress fiber);GO:0001726(ruffle);GO:0005515(protein binding);GO:0005654(nucleoplasm);GO:0005737(cytoplasm);GO:0005912(adherens junction);GO:0005925(focal adhesion);GO:0015629(actin cytoskeleton);GO:0030036(actin cytoskeleton organization)	NA	NA	CIRC
circRNA1673	0	0.115549	0	0	0	0.111893	0.615795	0.26679	0	0.249665	0	1	0	0	0	1	5	2	0	2	-3.42857	down	0.168796	1	no	chr13	2108335	2114106	+	3	circRNA	ENSCHIT00000035676	PLCB4		chr13:2094938-2108334|chr13:2114106-2132123	phospholipase C beta 4 [Source:HGNC Symbol;Acc:HGNC:9059]	GO:0004435(phosphatidylinositol phospholipase C activity);GO:0005509(calcium ion binding);GO:0005634(nucleus);GO:0005790(smooth endoplasmic reticulum);GO:0006629(lipid metabolic process);GO:0007165(signal transduction);GO:0008081(phosphoric diester hydrolase activity);GO:0014069(postsynaptic density);GO:0016042(lipid catabolic process);GO:0016787(hydrolase activity);GO:0030425(dendrite);GO:003555…	00562(Inositol phosphate metabolism);01100(Metabolic pathways);04015(Rap1 signaling pathway);04020(Calcium signaling pathway);04022(cGMP-PKG signaling pathway);04062(Chemokine signaling pathway);04070(Phosphatidylinositol signaling system);04071(Sphingolipid signaling pathway);04072(Phospholipase D signaling pathway);04261(Adrenergic signaling in cardiomyocytes);04270(Vascular smooth muscle contr…	EC:3.1.4.11	CIRC
circRNA1841	0	0.924393	0.23057	0.386215	0.298294	0	0	0	0	0.374497	0	8	2	3	2	0	0	0	0	3	2.29626	up	0.169465	1	no	chr16	41934047	41945174	-	4	circRNA	ENSCHIT00000034793	UBE4B		chr16:41924377-41934046|chr16:41945174-41960061	ubiquitination factor E4B [Source:HGNC Symbol;Acc:HGNC:12500]	GO:0000151(ubiquitin ligase complex);GO:0004842(ubiquitin-protein transferase activity);GO:0006511(ubiquitin-dependent protein catabolic process);GO:0008626(granzyme-mediated apoptotic signaling pathway);GO:0009411(response to UV);GO:0016567(protein ubiquitination);GO:0034450(ubiquitin-ubiquitin ligase activity);GO:0043161(proteasome-mediated ubiquitin-dependent protein catabolic process)	04120(Ubiquitin mediated proteolysis);04141(Protein processing in endoplasmic reticulum)	EC:2.3.2.27	CIRC,CIRI
circRNA6277	0	0	0	0	0	0	0	0.26679	0	0.998659	0	0	0	0	0	0	0	2	0	8	-inf	down	0.169747	1	no	chr15	1125394	1149078	-	7	circRNA	ENSCHIT00000032775	DTX4		chr15:1119756-1125393|chr15:1149078-1157526	deltex E3 ubiquitin ligase 4 [Source:HGNC Symbol;Acc:HGNC:29151]	GO:0005737(cytoplasm);GO:0007219(Notch signaling pathway);GO:0008270(zinc ion binding);GO:0016567(protein ubiquitination);GO:0016740(transferase activity);GO:0046872(metal ion binding);GO:0061630(ubiquitin protein ligase activity)	04330(Notch signaling pathway)	EC:2.3.2.27	CIRC
circRNA927	5.24287	2.19543	1.03756	1.54486	1.78976	4.69952	3.94109	1.86753	4.26786	7.11545	45	19	9	12	12	42	32	14	31	57	-0.890298	down	0.170178	1	no	chr6	116352939	116362990	+	3	circRNA	ENSCHIT00000004688	RNF4		None|chr6:116362990-116371482	ring finger protein 4 [Source:HGNC Symbol;Acc:HGNC:10067]	GO:0005634(nucleus);GO:0005654(nucleoplasm);GO:0005737(cytoplasm);GO:0008270(zinc ion binding);GO:0016604(nuclear body);GO:0016605(PML body);GO:0042802(identical protein binding);GO:0043161(proteasome-mediated ubiquitin-dependent protein catabolic process);GO:0045944(positive regulation of transcription by RNA polymerase II);GO:0046685(response to arsenic-containing substance);GO:0090169(regulati…	NA	EC:2.3.2.27	CIRC,CIRI
circRNA2377	0	0.346647	0	0.128738	0.149147	0	0	0	0	0	0	3	0	1	1	0	0	0	0	0	inf	up	0.170609	1	no	chr8	81891015	81895509	-	6	circRNA	ENSCHIT00000019686	PTCH1		chr8:81885485-81891014|chr8:81895509-81897210	patched 1 [Source:HGNC Symbol;Acc:HGNC:9585]	GO:0000122(negative regulation of transcription by RNA polymerase II);GO:0001658(branching involved in ureteric bud morphogenesis);GO:0001701(in utero embryonic development);GO:0001709(cell fate determination);GO:0001841(neural tube formation);GO:0001843(neural tube closure);GO:0003007(heart morphogenesis);GO:0005113(patched binding);GO:0005119(smoothened binding);GO:0005794(Golgi apparatus);GO:0…	04024(cAMP signaling pathway);04340(Hedgehog signaling pathway);04360(Axon guidance);05200(Pathways in cancer);05205(Proteoglycans in cancer);05217(Basal cell carcinoma)	NA	CIRC
circRNA3269	0	0	0.23057	0	1.04403	0	0	0	0	0	0	0	2	0	7	0	0	0	0	0	inf	up	0.171574	1	no	chr10	64828664	64829854	+	2	circRNA	ENSCHIT00000031569	UBR1		chr10:64823610-64828663|chr10:64829854-64834814	ubiquitin protein ligase E3 component n-recognin 1 [Source:HGNC Symbol;Acc:HGNC:16808]	GO:0000151(ubiquitin ligase complex);GO:0000502(proteasome complex);GO:0004842(ubiquitin-protein transferase activity);GO:0006511(ubiquitin-dependent protein catabolic process);GO:0008270(zinc ion binding);GO:0016567(protein ubiquitination);GO:0016740(transferase activity);GO:0030163(protein catabolic process);GO:0032007(negative regulation of TOR signaling);GO:0046872(metal ion binding);GO:00616…	NA	EC:2.3.2.27	CIRI
circRNA1299	0.233017	0	0.23057	0.128738	0	0	0	0	0	0	2	0	2	1	0	0	0	0	0	0	inf	up	0.171869	1	no	chr8	29955778	29959982	+	2	circRNA	ENSCHIT00000017165	NFIB		chr8:29930764-29955777|chr8:29959982-29977326	nuclear factor I B [Source:HGNC Symbol;Acc:HGNC:7785]	GO:0000978(RNA polymerase II cis-regulatory region sequence-specific DNA binding);GO:0000981(DNA-binding transcription factor activity, RNA polymerase II-specific);GO:0001228(DNA-binding transcription activator activity, RNA polymerase II-specific);GO:0001650(fibrillar center);GO:0002062(chondrocyte differentiation);GO:0002067(glandular epithelial cell differentiation);GO:0003677(DNA binding);GO:…	NA	NA	CIRC
ciRNA93	0.116508	0	0	0	0	0.33568	0	0	0.688364	0.374497	1	0	0	0	0	3	0	0	5	3	-3.58542	down	0.172005	1	no	chr19	39095545	39095808	-	1	ciRNA	ENSCHIT00000023241	ENSCHIG00000016076		chr19:39095519-39095808	NA	GO:0003735(structural constituent of ribosome);GO:0005840(ribosome);GO:0006412(translation)	03010(Ribosome);05171(Coronavirus disease - COVID-19)	NA	CIRC
circRNA1115	0.233017	0	0.23057	0	0.149147	0	0	0	0	0	2	0	2	0	1	0	0	0	0	0	inf	up	0.172641	1	no	chr3	104933481	104950493	-	2	circRNA	ENSCHIT00000040247	ASH1L		chr3:104925331-104933480|chr3:104950493-104968478	ASH1 like histone lysine methyltransferase [Source:HGNC Symbol;Acc:HGNC:19088]	GO:0000165(MAPK cascade);GO:0001501(skeletal system development);GO:0002674(negative regulation of acute inflammatory response);GO:0003677(DNA binding);GO:0003682(chromatin binding);GO:0005515(protein binding);GO:0005634(nucleus);GO:0005654(nucleoplasm);GO:0005794(Golgi apparatus);GO:0006366(transcription by RNA polymerase II);GO:0006954(inflammatory response);GO:0007249(I-kappaB kinase/NF-kappaB…	00310(Lysine degradation);01100(Metabolic pathways)	EC:2.1.1.354	CIRC
circRNA3564	0	0	0	0.901168	0.298294	0	0	0	0	0	0	0	0	7	2	0	0	0	0	0	inf	up	0.173598	1	no	chr14	80924612	80927709	-	3	circRNA	ENSCHIT00000016138	EEF1D		chr14:80921731-80924611|chr14:80927709-80929818	eukaryotic translation elongation factor 1 delta [Source:NCBI gene (formerly Entrezgene);Acc:102173019]	GO:0003746(translation elongation factor activity);GO:0005737(cytoplasm);GO:0005853(eukaryotic translation elongation factor 1 complex);GO:0006412(translation);GO:0006414(translational elongation)	NA	NA	CIRC,CIRI
ciRNA246	0.582542	0.115549	0.69171	0	0.596587	0	0.246318	0	0.137673	0.124832	5	1	6	0	4	0	2	0	1	1	1.96491	up	0.175255	1	no	chr5	102701785	102702025	+	1	ciRNA	ENSCHIT00000038375	ING4		chr5:102701784-102702046	inhibitor of growth family member 4 [Source:HGNC Symbol;Acc:HGNC:19423]	GO:0000123(histone acetyltransferase complex);GO:0001558(regulation of cell growth);GO:0003713(transcription coactivator activity);GO:0005634(nucleus);GO:0005654(nucleoplasm);GO:0005829(cytosol);GO:0006260(DNA replication);GO:0006355(regulation of DNA-templated transcription);GO:0006473(protein acetylation);GO:0006978(DNA damage response, signal transduction by p53 class mediator resulting in tra…	NA	NA	CIRC
circRNA5456	0	0	0	0	0	0.67136	0	0	0	0.624162	0	0	0	0	0	6	0	0	0	5	-inf	down	0.175651	1	no	chr21	14147730	14163907	-	3	circRNA	ENSCHIT00000037553	SLCO3A1		chr21:14163907-14176905	solute carrier organic anion transporter family member 3A1 [Source:HGNC Symbol;Acc:HGNC:10952]	GO:0001934(positive regulation of protein phosphorylation);GO:0005515(protein binding);GO:0005886(plasma membrane);GO:0015732(prostaglandin transport);GO:0016020(membrane);GO:0051092(positive regulation of NF-kappaB transcription factor activity);GO:0055085(transmembrane transport)	NA	NA	CIRI
circRNA1255	0.466033	0	0.92228	0.386215	0.596587	0	0.246318	0.133395	0.137673	0.249665	4	0	8	3	4	0	2	1	1	2	1.62817	up	0.17569	1	no	chr9	1900953	1902294	-	2	circRNA	ENSCHIT00000028368	COL12A1		chr9:1899218-1900952|chr9:1902294-1904769	collagen type XII alpha 1 chain [Source:HGNC Symbol;Acc:HGNC:2188]	GO:0005515(protein binding);GO:0035987(endodermal cell differentiation)	04974(Protein digestion and absorption)	NA	CIRC
ciRNA1700	0	0	0	0	0	0.67136	0.615795	0	0	0	0	0	0	0	0	6	5	0	0	0	-inf	down	0.17611	1	no	chr13	33138506	33272240	-	1	ciRNA	ENSCHIT00000023748	ZEB1		chr13:33138505-33272240	zinc finger E-box binding homeobox 1 [Source:HGNC Symbol;Acc:HGNC:11642]	GO:0000122(negative regulation of transcription by RNA polymerase II);GO:0001227(DNA-binding transcription repressor activity, RNA polymerase II-specific);GO:0003677(DNA binding);GO:0003682(chromatin binding);GO:0005634(nucleus);GO:0005654(nucleoplasm);GO:0005829(cytosol);GO:0007389(pattern specification process);GO:0007417(central nervous system development);GO:0008283(cell population proliferat…	05202(Transcriptional misregulation in cancer);05206(MicroRNAs in cancer);05215(Prostate cancer)	NA	CIRI
ciRNA1920	0	0	0	0	0	0	0.246318	0.933765	0	0	0	0	0	0	0	0	2	7	0	0	-inf	down	0.176846	1	no	chr21	39727513	39728827	-	1	ciRNA	ENSCHIT00000025926	PRKD1		chr21:39727512-39728827	protein kinase D1 [Source:HGNC Symbol;Acc:HGNC:9407]	GO:0000421(autophagosome membrane);GO:0001938(positive regulation of endothelial cell proliferation);GO:0004672(protein kinase activity);GO:0004674(protein serine/threonine kinase activity);GO:0004697(protein kinase C activity);GO:0005524(ATP binding);GO:0005634(nucleus);GO:0005737(cytoplasm);GO:0005794(Golgi apparatus);GO:0005802(trans-Golgi network);GO:0005829(cytosol);GO:0005886(plasma membran…	04015(Rap1 signaling pathway);04925(Aldosterone synthesis and secretion)	EC:2.7.11.13	CIRI
circRNA1260	0.349525	0	0.115285	0	0.149147	0	0	0	0	0	3	0	1	0	1	0	0	0	0	0	inf	up	0.176868	1	no	chr9	19353488	19355034	+	2	circRNA	ENSCHIT00000027259	MCM9		chr9:19347264-19353487|chr9:19355034-19363578	minichromosome maintenance 9 homologous recombination repair factor [Source:HGNC Symbol;Acc:HGNC:21484]	GO:0000166(nucleotide binding);GO:0000724(double-strand break repair via homologous recombination);GO:0003677(DNA binding);GO:0003678(DNA helicase activity);GO:0003682(chromatin binding);GO:0005524(ATP binding);GO:0005634(nucleus);GO:0005694(chromosome);GO:0006974(cellular response to DNA damage stimulus);GO:0007276(gamete generation);GO:0007292(female gamete generation);GO:0019899(enzyme binding…	NA	EC:3.6.4.12	CIRC
circRNA51	0.582542	0	0.576425	0	0	0	0	0	0	0	5	0	5	0	0	0	0	0	0	0	inf	up	0.177251	1	no	chr13	76870354	76870725	+	2	circRNA	ENSCHIT00000010828	DDX27		chr13:76869098-76870353|chr13:76870725-76872291	DEAD-box helicase 27 [Source:HGNC Symbol;Acc:HGNC:15837]	GO:0003676(nucleic acid binding);GO:0003724(RNA helicase activity);GO:0005524(ATP binding)	NA	EC:3.6.4.13	CIRC
ciRNA132	0.69905	0	0.46114	0	0	0	0	0	0	0	6	0	4	0	0	0	0	0	0	0	inf	up	0.177795	1	no	chr18	52223590	52223813	-	1	ciRNA	ENSCHIT00000033425	ARHGEF1		chr18:52223552-52223813	Rho guanine nucleotide exchange factor 1 [Source:HGNC Symbol;Acc:HGNC:681]	GO:0005085(guanyl-nucleotide exchange factor activity);GO:0005096(GTPase activator activity);GO:0005737(cytoplasm);GO:0005829(cytosol);GO:0005886(plasma membrane);GO:0016020(membrane);GO:0050790(regulation of catalytic activity)	04270(Vascular smooth muscle contraction);04611(Platelet activation);04810(Regulation of actin cytoskeleton);04928(Parathyroid hormone synthesis, secretion and action);05135(Yersinia infection);05163(Human cytomegalovirus infection);05200(Pathways in cancer);05205(Proteoglycans in cancer)	NA	CIRC
circRNA6184	0	0	0	0	0	0	0.738954	0	0	0.49933	0	0	0	0	0	0	6	0	0	4	-inf	down	0.177817	1	no	chr18	6739336	6745485	+	2	circRNA	ENSCHIT00000026863	ENSCHIG00000018228		chr18:6739285-6739335	NA	NA	NA	NA	CIRI
circRNA4925	0	0	0	0	0	0.447573	0.862113	0	0	0	0	0	0	0	0	4	7	0	0	0	-inf	down	0.177946	1	no	chr16	59261189	59263204	+	3	circRNA	ENSCHIT00000031958	SOAT1		chr16:59259934-59261188|chr16:59263204-59265566	sterol O-acyltransferase 1 [Source:HGNC Symbol;Acc:HGNC:11177]	GO:0000062(fatty-acyl-CoA binding);GO:0004772(sterol O-acyltransferase activity);GO:0005783(endoplasmic reticulum);GO:0005789(endoplasmic reticulum membrane);GO:0008203(cholesterol metabolic process);GO:0008374(O-acyltransferase activity);GO:0010742(macrophage derived foam cell differentiation);GO:0010878(cholesterol storage);GO:0015485(cholesterol binding);GO:0016020(membrane);GO:0033344(cholest…	00100(Steroid biosynthesis);04979(Cholesterol metabolism)	EC:2.3.1.26	CIRC
circRNA4792	0	0	0	0	0	0.559466	0	0	0.137673	0.124832	0	0	0	0	0	5	0	0	1	1	-inf	down	0.178214	1	no	chr13	6807283	6878284	-	3	circRNA	ENSCHIT00000036816	TASP1		chr13:6778590-6807282|chr13:6878284-6922999	taspase 1 [Source:HGNC Symbol;Acc:HGNC:15859]	GO:0004298(threonine-type endopeptidase activity);GO:0006508(proteolysis);GO:0016787(hydrolase activity);GO:0042802(identical protein binding);GO:0045893(positive regulation of DNA-templated transcription)	NA	NA	CIRC,CIRI
circRNA5442	0	0	0	0	0	0.783253	0.492636	0	0	0	0	0	0	0	0	7	4	0	0	0	-inf	down	0.178491	1	no	chr11	7303127	7305183	-	2	circRNA	ENSCHIT00000037467	MFSD9		chr11:7301544-7303127|chr11:7305212-7309748	major facilitator superfamily domain containing 9 [Source:HGNC Symbol;Acc:HGNC:28158]	GO:0016020(membrane);GO:0016021(integral component of membrane);GO:0022857(transmembrane transporter activity);GO:0055085(transmembrane transport)	NA	NA	CIRI
circRNA2466	0	0.462196	0.46114	0.643692	0.298294	0	0.492636	0	0	0	0	4	4	5	2	0	4	0	0	0	1.92083	up	0.178627	1	no	chr1	149490610	149492246	+	1	intergenic	intergenic_circRNA	intergenic_circRNA		chr1:149490609-149492246	NA	NA	NA	NA	CIRI
ciRNA1556	0	0	0	0	0	0.223787	0.123159	0.133395	0	0	0	0	0	0	0	2	1	1	0	0	-inf	down	0.178743	1	no	chr19	50267065	50267276	-	1	ciRNA	ENSCHIT00000034165	ASPSCR1		chr19:50267042-50267276	ASPSCR1 tether for SLC2A4, UBX domain containing [Source:HGNC Symbol;Acc:HGNC:13825]	GO:0005515(protein binding);GO:0005654(nucleoplasm);GO:0005829(cytosol);GO:0005886(plasma membrane);GO:0006886(intracellular protein transport);GO:0009898(cytoplasmic side of plasma membrane);GO:0012506(vesicle membrane);GO:0019898(extrinsic component of membrane);GO:0031401(positive regulation of protein modification process);GO:0042593(glucose homeostasis);GO:0043231(intracellular membrane-boun…	05202(Transcriptional misregulation in cancer)	NA	CIRC
circRNA6622	0	0	0	0	0	0	0	0.400185	0.688364	0	0	0	0	0	0	0	0	3	5	0	-inf	down	0.17941	1	no	chr29	46375374	46379850	-	1	intergenic	intergenic_circRNA	intergenic_circRNA		chr29:46375373-46379850	NA	NA	NA	NA	CIRI
circRNA5741	0	0	0	0	0	0	0.246318	0	0.413018	0.124832	0	0	0	0	0	0	2	0	3	1	-inf	down	0.17983	1	no	chr19	44273432	44274103	-	2	circRNA	ENSCHIT00000031374	KIF18B		chr19:44270201-44273431|chr19:44274103-44274732	kinesin family member 18B [Source:HGNC Symbol;Acc:HGNC:27102]	GO:0000166(nucleotide binding);GO:0000235(astral microtubule);GO:0000278(mitotic cell cycle);GO:0003774(cytoskeletal motor activity);GO:0003777(microtubule motor activity);GO:0005524(ATP binding);GO:0005634(nucleus);GO:0005654(nucleoplasm);GO:0005737(cytoplasm);GO:0005829(cytosol);GO:0005874(microtubule);GO:0007018(microtubule-based movement);GO:0007019(microtubule depolymerization);GO:0008017(mi…	NA	NA	CIRC
circRNA2444	0	0.346647	1.03756	0.643692	0.298294	0.67136	0	0	0	0	0	3	9	5	2	6	0	0	0	0	1.79282	up	0.180022	1	no	chr10	51801890	51805740	-	3	circRNA	ENSCHIT00000012129	SLTM		chr10:51794134-51801889|chr10:51805740-51816524	SAFB like transcription modulator [Source:HGNC Symbol;Acc:HGNC:20709]	GO:0003676(nucleic acid binding);GO:0003723(RNA binding);GO:0005654(nucleoplasm);GO:0016604(nuclear body)	NA	NA	CIRI
circRNA934	0.932066	0	0	0.257477	1.49147	0.447573	0	0	0	0	8	0	0	2	10	4	0	0	0	0	2.58258	up	0.180084	1	no	chr5	10514879	10515135	+	2	circRNA	ENSCHIT00000035228	ACSS3		chr5:10505754-10514878|chr5:10515135-10541134	acyl-CoA synthetase short chain family member 3 [Source:HGNC Symbol;Acc:HGNC:24723]	GO:0005739(mitochondrion);GO:0005759(mitochondrial matrix);GO:0043231(intracellular membrane-bounded organelle);GO:0050218(propionate-CoA ligase activity)	00640(Propanoate metabolism);01100(Metabolic pathways)	EC:6.2.1.17	CIRC,CIRI
circRNA5686	0	0	0	0	0	0	0.369477	0	0.137673	0.124832	0	0	0	0	0	0	3	0	1	1	-inf	down	0.180102	1	no	chr16	36024189	36025979	+	3	circRNA	ENSCHIT00000023966	C1orf112		chr16:36021292-36024188|chr16:36025979-36028111	chromosome 1 open reading frame 112 [Source:HGNC Symbol;Acc:HGNC:25565]	NA	NA	NA	CIRC
circRNA2996	0	0	0.23057	0	1.04403	1.34272	1.23159	0.400185	0	1.74765	0	0	2	0	7	12	10	3	0	14	-1.8894	down	0.180207	1	no	chr7	96700890	96701311	-	3	circRNA	ENSCHIT00000012672	PKN1		chr7:96699550-96700889|chr7:96701311-96702890	protein kinase N1 [Source:HGNC Symbol;Acc:HGNC:9405]	GO:0000166(nucleotide binding);GO:0001782(B cell homeostasis);GO:0001783(B cell apoptotic process);GO:0001933(negative regulation of protein phosphorylation);GO:0002634(regulation of germinal center formation);GO:0002637(regulation of immunoglobulin production);GO:0003014(renal system process);GO:0003682(chromatin binding);GO:0004672(protein kinase activity);GO:0004674(protein serine/threonine ki…	04151(PI3K-Akt signaling pathway);04621(NOD-like receptor signaling pathway);05132(Salmonella infection);05135(Yersinia infection)	EC:2.7.11.13	CIRC,CIRI
ciRNA144	0.582542	0.231098	0.46114	0	0	1.00704	0.615795	0.53358	0.96371	0.374497	5	2	4	0	0	9	5	4	7	3	-1.45489	down	0.180302	1	no	chr25	2320767	2320981	-	1	ciRNA	ENSCHIT00000011749	HCFC1R1		chr25:2320741-2320981	host cell factor C1 regulator 1 [Source:HGNC Symbol;Acc:HGNC:21198]	GO:0005654(nucleoplasm)	NA	NA	CIRC
ciRNA1653	0	0	0	0	0	0.223787	0	0.133395	0	0.124832	0	0	0	0	0	2	0	1	0	1	-inf	down	0.180511	1	no	chr3	20059921	20060118	-	1	ciRNA	ENSCHIT00000037930	TESK2		chr3:20059893-20060118	testis associated actin remodelling kinase 2 [Source:HGNC Symbol;Acc:HGNC:11732]	GO:0004672(protein kinase activity);GO:0005524(ATP binding);GO:0005654(nucleoplasm);GO:0006468(protein phosphorylation);GO:0016604(nuclear body)	NA	EC:2.7.12.1	CIRC
circRNA153	1.28159	1.38659	0.345855	0.514953	2.98294	4.69952	2.95581	2.00092	0.96371	2.87115	11	12	3	4	20	42	24	15	7	23	-1.05085	down	0.180869	1	no	chr11	85871164	85873820	-	3	circRNA	ENSCHIT00000025930	GREB1		chr11:85868149-85871163|chr11:85873820-85876653	growth regulating estrogen receptor binding 1 [Source:HGNC Symbol;Acc:HGNC:24885]	NA	NA	NA	CIRC,CIRI
circRNA1647	1.63112	0	0	0	0.894881	1.56651	2.46318	0.400185	0.550691	2.12215	14	0	0	0	6	14	20	3	4	17	-1.49152	down	0.182545	1	no	chr14	66300713	66313540	-	6	circRNA	ENSCHIT00000014089	TMEM65		chr14:66313540-66346145	transmembrane protein 65 [Source:HGNC Symbol;Acc:HGNC:25203]	GO:0003231(cardiac ventricle development);GO:0005743(mitochondrial inner membrane);GO:0005886(plasma membrane);GO:0014704(intercalated disc);GO:0016020(membrane);GO:0016021(integral component of membrane);GO:1903779(regulation of cardiac conduction)	NA	NA	CIRI
circRNA2345	0	0.462196	1.15285	1.93107	0	0.111893	0.246318	0.133395	0.550691	0	0	4	10	15	0	1	2	1	4	0	1.76647	up	0.182693	1	no	chr9	54579308	54587463	+	2	circRNA	ENSCHIT00000015476	LAMA2		chr9:54573444-54579307|chr9:54587463-54610662	laminin subunit alpha 2 [Source:HGNC Symbol;Acc:HGNC:6482]	GO:0005102(signaling receptor binding);GO:0005576(extracellular region);GO:0005604(basement membrane);GO:0007155(cell adhesion);GO:0016020(membrane);GO:0030155(regulation of cell adhesion);GO:0030334(regulation of cell migration);GO:0045995(regulation of embryonic development)	04151(PI3K-Akt signaling pathway);04510(Focal adhesion);04512(ECM-receptor interaction);05145(Toxoplasmosis);05146(Amoebiasis);05165(Human papillomavirus infection);05200(Pathways in cancer);05222(Small cell lung cancer);05410(Hypertrophic cardiomyopathy);05412(Arrhythmogenic right ventricular cardiomyopathy);05414(Dilated cardiomyopathy);05416(Viral myocarditis)	NA	CIRC,CIRI
circRNA5517	0	0	0	0	0	0.67136	0	0.53358	0	0	0	0	0	0	0	6	0	4	0	0	-inf	down	0.183238	1	no	chr18	41985462	42017087	+	1	intergenic	intergenic_circRNA	intergenic_circRNA		chr18:41985461-42017087	NA	NA	NA	NA	CIRI
circRNA1377	0.233017	0	0	0	0	0.33568	0.246318	0	0.413018	0.624162	2	0	0	0	0	3	2	0	3	5	-2.79676	down	0.183592	1	no	chr19	32516429	32520490	-	2	circRNA	ENSCHIT00000018631	TEKT3		chr19:32511223-32516428	tektin 3 [Source:HGNC Symbol;Acc:HGNC:14293]	GO:0005737(cytoplasm);GO:0005929(cilium);GO:0015630(microtubule cytoskeleton);GO:0030317(flagellated sperm motility);GO:0031514(motile cilium);GO:0042995(cell projection);GO:0060271(cilium assembly);GO:0060294(cilium movement involved in cell motility);GO:0060378(regulation of brood size)	NA	NA	CIRI
ciRNA2085	0	0	0	0	0	0	0	0.53358	0	0.624162	0	0	0	0	0	0	0	4	0	5	-inf	down	0.183649	1	no	chr1	67866397	67867645	-	1	ciRNA	ENSCHIT00000022859	MYLK		chr1:67866396-67867645	myosin light chain kinase [Source:HGNC Symbol;Acc:HGNC:7590]	GO:0001725(stress fiber);GO:0004672(protein kinase activity);GO:0004687(myosin light chain kinase activity);GO:0005515(protein binding);GO:0005524(ATP binding);GO:0005737(cytoplasm);GO:0005886(plasma membrane);GO:0006468(protein phosphorylation);GO:0015629(actin cytoskeleton);GO:0030027(lamellipodium);GO:0030335(positive regulation of cell migration);GO:0032060(bleb assembly);GO:0032154(cleavage …	04020(Calcium signaling pathway);04022(cGMP-PKG signaling pathway);04270(Vascular smooth muscle contraction);04371(Apelin signaling pathway);04510(Focal adhesion);04611(Platelet activation);04810(Regulation of actin cytoskeleton);04921(Oxytocin signaling pathway);04971(Gastric acid secretion)	EC:2.7.11.18	CIRI
circRNA406	0.466033	0	0	0.643692	0	0	0	0	0	0	4	0	0	5	0	0	0	0	0	0	inf	up	0.183701	1	no	chr19	11705630	11722347	-	2	circRNA	ENSCHIT00000022871	BCAS3		chr19:11679541-11705629|chr19:11722347-11747121	BCAS3 microtubule associated cell migration factor [Source:HGNC Symbol;Acc:HGNC:14347]	GO:0000407(phagophore assembly site);GO:0000791(euchromatin);GO:0003682(chromatin binding);GO:0005515(protein binding);GO:0005634(nucleus);GO:0005737(cytoplasm);GO:0010698(acetyltransferase activator activity);GO:0016922(nuclear receptor binding);GO:0035035(histone acetyltransferase binding);GO:0035091(phosphatidylinositol binding);GO:0042393(histone binding);GO:0043085(positive regulation of cat…	NA	NA	CIRC
circRNA1433	0.349525	0	0.69171	0	0	0	0	0	0	0	3	0	6	0	0	0	0	0	0	0	inf	up	0.183722	1	no	chr14	54949653	54952064	+	2	circRNA	ENSCHIT00000041434	ASPH		chr14:54946469-54949652|chr14:54952064-54965328	aspartate beta-hydroxylase [Source:HGNC Symbol;Acc:HGNC:757]	GO:0005515(protein binding);GO:0005783(endoplasmic reticulum);GO:0005886(plasma membrane);GO:0016020(membrane);GO:0018193(peptidyl-amino acid modification);GO:0032541(cortical endoplasmic reticulum);GO:0042264(peptidyl-aspartic acid hydroxylation);GO:0045862(positive regulation of proteolysis);GO:0062101(peptidyl-aspartic acid 3-dioxygenase activity);GO:0097202(activation of cysteine-type endopep…	04020(Calcium signaling pathway);04260(Cardiac muscle contraction)	EC:1.14.11.16	CIRI
ciRNA375	0.466033	0	0	0	0.745734	0	0	0	0	0	4	0	0	0	5	0	0	0	0	0	inf	up	0.184085	1	no	chr13	61160398	61160680	+	1	ciRNA	ENSCHIT00000038583	ASXL1		chr13:61160397-61160680	ASXL transcriptional regulator 1 [Source:HGNC Symbol;Acc:HGNC:18318]	GO:0000902(cell morphogenesis);GO:0003007(heart morphogenesis);GO:0003677(DNA binding);GO:0003713(transcription coactivator activity);GO:0005634(nucleus);GO:0006355(regulation of DNA-templated transcription);GO:0009887(animal organ morphogenesis);GO:0030097(hemopoiesis);GO:0032526(response to retinoic acid);GO:0035359(negative regulation of peroxisome proliferator activated receptor signaling pat…	NA	NA	CIRI
circRNA2849	0	0	0.115285	0	0	0.223787	0	0.26679	0	0.998659	0	0	1	0	0	2	0	2	0	8	-3.6913	down	0.184408	1	no	chr26	27620469	27621462	-	2	circRNA	ENSCHIT00000032785	NEURL1		chr26:27608490-27620468|chr26:27621462-27676466	neuralized E3 ubiquitin protein ligase 1 [Source:HGNC Symbol;Acc:HGNC:7761]	GO:0004842(ubiquitin-protein transferase activity);GO:0005737(cytoplasm);GO:0005886(plasma membrane);GO:0006513(protein monoubiquitination);GO:0007288(sperm axoneme assembly);GO:0007595(lactation);GO:0008285(negative regulation of cell population proliferation);GO:0014069(postsynaptic density);GO:0030317(flagellated sperm motility);GO:0043065(positive regulation of apoptotic process);GO:0043197(d…	NA	EC:2.3.2.27	CIRC
circRNA3238	0	0	0.69171	0	0.44744	0	0	0	0	0	0	0	6	0	3	0	0	0	0	0	inf	up	0.184555	1	no	chr22	47145019	47146020	-	3	circRNA	ENSCHIT00000029094	CACNA1D		chr22:47143231-47145018|chr22:47146020-47147781	calcium voltage-gated channel subunit alpha1 D [Source:HGNC Symbol;Acc:HGNC:1391]	GO:0005216(ion channel activity);GO:0005244(voltage-gated ion channel activity);GO:0005245(voltage-gated calcium channel activity);GO:0005262(calcium channel activity);GO:0005891(voltage-gated calcium channel complex);GO:0006811(ion transport);GO:0006816(calcium ion transport);GO:0007605(sensory perception of sound);GO:0008331(high voltage-gated calcium channel activity);GO:0016020(membrane);GO:0…	04010(MAPK signaling pathway);04020(Calcium signaling pathway);04022(cGMP-PKG signaling pathway);04024(cAMP signaling pathway);04218(Cellular senescence);04260(Cardiac muscle contraction);04261(Adrenergic signaling in cardiomyocytes);04270(Vascular smooth muscle contraction);04530(Tight junction);04713(Circadian entrainment);04723(Retrograde endocannabinoid signaling);04724(Glutamatergic synapse)…	NA	CIRI
circRNA5197	0	0	0	0	0	0.111893	0.615795	0	0	0.124832	0	0	0	0	0	1	5	0	0	1	-inf	down	0.185349	1	no	chr7	89929317	89929743	+	2	circRNA	ENSCHIT00000032957	NCLN		chr7:89924052-89929316|chr7:89929743-89930573	nicalin [Source:HGNC Symbol;Acc:HGNC:26923]	GO:0005789(endoplasmic reticulum membrane);GO:0009966(regulation of signal transduction);GO:0016020(membrane);GO:0032991(protein-containing complex);GO:0043022(ribosome binding);GO:0043254(regulation of protein-containing complex assembly);GO:0050821(protein stabilization);GO:0061635(regulation of protein complex stability)	NA	NA	CIRC
ciRNA604	0	0.346647	0.576425	1.93107	1.49147	0.33568	0.369477	0	0	0.998659	0	3	5	15	10	3	3	0	0	8	1.35079	up	0.185485	1	no	chr17	27107362	27109365	-	1	ciRNA	ENSCHIT00000031315	ZNF84		chr17:27107361-27109365	zinc finger protein 84 [Source:HGNC Symbol;Acc:HGNC:13159]	GO:0006355(regulation of DNA-templated transcription)	05168(Herpes simplex virus 1 infection)	NA	CIRI
circRNA5561	0	0	0	0	0	1.00704	0	0	0	0.249665	0	0	0	0	0	9	0	0	0	2	-inf	down	0.185987	1	no	chr2	7464516	7469300	+	3	circRNA	ENSCHIT00000031503	NIPAL3		chr2:7444906-7464516|chr2:7469300-7474498	NIPA like domain containing 3 [Source:HGNC Symbol;Acc:HGNC:25233]	GO:0015095(magnesium ion transmembrane transporter activity);GO:0015693(magnesium ion transport);GO:0016020(membrane);GO:0016021(integral component of membrane);GO:1903830(magnesium ion transmembrane transport)	NA	NA	CIRI
circRNA103	0.582542	0.462196	0	0	0	0	0	0	0	0	5	4	0	0	0	0	0	0	0	0	inf	up	0.185996	1	no	chr11	6525486	6528466	+	3	circRNA	ENSCHIT00000027684	MAP4K4		chr11:6524548-6525485|chr11:6528466-6530358	mitogen-activated protein kinase kinase kinase kinase 4 [Source:HGNC Symbol;Acc:HGNC:6866]	GO:0000166(nucleotide binding);GO:0004672(protein kinase activity);GO:0005524(ATP binding);GO:0006468(protein phosphorylation)	04010(MAPK signaling pathway)	EC:2.7.11.1	CIRC
circRNA3307	0	0	0.46114	0	0.596587	0	0	0	0	0	0	0	4	0	4	0	0	0	0	0	inf	up	0.186485	1	no	chr11	22619566	22621400	-	1	intergenic	intergenic_circRNA	intergenic_circRNA		chr11:22619565-22621400	NA	NA	NA	NA	CIRI
circRNA1631	0.349525	0.231098	0.69171	0	0.44744	0.33568	0.123159	0	0	0	3	2	6	0	3	3	1	0	0	0	1.90616	up	0.186588	1	no	chr17	54155212	54157515	-	2	circRNA	ENSCHIT00000038786	RNF150		chr17:54125437-54155212|chr17:54157515-54177019	ring finger protein 150 [Source:HGNC Symbol;Acc:HGNC:23138]	GO:0016020(membrane);GO:0016021(integral component of membrane);GO:0046872(metal ion binding)	NA	NA	CIRI
ciRNA1852	0	0	0	0	0	0	0.369477	0.133395	0.137673	0	0	0	0	0	0	0	3	1	1	0	-inf	down	0.187227	1	no	chr5	112457418	112459447	-	1	ciRNA	ENSCHIT00000013265	CYB5R3		chr5:112457327-112459447	cytochrome b5 reductase 3 [Source:HGNC Symbol;Acc:HGNC:2873]	GO:0004128(cytochrome-b5 reductase activity, acting on NAD(P)H);GO:0005783(endoplasmic reticulum);GO:0005811(lipid droplet);GO:0006809(nitric oxide biosynthetic process);GO:0016491(oxidoreductase activity);GO:0050421(nitrite reductase (NO-forming) activity);GO:1903958(nitric-oxide synthase complex)	00520(Amino sugar and nucleotide sugar metabolism)	EC:1.6.2.2	CIRC
circRNA808	2.67969	2.54208	2.99741	6.43692	6.86075	1.56651	2.58634	1.46734	3.30415	4.49397	23	22	26	50	46	14	21	11	24	36	0.681265	up	0.187513	1	no	chr29	40573323	40573691	+	2	circRNA	ENSCHIT00000004627	MYRF		chr29:40571766-40573322|chr29:40573691-40574329	myelin regulatory factor [Source:HGNC Symbol;Acc:HGNC:1181]	GO:0000981(DNA-binding transcription factor activity, RNA polymerase II-specific);GO:0003677(DNA binding);GO:0003700(DNA-binding transcription factor activity);GO:0005634(nucleus);GO:0005654(nucleoplasm);GO:0005737(cytoplasm);GO:0005789(endoplasmic reticulum membrane);GO:0005794(Golgi apparatus);GO:0005829(cytosol);GO:0006355(regulation of DNA-templated transcription);GO:0006357(regulation of tra…	NA	NA	CIRC,CIRI
ciRNA733	0	0	0.345855	0.643692	0	0	0	0	0	0	0	0	3	5	0	0	0	0	0	0	inf	up	0.187717	1	no	chr19	27314298	27314600	+	1	ciRNA	ENSCHIT00000024343	CHD3		chr19:27314297-27314615	chromodomain helicase DNA binding protein 3 [Source:HGNC Symbol;Acc:HGNC:1918]	GO:0000122(negative regulation of transcription by RNA polymerase II);GO:0000976(transcription cis-regulatory region binding);GO:0003677(DNA binding);GO:0005524(ATP binding);GO:0005634(nucleus);GO:0005654(nucleoplasm);GO:0005730(nucleolus);GO:0005737(cytoplasm);GO:0005813(centrosome);GO:0006325(chromatin organization);GO:0006338(chromatin remodeling);GO:0007051(spindle organization);GO:0007098(ce…	NA	EC:3.6.4.12	CIRC
circRNA1475	0.466033	0	0.576425	0	0.596587	1.00704	0.738954	0.80037	0.413018	0.998659	4	0	5	0	4	9	6	6	3	8	-1.27193	down	0.187806	1	no	chr6	102437661	102447350	+	4	circRNA	ENSCHIT00000011672	AFF1		chr6:102396945-102437660|chr6:102447350-102459698	AF4/FMR2 family member 1 [Source:HGNC Symbol;Acc:HGNC:7135]	GO:0005634(nucleus);GO:0008023(transcription elongation factor complex);GO:0010468(regulation of gene expression);GO:0043227(membrane-bounded organelle)	05202(Transcriptional misregulation in cancer)	NA	CIRI
circRNA7062	0	0	0	0	0	0	0	0	0.413018	0.748995	0	0	0	0	0	0	0	0	3	6	-inf	down	0.189166	1	no	chr15	68206004	68207539	-	1	intergenic	intergenic_circRNA	intergenic_circRNA		chr15:68206003-68207539	NA	NA	NA	NA	CIRI
circRNA5813	0	0	0	0	0	0	0.246318	0.133395	0	0.124832	0	0	0	0	0	0	2	1	0	1	-inf	down	0.190011	1	no	chr22	12940542	12942412	+	3	circRNA	ENSCHIT00000030666	MYRIP		chr22:12935709-12940541|chr22:12942412-12951377	myosin VIIA and Rab interacting protein [Source:HGNC Symbol;Acc:HGNC:19156]	GO:0000145(exocyst);GO:0001750(photoreceptor outer segment);GO:0003779(actin binding);GO:0006886(intracellular protein transport);GO:0015629(actin cytoskeleton);GO:0017022(myosin binding);GO:0031267(small GTPase binding);GO:0042470(melanosome);GO:0045202(synapse);GO:0051018(protein kinase A binding)	NA	NA	CIRC,CIRI
circRNA2495	0	0.462196	0	0.514953	0	0	0	0	0	0	0	4	0	4	0	0	0	0	0	0	inf	up	0.190372	1	no	chr20	6974480	6980418	+	1	intergenic	intergenic_circRNA	intergenic_circRNA		chr20:6974479-6980418	NA	NA	NA	NA	CIRI
circRNA2388	0	0.462196	0	0	0.596587	0	0	0	0	0	0	4	0	0	4	0	0	0	0	0	inf	up	0.190966	1	no	chr10	2144024	2271991	+	3	circRNA	ENSCHIT00000009280	FOXN3		chr10:2139873-2144023|chr10:2271991-2364832	forkhead box N3 [Source:HGNC Symbol;Acc:HGNC:1928]	GO:0003700(DNA-binding transcription factor activity);GO:0006355(regulation of DNA-templated transcription);GO:0007095(mitotic G2 DNA damage checkpoint signaling);GO:0008022(protein C-terminus binding);GO:0043565(sequence-specific DNA binding);GO:0045892(negative regulation of DNA-templated transcription);GO:0097094(craniofacial suture morphogenesis)	NA	NA	CIRI
circRNA1215	0.582542	0	0	0.901168	0.894881	0	0	0.400185	0	0	5	0	0	7	6	0	0	3	0	0	2.57137	up	0.190982	1	no	chr1	69664118	69672120	-	3	circRNA	ENSCHIT00000019054	SNX4		chr1:69662393-69664117|chr1:69672120-69679280	sorting nexin 4 [Source:HGNC Symbol;Acc:HGNC:11175]	GO:0005154(epidermal growth factor receptor binding);GO:0005158(insulin receptor binding);GO:0005737(cytoplasm);GO:0005769(early endosome);GO:0005868(cytoplasmic dynein complex);GO:0005886(plasma membrane);GO:0015031(protein transport);GO:0016020(membrane);GO:0031201(SNARE complex);GO:0031901(early endosome membrane);GO:0032266(phosphatidylinositol-3-phosphate binding);GO:0032456(endocytic recycl…	04144(Endocytosis)	NA	CIRC,CIRI
circRNA3045	0	0	0.23057	0.257477	0.149147	0	0	0	0	0	0	0	2	2	1	0	0	0	0	0	inf	up	0.191512	1	no	chr5	87769796	87780399	-	3	circRNA	ENSCHIT00000038962	PDE3A		chr5:87756661-87769795|chr5:87780399-87781724	phosphodiesterase 3A [Source:HGNC Symbol;Acc:HGNC:8778]	GO:0001556(oocyte maturation);GO:0004114(3',5'-cyclic-nucleotide phosphodiesterase activity);GO:0004115(3',5'-cyclic-AMP phosphodiesterase activity);GO:0004119(cGMP-inhibited cyclic-nucleotide phosphodiesterase activity);GO:0005829(cytosol);GO:0007165(signal transduction);GO:0008081(phosphoric diester hydrolase activity);GO:0009410(response to xenobiotic stimulus);GO:0016020(membrane);GO:0019933(…	00230(Purine metabolism);01100(Metabolic pathways);04022(cGMP-PKG signaling pathway);04024(cAMP signaling pathway);04924(Renin secretion);05032(Morphine addiction)	EC:3.1.4.17	CIRC
circRNA4002	0	0	0	0.643692	0.44744	0	0	0	0	0	0	0	0	5	3	0	0	0	0	0	inf	up	0.191769	1	no	chr28	40719529	40724804	-	2	circRNA	ENSCHIT00000029006	DISC1		chr28:40705520-40719528|chr28:40724804-40750134	DISC1 scaffold protein [Source:HGNC Symbol;Acc:HGNC:2888]	GO:0000226(microtubule cytoskeleton organization);GO:0001764(neuron migration);GO:0002052(positive regulation of neuroblast proliferation);GO:0005739(mitochondrion);GO:0005813(centrosome);GO:0005829(cytosol);GO:0030177(positive regulation of Wnt signaling pathway);GO:0042802(identical protein binding);GO:0045111(intermediate filament cytoskeleton);GO:0097546(ciliary base);GO:1905515(non-motile ci…	NA	NA	CIRI
circRNA904	0.233017	0	0	0.128738	0.149147	0	0	0	0	0	2	0	0	1	1	0	0	0	0	0	inf	up	0.192585	1	no	chr6	72769706	72770609	+	1	circRNA	ENSCHIT00000022700	ENSCHIG00000015747		chr6:72764568-72769705|chr6:72770609-72916834	NA	GO:0000981(DNA-binding transcription factor activity, RNA polymerase II-specific);GO:0005634(nucleus);GO:0006357(regulation of transcription by RNA polymerase II);GO:0043065(positive regulation of apoptotic process);GO:0045665(negative regulation of neuron differentiation);GO:0050768(negative regulation of neurogenesis)	NA	NA	CIRC
circRNA7092	0	0	0	0	0	0	0	0	0.688364	0.374497	0	0	0	0	0	0	0	0	5	3	-inf	down	0.193574	1	no	chr2	15053121	15054558	-	2	circRNA	ENSCHIT00000036252	AK2		chr2:15054558-15059304	adenylate kinase 2 [Source:HGNC Symbol;Acc:HGNC:362]	GO:0000166(nucleotide binding);GO:0004017(adenylate kinase activity);GO:0005524(ATP binding);GO:0005739(mitochondrion);GO:0005758(mitochondrial intermembrane space);GO:0006139(nucleobase-containing compound metabolic process);GO:0006172(ADP biosynthetic process);GO:0016301(kinase activity);GO:0016310(phosphorylation);GO:0016740(transferase activity);GO:0016776(phosphotransferase activity, phospha…	00230(Purine metabolism);00730(Thiamine metabolism);01100(Metabolic pathways);01240(Biosynthesis of cofactors)	EC:2.7.4.3	CIRI
circRNA1052	0.815558	0.808844	0	0.901168	0.44744	0.895146	0	0	0.137673	0	7	7	0	7	3	8	0	0	1	0	1.52534	up	0.194017	1	no	chr4	115246924	115252669	-	2	circRNA	ENSCHIT00000033235	GRB10		chr4:115220108-115246923|chr4:115252669-115287737	growth factor receptor bound protein 10 [Source:HGNC Symbol;Acc:HGNC:4564]	GO:0005158(insulin receptor binding);GO:0007165(signal transduction);GO:0010467(gene expression);GO:0030159(signaling receptor complex adaptor activity);GO:0030178(negative regulation of Wnt signaling pathway);GO:0030674(protein-macromolecule adaptor activity);GO:0030949(positive regulation of vascular endothelial growth factor receptor signaling pathway);GO:0032991(protein-containing complex);GO…	04150(mTOR signaling pathway)	NA	CIRC
circRNA1816	0	0.115549	0	0.128738	0	0.111893	0	1.06716	0	0.624162	0	1	0	1	0	1	0	8	0	5	-2.88392	down	0.194896	1	no	chr17	13098874	13115755	+	3	circRNA	ENSCHIT00000030197	FBXW8		chr17:13084058-13098873|chr17:13115755-13143737	F-box and WD repeat domain containing 8 [Source:HGNC Symbol;Acc:HGNC:13597]	GO:0004842(ubiquitin-protein transferase activity);GO:0005515(protein binding);GO:0005794(Golgi apparatus);GO:0005829(cytosol);GO:0007030(Golgi organization);GO:0008283(cell population proliferation);GO:0016567(protein ubiquitination);GO:0019005(SCF ubiquitin ligase complex);GO:0031467(Cul7-RING ubiquitin ligase complex);GO:0048471(perinuclear region of cytoplasm);GO:0050775(positive regulation o…	04120(Ubiquitin mediated proteolysis)	NA	CIRC
circRNA889	0.233017	0.115549	0	0.128738	0	0	0	0	0	0	2	1	0	1	0	0	0	0	0	0	inf	up	0.195048	1	no	chr6	7252196	7268635	+	4	circRNA	ENSCHIT00000014909	PRSS12		chr6:7247655-7252195|chr6:7268635-7288380	serine protease 12 [Source:HGNC Symbol;Acc:HGNC:9477]	GO:0004252(serine-type endopeptidase activity);GO:0005044(scavenger receptor activity);GO:0005886(plasma membrane);GO:0006508(proteolysis);GO:0006887(exocytosis);GO:0008233(peptidase activity);GO:0016020(membrane);GO:0030424(axon);GO:0030425(dendrite);GO:0031410(cytoplasmic vesicle);GO:0031638(zymogen activation);GO:0043083(synaptic cleft);GO:0043195(terminal bouton);GO:0045202(synapse)	NA	NA	CIRC
circRNA687	0.932066	0	0.576425	1.41612	1.19317	2.12597	1.72423	1.46734	1.65207	1.24832	8	0	5	11	8	19	14	11	12	10	-0.996908	down	0.195199	1	no	chr23	32170106	32170541	+	2	circRNA	ENSCHIT00000021765	CUL7		chr23:32169314-32170105|chr23:32170541-32172050	cullin 7 [Source:HGNC Symbol;Acc:HGNC:21024]	GO:0000226(microtubule cytoskeleton organization);GO:0000281(mitotic cytokinesis);GO:0001570(vasculogenesis);GO:0001837(epithelial to mesenchymal transition);GO:0001890(placenta development);GO:0005737(cytoplasm);GO:0005794(Golgi apparatus);GO:0005813(centrosome);GO:0006511(ubiquitin-dependent protein catabolic process);GO:0007088(regulation of mitotic nuclear division);GO:0016567(protein ubiquit…	04120(Ubiquitin mediated proteolysis)	NA	CIRC,CIRI
circRNA6404	0	0	0	0	0	0	0	0.80037	0	0.249665	0	0	0	0	0	0	0	6	0	2	-inf	down	0.195367	1	no	chr29	40774893	40775229	-	2	circRNA	ENSCHIT00000026812	RAB3IL1		chr29:40773213-40774892|chr29:40775229-40776659	RAB3A interacting protein like 1 [Source:HGNC Symbol;Acc:HGNC:9780]	GO:0005085(guanyl-nucleotide exchange factor activity);GO:0042802(identical protein binding);GO:0050790(regulation of catalytic activity)	NA	NA	CIRC,CIRI
circRNA6253	0	0	0	0	0	0	0	0.80037	0	0.249665	0	0	0	0	0	0	0	6	0	2	-inf	down	0.195489	1	no	chr17	2211680	2219257	-	3	circRNA	ENSCHIT00000023774	MTMR3		chr17:2201103-2211679|chr17:2219257-2221961	myotubularin related protein 3 [Source:HGNC Symbol;Acc:HGNC:7451]	GO:0004438(phosphatidylinositol-3-phosphatase activity);GO:0004721(phosphoprotein phosphatase activity);GO:0004722(protein serine/threonine phosphatase activity);GO:0004725(protein tyrosine phosphatase activity);GO:0005737(cytoplasm);GO:0006470(protein dephosphorylation);GO:0006629(lipid metabolic process);GO:0008138(protein tyrosine/serine/threonine phosphatase activity);GO:0016020(membrane);GO:…	00562(Inositol phosphate metabolism);01100(Metabolic pathways);04070(Phosphatidylinositol signaling system);04140(Autophagy - animal)	EC:3.1.3.95	CIRC,CIRI
circRNA1220	1.28159	0.346647	0	0.386215	0.596587	0.111893	0.246318	0.133395	0	0.49933	11	3	0	3	4	1	2	1	0	4	1.39776	up	0.195923	1	no	chr1	70709085	70712923	-	2	circRNA	ENSCHIT00000008924	UBXN7		chr1:70697555-70709084|chr1:70712923-70716920	UBX domain protein 7 [Source:HGNC Symbol;Acc:HGNC:29119]	GO:0005515(protein binding);GO:0005654(nucleoplasm);GO:0016604(nuclear body);GO:0031625(ubiquitin protein ligase binding);GO:0034098(VCP-NPL4-UFD1 AAA ATPase complex);GO:0043130(ubiquitin binding);GO:0061629(RNA polymerase II-specific DNA-binding transcription factor binding)	NA	NA	CIRC,CIRI
circRNA3963	0	0	0	0.77243	0.298294	0	0	0	0	0	0	0	0	6	2	0	0	0	0	0	inf	up	0.196457	1	no	chr8	86441745	86448397	+	3	circRNA	ENSCHIT00000024693	AUH		chr8:86354497-86441744|chr8:86448397-86452176	AU RNA binding methylglutaconyl-CoA hydratase [Source:HGNC Symbol;Acc:HGNC:890]	GO:0003730(mRNA 3'-UTR binding);GO:0003824(catalytic activity);GO:0004300(enoyl-CoA hydratase activity)	00280(Valine, leucine and isoleucine degradation);01100(Metabolic pathways)	EC:4.2.1.18	CIRC,CIRI
circRNA4344	0	0	0	0	0.149147	0	0.123159	0	0.688364	0.49933	0	0	0	0	1	0	1	0	5	4	-3.1357	down	0.197298	1	no	chr26	7728428	7751988	+	3	circRNA	ENSCHIT00000018006	ENSCHIG00000012818		chr26:7694487-7728427|chr26:7751988-7803269	NA	NA	NA	NA	CIRC
circRNA2406	0	0.693295	0	0	0.298294	0	0	0	0	0	0	6	0	0	2	0	0	0	0	0	inf	up	0.19779	1	no	chr19	38053200	38053351	-	1	circRNA	ENSCHIT00000022157	NFE2L1		chr19:38053793-38054624	NFE2 like bZIP transcription factor 1 [Source:HGNC Symbol;Acc:HGNC:7781]	GO:0003677(DNA binding);GO:0003700(DNA-binding transcription factor activity);GO:0005634(nucleus);GO:0005654(nucleoplasm);GO:0005783(endoplasmic reticulum);GO:0005789(endoplasmic reticulum membrane);GO:0005829(cytosol);GO:0006355(regulation of DNA-templated transcription);GO:0006629(lipid metabolic process);GO:0008202(steroid metabolic process);GO:0008203(cholesterol metabolic process);GO:0008289…	NA	NA	CIRI
circRNA3906	0	0	0	0.257477	0.298294	0.447573	0.369477	0.53358	0	0.748995	0	0	0	2	2	4	3	4	0	6	-1.91757	down	0.197799	1	no	chr1	87553970	87564102	-	8	circRNA	ENSCHIT00000023349	PIK3CA		chr1:87546854-87553969|None	phosphatidylinositol-4,5-bisphosphate 3-kinase catalytic subunit alpha [Source:HGNC Symbol;Acc:HGNC:8975]	GO:0001889(liver development);GO:0001932(regulation of protein phosphorylation);GO:0005942(phosphatidylinositol 3-kinase complex);GO:0005943(phosphatidylinositol 3-kinase complex, class IA);GO:0006006(glucose metabolic process);GO:0010468(regulation of gene expression);GO:0014065(phosphatidylinositol 3-kinase signaling);GO:0014704(intercalated disc);GO:0016301(kinase activity);GO:0016303(1-phosph…	00562(Inositol phosphate metabolism);01100(Metabolic pathways);01521(EGFR tyrosine kinase inhibitor resistance);01522(Endocrine resistance);01524(Platinum drug resistance);04012(ErbB signaling pathway);04014(Ras signaling pathway);04015(Rap1 signaling pathway);04024(cAMP signaling pathway);04062(Chemokine signaling pathway);04066(HIF-1 signaling pathway);04068(FoxO signaling pathway);04070(Phosph…	EC:2.7.1.153	CIRC
circRNA3175	0	0	0.23057	0.643692	0.298294	0	0.123159	0	0	0	0	0	2	5	2	0	1	0	0	0	3.25106	up	0.19899	1	no	chr9	68903550	68909603	+	5	circRNA	ENSCHIT00000006467	UTRN		chr9:68901458-68903549|chr9:68909603-68915054	utrophin [Source:HGNC Symbol;Acc:HGNC:12635]	GO:0001954(positive regulation of cell-matrix adhesion);GO:0003779(actin binding);GO:0005178(integrin binding);GO:0005515(protein binding);GO:0005654(nucleoplasm);GO:0005737(cytoplasm);GO:0005886(plasma membrane);GO:0008270(zinc ion binding);GO:0016010(dystrophin-associated glycoprotein complex);GO:0017166(vinculin binding);GO:0019901(protein kinase binding);GO:0030175(filopodium);GO:0031527(filo…	NA	NA	CIRC
circRNA1349	1.51461	1.03994	1.03756	1.15864	1.49147	0.67136	0.985271	0.80037	0.96371	0	13	9	9	9	10	6	8	6	7	0	0.867765	up	0.1993	1	no	chr10	56624085	56628179	+	2	circRNA	ENSCHIT00000029506	USP3		chr10:56596462-56624085|chr10:56628179-56644286	ubiquitin specific peptidase 3 [Source:HGNC Symbol;Acc:HGNC:12626]	GO:0000278(mitotic cell cycle);GO:0000785(chromatin);GO:0004843(cysteine-type deubiquitinase activity);GO:0005654(nucleoplasm);GO:0006281(DNA repair);GO:0006511(ubiquitin-dependent protein catabolic process);GO:0008270(zinc ion binding);GO:0016578(histone deubiquitination);GO:0016579(protein deubiquitination);GO:0031647(regulation of protein stability);GO:0036464(cytoplasmic ribonucleoprotein gra…	NA	EC:3.4.19.12	CIRI
circRNA133	0.233017	0	0.576425	0	0	0.33568	0.492636	0.80037	0.550691	0.49933	2	0	5	0	0	3	4	6	4	4	-1.72654	down	0.199431	1	no	chr11	70431421	70436233	-	2	circRNA	ENSCHIT00000035148	CLIP4		chr11:70422147-70431420|chr11:70436233-70439565	CAP-Gly domain containing linker protein family member 4 [Source:HGNC Symbol;Acc:HGNC:26108]	GO:0005515(protein binding);GO:0043231(intracellular membrane-bounded organelle)	NA	NA	CIRC
circRNA1519	1.16508	0.808844	0	0.257477	0.44744	0.67136	0.246318	0	0	0	10	7	0	2	3	6	2	0	0	0	1.54555	up	0.200616	1	no	chr18	54734180	54734578	-	1	intergenic	intergenic_circRNA	intergenic_circRNA		chr18:54734179-54734578	NA	NA	NA	NA	CIRI
circRNA921	1.51461	0	0.345855	0	0	0.223787	0	0	0	0	13	0	3	0	0	2	0	0	0	0	3.05547	up	0.200829	1	no	chr6	112048181	112060948	-	3	circRNA	ENSCHIT00000013575	ENSCHIG00000009869		chr6:111988650-112048180|None	NA	GO:0003712(transcription coregulator activity);GO:0005634(nucleus);GO:0006357(regulation of transcription by RNA polymerase II);GO:0030274(LIM domain binding)	NA	NA	CIRC,CIRI
circRNA5462	0	0	0	0	0	0.67136	0	0	0	0.49933	0	0	0	0	0	6	0	0	0	4	-inf	down	0.200843	1	no	chr27	12190278	12190969	+	2	circRNA	ENSCHIT00000038917	NSD3		chr27:12182255-12190275|chr27:12190969-12197011	nuclear receptor binding SET domain protein 3 [Source:HGNC Symbol;Acc:HGNC:12767]	GO:0005515(protein binding);GO:0005634(nucleus);GO:0016571(histone methylation);GO:0018024(histone-lysine N-methyltransferase activity);GO:0045893(positive regulation of DNA-templated transcription);GO:0140537(transcription regulator activator activity);GO:2001255(positive regulation of histone H3-K36 trimethylation)	00310(Lysine degradation);01100(Metabolic pathways)	EC:2.1.1.371	CIRI
circRNA368	0.233017	0	0	0	0	0.559466	0.862113	0.53358	0	0	2	0	0	0	0	5	7	4	0	0	-3.06878	down	0.20121	1	no	chr15	66815840	66816115	+	1	circRNA	ENSCHIT00000010255	AMOTL1		chr15:66808224-66815839|chr15:66816115-66817769	angiomotin like 1 [Source:HGNC Symbol;Acc:HGNC:17811]	GO:0005923(bicellular tight junction);GO:0008180(COP9 signalosome);GO:0042802(identical protein binding)	04530(Tight junction)	NA	CIRC
ciRNA356	0.815558	0.346647	1.15285	0	1.64061	1.00704	0	0	0	0.49933	7	3	10	0	11	9	0	0	0	4	1.39285	up	0.20126	1	no	chr17	60703825	60703993	-	1	ciRNA	ENSCHIT00000004654	ARHGAP10		chr17:60703824-60703993	Rho GTPase activating protein 10 [Source:HGNC Symbol;Acc:HGNC:26099]	GO:0005096(GTPase activator activity);GO:0005515(protein binding);GO:0005829(cytosol);GO:0007010(cytoskeleton organization);GO:0007165(signal transduction);GO:0043066(negative regulation of apoptotic process);GO:0050790(regulation of catalytic activity)	05100(Bacterial invasion of epithelial cells)	NA	CIRI
circRNA2283	0	0.231098	0.115285	0	0.298294	0	0	0	0	0	0	2	1	0	2	0	0	0	0	0	inf	up	0.201676	1	no	chr2	4560797	4575921	-	3	circRNA	ENSCHIT00000036438	ECE1		chr2:4547361-4560796|chr2:4575921-4576174	endothelin converting enzyme 1 [Source:HGNC Symbol;Acc:HGNC:3146]	GO:0001921(positive regulation of receptor recycling);GO:0004175(endopeptidase activity);GO:0004222(metalloendopeptidase activity);GO:0005768(endosome);GO:0006508(proteolysis);GO:0007507(heart development);GO:0008233(peptidase activity);GO:0008237(metallopeptidase activity);GO:0008270(zinc ion binding);GO:0009897(external side of plasma membrane);GO:0010467(gene expression);GO:0010814(substance P…	NA	EC:3.4.24.71	CIRC
circRNA5406	0	0	0	0	0	0.447573	0	0	0	0.624162	0	0	0	0	0	4	0	0	0	5	-inf	down	0.202302	1	no	chr8	46096884	46100231	+	2	circRNA	ENSCHIT00000021729	MAMDC2		chr8:46095168-46096883|chr8:46100231-46117798	MAM domain containing 2 [Source:HGNC Symbol;Acc:HGNC:23673]	GO:0005783(endoplasmic reticulum);GO:0016020(membrane)	NA	NA	CIRC,CIRI
circRNA5439	0	0	0	0	0	0.67136	0.492636	0	0	0	0	0	0	0	0	6	4	0	0	0	-inf	down	0.202666	1	no	chr20	56403091	56404471	+	3	circRNA	ENSCHIT00000035623	MYO10		chr20:56402587-56403090|chr20:56404471-56407416	myosin X [Source:HGNC Symbol;Acc:HGNC:7593]	GO:0003774(cytoskeletal motor activity);GO:0005515(protein binding);GO:0005524(ATP binding);GO:0005730(nucleolus);GO:0005829(cytosol);GO:0005856(cytoskeleton);GO:0005886(plasma membrane);GO:0007165(signal transduction);GO:0008360(regulation of cell shape);GO:0016459(myosin complex);GO:0022409(positive regulation of cell-cell adhesion);GO:0030175(filopodium);GO:0030507(spectrin binding);GO:0043005…	04666(Fc gamma R-mediated phagocytosis)	NA	CIRI
circRNA3021	0	0	0.345855	0.514953	0.298294	0	0	0	0.137673	0	0	0	3	4	2	0	0	0	1	0	3.07369	up	0.203346	1	no	chr6	95206775	95207079	-	2	circRNA	ENSCHIT00000018211	ANTXR2		chr6:95205410-95206774|chr6:95207079-95207802	ANTXR cell adhesion molecule 2 [Source:HGNC Symbol;Acc:HGNC:21732]	GO:0016020(membrane);GO:0016021(integral component of membrane);GO:0038023(signaling receptor activity);GO:0046872(metal ion binding)	04621(NOD-like receptor signaling pathway)	NA	CIRC,CIRI
circRNA6176	0	0	0	0	0	0	0.738954	0	0	0.374497	0	0	0	0	0	0	6	0	0	3	-inf	down	0.204036	1	no	chr8	85840872	85860409	+	3	circRNA	ENSCHIT00000038900	ROR2		chr8:85860409-85883675	receptor tyrosine kinase like orphan receptor 2 [Source:HGNC Symbol;Acc:HGNC:10257]	GO:0004672(protein kinase activity);GO:0005515(protein binding);GO:0005524(ATP binding);GO:0006468(protein phosphorylation);GO:0007165(signal transduction);GO:0007169(transmembrane receptor protein tyrosine kinase signaling pathway);GO:0017147(Wnt-protein binding);GO:0030335(positive regulation of cell migration);GO:0031435(mitogen-activated protein kinase kinase kinase binding)	04310(Wnt signaling pathway)	EC:2.7.10.1	CIRI
circRNA5137	0	0	0	0	0	0.447573	0	0	0.137673	0.124832	0	0	0	0	0	4	0	0	1	1	-inf	down	0.204323	1	no	chr21	7304267	7304550	+	1	circRNA	ENSCHIT00000036358	IGF1R		chr21:7300933-7304266|chr21:7304550-7305790	insulin like growth factor 1 receptor [Source:HGNC Symbol;Acc:HGNC:5465]	GO:0004672(protein kinase activity);GO:0004713(protein tyrosine kinase activity);GO:0004714(transmembrane receptor protein tyrosine kinase activity);GO:0005010(insulin-like growth factor receptor activity);GO:0005158(insulin receptor binding);GO:0005515(protein binding);GO:0005520(insulin-like growth factor binding);GO:0005524(ATP binding);GO:0006468(protein phosphorylation);GO:0006955(immune res…	01521(EGFR tyrosine kinase inhibitor resistance);01522(Endocrine resistance);04010(MAPK signaling pathway);04014(Ras signaling pathway);04015(Rap1 signaling pathway);04066(HIF-1 signaling pathway);04068(FoxO signaling pathway);04114(Oocyte meiosis);04140(Autophagy - animal);04144(Endocytosis);04150(mTOR signaling pathway);04151(PI3K-Akt signaling pathway);04152(AMPK signaling pathway);04211(Longe…	EC:2.7.10.1	CIRC
circRNA4921	0	0	0	0	0	0.111893	0	0	0.137673	0.249665	0	0	0	0	0	1	0	0	1	2	-inf	down	0.204475	1	no	chr16	53847604	53850166	-	4	circRNA	ENSCHIT00000004192	RC3H1		chr16:53843354-53847603|chr16:53850166-53852473	ring finger and CCCH-type domains 1 [Source:HGNC Symbol;Acc:HGNC:29434]	GO:0000209(protein polyubiquitination);GO:0000288(nuclear-transcribed mRNA catabolic process, deadenylation-dependent decay);GO:0000932(P-body);GO:0000956(nuclear-transcribed mRNA catabolic process);GO:0001782(B cell homeostasis);GO:0002634(regulation of germinal center formation);GO:0002635(negative regulation of germinal center formation);GO:0003725(double-stranded RNA binding);GO:0003729(mRNA …	NA	NA	CIRC
circRNA5579	0	0	0	0	0	0.783253	0.369477	0	0	0	0	0	0	0	0	7	3	0	0	0	-inf	down	0.204778	1	no	chr3	27248801	27255553	+	5	circRNA	ENSCHIT00000001435	ZYG11B		chr3:27241192-27248800|chr3:27255553-27257867	zyg-11 family member B, cell cycle regulator [Source:HGNC Symbol;Acc:HGNC:25820]	GO:0005515(protein binding);GO:0006515(protein quality control for misfolded or incompletely synthesized proteins);GO:0031462(Cul2-RING ubiquitin ligase complex);GO:0032436(positive regulation of proteasomal ubiquitin-dependent protein catabolic process)	NA	NA	CIRI
circRNA2713	0	0	0.115285	0	1.04403	0	0	0	0	0	0	0	1	0	7	0	0	0	0	0	inf	up	0.2065	1	no	chr16	25922931	25933848	-	3	circRNA	ENSCHIT00000002255	NVL		chr16:25916799-25922930|chr16:25933848-25947460	nuclear VCP like [Source:HGNC Symbol;Acc:HGNC:8070]	GO:0000176(nuclear exosome (RNase complex));GO:0005524(ATP binding);GO:0005634(nucleus);GO:0005654(nucleoplasm);GO:0005697(telomerase holoenzyme complex);GO:0005730(nucleolus);GO:0006364(rRNA processing);GO:0016887(ATP hydrolysis activity);GO:0032092(positive regulation of protein binding);GO:0042254(ribosome biogenesis);GO:0042273(ribosomal large subunit biogenesis);GO:0051973(positive regulatio…	03008(Ribosome biogenesis in eukaryotes)	NA	CIRC
circRNA1135	0.69905	0	0	0.386215	0	0	0	0	0	0	6	0	0	3	0	0	0	0	0	0	inf	up	0.207954	1	no	chr2	13352062	13352298	-	1	circRNA	ENSCHIT00000018239	PUM1		chr2:13341018-13352061|chr2:13352298-13353376	pumilio RNA binding family member 1 [Source:HGNC Symbol;Acc:HGNC:14957]	GO:0000932(P-body);GO:0003723(RNA binding);GO:0003730(mRNA 3'-UTR binding);GO:0005654(nucleoplasm);GO:0005737(cytoplasm);GO:0005829(cytosol);GO:0007283(spermatogenesis);GO:0008344(adult locomotory behavior);GO:0010494(cytoplasmic stress granule);GO:0010608(post-transcriptional regulation of gene expression);GO:0016441(post-transcriptional gene silencing);GO:0035196(miRNA processing);GO:0035198(mi…	05017(Spinocerebellar ataxia)	NA	CIRC
circRNA1458	0.466033	0	0	0.257477	0.596587	0.223787	0	0	0	0	4	0	0	2	4	2	0	0	0	0	2.56045	up	0.209017	1	no	chr6	58907593	58911111	+	2	circRNA	ENSCHIT00000017292	ENSCHIG00000012341		chr6:58903864-58907593	NA	GO:0005515(protein binding)	NA	NA	CIRI
ciRNA1922	0	0	0	0	0	0	0.615795	0.400185	0	0	0	0	0	0	0	0	5	3	0	0	-inf	down	0.20976	1	no	chr26	41939309	41939701	+	1	ciRNA	ENSCHIT00000008925	ENSCHIG00000006638		chr26:41939308-41939701	NA	GO:0008285(negative regulation of cell population proliferation);GO:0016311(dephosphorylation);GO:0016314(phosphatidylinositol-3,4,5-trisphosphate 3-phosphatase activity);GO:0016791(phosphatase activity);GO:0046855(inositol phosphate dephosphorylation);GO:0046856(phosphatidylinositol dephosphorylation);GO:0051717(inositol-1,3,4,5-tetrakisphosphate 3-phosphatase activity);GO:0051800(phosphatidylin…	00562(Inositol phosphate metabolism);01100(Metabolic pathways);01521(EGFR tyrosine kinase inhibitor resistance);04068(FoxO signaling pathway);04070(Phosphatidylinositol signaling system);04071(Sphingolipid signaling pathway);04115(p53 signaling pathway);04140(Autophagy - animal);04150(mTOR signaling pathway);04151(PI3K-Akt signaling pathway);04218(Cellular senescence);04510(Focal adhesion);04931(…	EC:3.1.3.67	CIRI
ciRNA1884	0	0	0	0	0	0	0.615795	0.400185	0	0	0	0	0	0	0	0	5	3	0	0	-inf	down	0.209771	1	no	chr6	36476903	36477049	+	1	ciRNA	ENSCHIT00000023648	FAM13A		chr6:36476902-36477049	family with sequence similarity 13 member A [Source:HGNC Symbol;Acc:HGNC:19367]	NA	NA	NA	CIRI
circRNA5278	0	0	0	0	0	0.111893	0.492636	0	0	0.124832	0	0	0	0	0	1	4	0	0	1	-inf	down	0.210257	1	no	chr4	108602091	108614315	+	4	circRNA	ENSCHIT00000017663	SGCE		chr4:108575898-108602090|chr4:108614315-108624082	sarcoglycan epsilon [Source:HGNC Symbol;Acc:HGNC:10808]	GO:0005794(Golgi apparatus);GO:0005886(plasma membrane);GO:0016010(dystrophin-associated glycoprotein complex);GO:0016012(sarcoglycan complex);GO:0016020(membrane);GO:0032590(dendrite membrane)	NA	NA	CIRC
circRNA380	0.815558	0	0.23057	0	0	0	0	0	0	0	7	0	2	0	0	0	0	0	0	0	inf	up	0.211119	1	no	chr14	15812232	15824506	+	3	circRNA	ENSCHIT00000010897	ENSCHIG00000007841		chr14:15788812-15812231|chr14:15824506-15827455	NA	GO:0005765(lysosomal membrane);GO:0005768(endosome);GO:0005886(plasma membrane);GO:0010008(endosome membrane);GO:0012505(endomembrane system);GO:0016020(membrane);GO:0016021(integral component of membrane);GO:0031902(late endosome membrane);GO:0032585(multivesicular body membrane);GO:0042995(cell projection);GO:0110165(cellular anatomical entity)	04142(Lysosome)	NA	CIRC
circRNA603	1.51461	0.115549	0	0.257477	1.34232	0.783253	0	0.133395	0	0.124832	13	1	0	2	9	7	0	1	0	1	1.63288	up	0.211918	1	no	chr25	25112552	25112819	+	1	circRNA	ENSCHIT00000019955	KATNIP		chr25:25090628-25112551|chr25:25112819-25120845	katanin interacting protein [Source:HGNC Symbol;Acc:HGNC:29068]	GO:0090660(cerebrospinal fluid circulation)	NA	NA	CIRC,CIRI
circRNA6480	0	0	0	0	0	0	0	0.400185	0	0.624162	0	0	0	0	0	0	0	3	0	5	-inf	down	0.21205	1	no	chr3	96463960	96482413	-	4	circRNA	ENSCHIT00000019075	WARS2		chr3:96461855-96463959|chr3:96482413-96512397	tryptophanyl tRNA synthetase 2, mitochondrial [Source:HGNC Symbol;Acc:HGNC:12730]	GO:0000166(nucleotide binding);GO:0001570(vasculogenesis);GO:0004812(aminoacyl-tRNA ligase activity);GO:0004830(tryptophan-tRNA ligase activity);GO:0005524(ATP binding);GO:0005654(nucleoplasm);GO:0005739(mitochondrion);GO:0005759(mitochondrial matrix);GO:0005886(plasma membrane);GO:0006412(translation);GO:0006418(tRNA aminoacylation for protein translation);GO:0006436(tryptophanyl-tRNA aminoacyla…	00970(Aminoacyl-tRNA biosynthesis)	EC:6.1.1.2	CIRC,CIRI
circRNA1697	0	0.115549	0.115285	0.386215	0	0	0	0	0	0	0	1	1	3	0	0	0	0	0	0	inf	up	0.212549	1	no	chr13	64575815	64577203	+	2	circRNA	ENSCHIT00000024287	PHF20		chr13:64551225-64575814|chr13:64577203-64585962	PHD finger protein 20 [Source:HGNC Symbol;Acc:HGNC:16098]	GO:0000123(histone acetyltransferase complex);GO:0005654(nucleoplasm);GO:0005829(cytosol);GO:0031965(nuclear membrane);GO:0043981(histone H4-K5 acetylation);GO:0043982(histone H4-K8 acetylation);GO:0043984(histone H4-K16 acetylation);GO:0044545(NSL complex);GO:0051571(positive regulation of histone H3-K4 methylation);GO:0071339(MLL1 complex);GO:1900095(regulation of dosage compensation by inactiv…	NA	NA	CIRC
ciRNA566	0	0.346647	0.46114	0	0	0	0	0	0	0	0	3	4	0	0	0	0	0	0	0	inf	up	0.212699	1	no	chr2	9549317	9549556	+	1	ciRNA	ENSCHIT00000014977	ARID1A		chr2:9549316-9549585	AT-rich interaction domain 1A [Source:HGNC Symbol;Acc:HGNC:11110]	GO:0000785(chromatin);GO:0003677(DNA binding);GO:0005654(nucleoplasm);GO:0006337(nucleosome disassembly);GO:0006338(chromatin remodeling);GO:0016514(SWI/SNF complex);GO:0016922(nuclear receptor binding);GO:0030520(intracellular estrogen receptor signaling pathway);GO:0030521(androgen receptor signaling pathway);GO:0035060(brahma complex);GO:0042921(glucocorticoid receptor signaling pathway);GO:00…	04714(Thermogenesis);05225(Hepatocellular carcinoma)	NA	CIRC
circRNA1575	0.815558	0	0	0	0.298294	0	0	0	0	0	7	0	0	0	2	0	0	0	0	0	inf	up	0.212983	1	no	chr3	16565127	16583835	-	1	intergenic	intergenic_circRNA	intergenic_circRNA		chr3:16565126-16583835	NA	NA	NA	NA	CIRI
circRNA1421	0.815558	0	0	0.257477	0	0	0	0	0	0	7	0	0	2	0	0	0	0	0	0	inf	up	0.213157	1	no	chr5	41858148	41881467	+	3	circRNA	ENSCHIT00000040366	CPNE8		chr5:41842667-41858147|chr5:41881467-41899137	copine 8 [Source:HGNC Symbol;Acc:HGNC:23498]	GO:0005544(calcium-dependent phospholipid binding)	NA	NA	CIRI
circRNA510	0.815558	0	0	0.257477	0	0	0	0	0	0	7	0	0	2	0	0	0	0	0	0	inf	up	0.213259	1	no	chr27	6720239	6723014	-	2	circRNA	ENSCHIT00000033220	PSD3		chr27:6706520-6720238|chr27:6723014-6747452	pleckstrin and Sec7 domain containing 3 [Source:HGNC Symbol;Acc:HGNC:19093]	GO:0005085(guanyl-nucleotide exchange factor activity);GO:0005515(protein binding);GO:0005543(phospholipid binding);GO:0032012(regulation of ARF protein signal transduction)	04144(Endocytosis)	NA	CIRC,CIRI
ciRNA363	0.582542	0	0.69171	1.80234	0	2.57355	1.60107	1.33395	1.23906	0.998659	5	0	6	14	0	23	13	10	9	8	-1.33217	down	0.213584	1	no	chr4	43652490	43652729	-	1	ciRNA	ENSCHIT00000038025	TBRG4		chr4:43652489-43652729	transforming growth factor beta regulator 4 [Source:HGNC Symbol;Acc:HGNC:17443]	GO:0005739(mitochondrion);GO:0005759(mitochondrial matrix);GO:0016071(mRNA metabolic process);GO:0044528(regulation of mitochondrial mRNA stability);GO:0090615(mitochondrial mRNA processing)	NA	NA	CIRI
circRNA2470	0	0.462196	0.345855	0	0	0	0	0	0	0	0	4	3	0	0	0	0	0	0	0	inf	up	0.213794	1	no	chr11	1439078	1439848	-	1	intergenic	intergenic_circRNA	intergenic_circRNA		chr11:1439077-1439848	NA	NA	NA	NA	CIRI
ciRNA15	0.349525	0.577746	0	0	0	0	0	0	0	0	3	5	0	0	0	0	0	0	0	0	inf	up	0.213834	1	no	chr11	15954799	15955116	+	1	ciRNA	ENSCHIT00000012374	RASGRP3		chr11:15954798-15955137	RAS guanyl releasing protein 3 [Source:HGNC Symbol;Acc:HGNC:14545]	GO:0005085(guanyl-nucleotide exchange factor activity);GO:0005096(GTPase activator activity);GO:0005509(calcium ion binding);GO:0005737(cytoplasm);GO:0007264(small GTPase mediated signal transduction);GO:0007265(Ras protein signal transduction);GO:0019900(kinase binding);GO:0031267(small GTPase binding);GO:0032045(guanyl-nucleotide exchange factor complex);GO:0043087(regulation of GTPase activity…	04010(MAPK signaling pathway);04014(Ras signaling pathway);04015(Rap1 signaling pathway);04662(B cell receptor signaling pathway);05200(Pathways in cancer)	NA	CIRC
circRNA1388	0.815558	0.231098	0	0	0	0	0	0	0	0	7	2	0	0	0	0	0	0	0	0	inf	up	0.214815	1	no	chr23	1032766	1033985	-	2	circRNA	ENSCHIT00000025952	GMDS		chr23:1011046-1032765|chr23:1033985-1126491	GDP-mannose 4,6-dehydratase [Source:HGNC Symbol;Acc:HGNC:4369]	GO:0008446(GDP-mannose 4,6-dehydratase activity);GO:0019673(GDP-mannose metabolic process);GO:0042351('de novo' GDP-L-fucose biosynthetic process);GO:0042802(identical protein binding);GO:0070401(NADP+ binding)	00051(Fructose and mannose metabolism);00520(Amino sugar and nucleotide sugar metabolism);01100(Metabolic pathways)	EC:4.2.1.47	CIRI
circRNA210	0.815558	0.231098	0	0	0	0	0	0	0	0	7	2	0	0	0	0	0	0	0	0	inf	up	0.214818	1	no	chr10	44018135	44020837	-	2	circRNA	ENSCHIT00000028356	CYP19A1		chr10:44015092-44018134|chr10:44020837-44023748	cytochrome P450 family 19 subfamily A member 1 [Source:VGNC Symbol;Acc:VGNC:103466]	GO:0004497(monooxygenase activity);GO:0005506(iron ion binding);GO:0016705(oxidoreductase activity, acting on paired donors, with incorporation or reduction of molecular oxygen);GO:0020037(heme binding)	00140(Steroid hormone biosynthesis);01100(Metabolic pathways);04913(Ovarian steroidogenesis)	EC:1.14.14.14	CIRC,CIRI
circRNA4973	0	0	0	0	0	0.223787	0	0	0	0.873827	0	0	0	0	0	2	0	0	0	7	-inf	down	0.215239	1	no	chr19	9553017	9559913	+	2	circRNA	ENSCHIT00000040940	PPM1E		chr19:9552565-9553016|chr19:9559913-9564856	protein phosphatase, Mg2+/Mn2+ dependent 1E [Source:HGNC Symbol;Acc:HGNC:19322]	GO:0004721(phosphoprotein phosphatase activity);GO:0004722(protein serine/threonine phosphatase activity);GO:0005654(nucleoplasm);GO:0005730(nucleolus);GO:0006469(negative regulation of protein kinase activity);GO:0006470(protein dephosphorylation);GO:0016787(hydrolase activity);GO:0032991(protein-containing complex);GO:0035970(peptidyl-threonine dephosphorylation);GO:0043169(cation binding);GO:0…	NA	EC:3.1.3.16	CIRC
circRNA4111	0	0	0	0.514953	0.44744	0	0	0	0	0	0	0	0	4	3	0	0	0	0	0	inf	up	0.215322	1	no	chr3	103993907	103994526	+	2	circRNA	ENSCHIT00000017353	IL6R		chr3:103990108-103993907|chr3:103994526-103996446	interleukin 6 receptor [Source:HGNC Symbol;Acc:HGNC:6019]	GO:0004896(cytokine receptor activity);GO:0004897(ciliary neurotrophic factor receptor activity);GO:0004915(interleukin-6 receptor activity);GO:0005138(interleukin-6 receptor binding);GO:0005515(protein binding);GO:0005576(extracellular region);GO:0005896(interleukin-6 receptor complex);GO:0008284(positive regulation of cell population proliferation);GO:0010573(vascular endothelial growth factor …	NA	NA	CIRI
circRNA3787	0	0	0	0.514953	0.44744	0	0	0	0	0	0	0	0	4	3	0	0	0	0	0	inf	up	0.215537	1	no	chr6	115806492	115807644	-	3	circRNA	ENSCHIT00000028694	SLBP		chr6:115805002-115806491|chr6:115807644-115810385	stem-loop binding protein [Source:HGNC Symbol;Acc:HGNC:10904]	GO:0002191(cap-dependent translational initiation);GO:0003723(RNA binding);GO:0003729(mRNA binding);GO:0005634(nucleus);GO:0005654(nucleoplasm);GO:0005730(nucleolus);GO:0005737(cytoplasm);GO:0005829(cytosol);GO:0006398(mRNA 3'-end processing by stem-loop binding and cleavage);GO:0042802(identical protein binding);GO:0051028(mRNA transport);GO:0062073(histone mRNA stem-loop binding complex);GO:007…	NA	NA	CIRC,CIRI
circRNA3529	0	0	0	0.514953	0.44744	0	0	0	0	0	0	0	0	4	3	0	0	0	0	0	inf	up	0.215551	1	no	chr16	78018115	78018335	+	1	circRNA	ENSCHIT00000029730	CAMSAP2		chr16:78017548-78018114|chr16:78018335-78021223	calmodulin regulated spectrin associated protein family member 2 [Source:HGNC Symbol;Acc:HGNC:29188]	GO:0000226(microtubule cytoskeleton organization);GO:0005515(protein binding);GO:0005516(calmodulin binding);GO:0005794(Golgi apparatus);GO:0005813(centrosome);GO:0005829(cytosol);GO:0008017(microtubule binding);GO:0030507(spectrin binding);GO:0031113(regulation of microtubule polymerization);GO:0031175(neuron projection development);GO:0033043(regulation of organelle organization);GO:0036449(mic…	NA	NA	CIRC,CIRI
ciRNA1254	0	0	0	0.386215	0.596587	0	0	0	0	0	0	0	0	3	4	0	0	0	0	0	inf	up	0.21581	1	no	chr5	70935481	70961042	-	1	ciRNA	ENSCHIT00000022479	LARGE1		chr5:70935480-70961042	LARGE xylosyl- and glucuronyltransferase 1 [Source:HGNC Symbol;Acc:HGNC:6511]	GO:0005794(Golgi apparatus);GO:0006486(protein glycosylation);GO:0015020(glucuronosyltransferase activity);GO:0016757(glycosyltransferase activity);GO:0016758(hexosyltransferase activity);GO:0030145(manganese ion binding);GO:0035269(protein O-linked mannosylation);GO:0042285(xylosyltransferase activity)	00515(Mannose type O-glycan biosynthesis);01100(Metabolic pathways)	NA	CIRI
circRNA1516	0.349525	0	0	0	0	0.67136	1.23159	0.53358	0	0	3	0	0	0	0	6	10	4	0	0	-2.80136	down	0.216647	1	no	chr18	41985462	42059601	+	1	intergenic	intergenic_circRNA	intergenic_circRNA		chr18:41985461-42059601	NA	NA	NA	NA	CIRI
circRNA2422	0	0.346647	0	0.514953	0	0	0	0	0	0	0	3	0	4	0	0	0	0	0	0	inf	up	0.216719	1	no	chr4	108830620	108833200	-	2	circRNA	ENSCHIT00000039063	COL1A2		chr4:108830518-108830620|chr4:108833200-108834386	collagen type I alpha 2 chain [Source:HGNC Symbol;Acc:HGNC:2198]	GO:0001501(skeletal system development);GO:0001568(blood vessel development);GO:0002020(protease binding);GO:0005201(extracellular matrix structural constituent);GO:0005581(collagen trimer);GO:0005584(collagen type I trimer);GO:0005615(extracellular space);GO:0005783(endoplasmic reticulum);GO:0007179(transforming growth factor beta receptor signaling pathway);GO:0007266(Rho protein signal transdu…	NA	NA	CIRI
circRNA4793	0	0	0	0	0	0.559466	0	0	0.413018	0	0	0	0	0	0	5	0	0	3	0	-inf	down	0.216783	1	no	chr13	16617437	16643956	+	3	circRNA	ENSCHIT00000010155	CAMK1D		chr13:16527995-16617436|chr13:16643956-16664090	calcium/calmodulin dependent protein kinase ID [Source:HGNC Symbol;Acc:HGNC:19341]	GO:0000166(nucleotide binding);GO:0004672(protein kinase activity);GO:0004674(protein serine/threonine kinase activity);GO:0004683(calmodulin-dependent protein kinase activity);GO:0005524(ATP binding);GO:0005634(nucleus);GO:0005737(cytoplasm);GO:0006468(protein phosphorylation);GO:0010976(positive regulation of neuron projection development);GO:0032793(positive regulation of CREB transcription fa…	04020(Calcium signaling pathway);04921(Oxytocin signaling pathway);04925(Aldosterone synthesis and secretion);05214(Glioma)	EC:2.7.11.17	CIRC,CIRI
circRNA1599	0.582542	0.808844	0	0.257477	0	0	0	0	0	0.249665	5	7	0	2	0	0	0	0	0	2	2.72341	up	0.21709	1	no	chr8	22640238	22663461	+	1	intergenic	intergenic_circRNA	intergenic_circRNA		chr8:22640237-22663461	NA	NA	NA	NA	CIRI
ciRNA501	0	0.462196	0	0.386215	0	0	0	0	0	0	0	4	0	3	0	0	0	0	0	0	inf	up	0.217133	1	no	chr23	41194576	41194750	+	1	ciRNA	ENSCHIT00000019773	ENSCHIG00000013938		chr23:41194575-41194777	NA	GO:0000775(chromosome, centromeric region);GO:0005634(nucleus);GO:0005654(nucleoplasm);GO:0005694(chromosome);GO:0005730(nucleolus);GO:0005737(cytoplasm);GO:0006325(chromatin organization);GO:0006355(regulation of DNA-templated transcription);GO:0006915(apoptotic process);GO:0016605(PML body)	04010(MAPK signaling pathway);04210(Apoptosis);05012(Parkinson disease);05014(Amyotrophic lateral sclerosis);05022(Pathways of neurodegeneration - multiple diseases);05168(Herpes simplex virus 1 infection)	NA	CIRC
circRNA218	0.233017	0.693295	0.576425	0	0	0	0.246318	0	0	0	2	6	5	0	0	0	2	0	0	0	2.609	up	0.217298	1	no	chr10	56624085	56652703	+	7	circRNA	ENSCHIT00000029506	USP3		chr10:56596462-56624084|chr10:56652703-56660202	ubiquitin specific peptidase 3 [Source:HGNC Symbol;Acc:HGNC:12626]	GO:0000278(mitotic cell cycle);GO:0000785(chromatin);GO:0004843(cysteine-type deubiquitinase activity);GO:0005654(nucleoplasm);GO:0006281(DNA repair);GO:0006511(ubiquitin-dependent protein catabolic process);GO:0008270(zinc ion binding);GO:0016578(histone deubiquitination);GO:0016579(protein deubiquitination);GO:0031647(regulation of protein stability);GO:0036464(cytoplasmic ribonucleoprotein gra…	NA	EC:3.4.19.12	CIRC
circRNA2076	0	0.346647	0	0	0.596587	0	0	0	0	0	0	3	0	0	4	0	0	0	0	0	inf	up	0.217574	1	no	chr20	56403090	56404471	+	3	circRNA	ENSCHIT00000035600	MYO10		chr20:56402587-56403089|chr20:56404471-56407415	myosin X [Source:HGNC Symbol;Acc:HGNC:7593]	GO:0003774(cytoskeletal motor activity);GO:0005515(protein binding);GO:0005524(ATP binding);GO:0005730(nucleolus);GO:0005829(cytosol);GO:0005856(cytoskeleton);GO:0005886(plasma membrane);GO:0007165(signal transduction);GO:0008360(regulation of cell shape);GO:0016459(myosin complex);GO:0022409(positive regulation of cell-cell adhesion);GO:0030175(filopodium);GO:0030507(spectrin binding);GO:0043005…	04666(Fc gamma R-mediated phagocytosis)	NA	CIRC
circRNA6558	0	0	0	0	0	0	0	0.133395	0.137673	0.249665	0	0	0	0	0	0	0	1	1	2	-inf	down	0.218559	1	no	chr8	81883616	81885485	-	3	circRNA	ENSCHIT00000019686	PTCH1		chr8:81879147-81883615|chr8:81885485-81891014	patched 1 [Source:HGNC Symbol;Acc:HGNC:9585]	GO:0000122(negative regulation of transcription by RNA polymerase II);GO:0001658(branching involved in ureteric bud morphogenesis);GO:0001701(in utero embryonic development);GO:0001709(cell fate determination);GO:0001841(neural tube formation);GO:0001843(neural tube closure);GO:0003007(heart morphogenesis);GO:0005113(patched binding);GO:0005119(smoothened binding);GO:0005794(Golgi apparatus);GO:0…	04024(cAMP signaling pathway);04340(Hedgehog signaling pathway);04360(Axon guidance);05200(Pathways in cancer);05205(Proteoglycans in cancer);05217(Basal cell carcinoma)	NA	CIRC
circRNA2536	0	0.577746	0.23057	0	0	0	0	0	0	0	0	5	2	0	0	0	0	0	0	0	inf	up	0.218571	1	no	chr21	40722898	40724969	+	2	circRNA	ENSCHIT00000036940	SCFD1		chr21:40715425-40722898|chr21:40724969-40728149	sec1 family domain containing 1 [Source:HGNC Symbol;Acc:HGNC:20726]	GO:0005801(cis-Golgi network);GO:0009636(response to toxic substance);GO:0016192(vesicle-mediated transport);GO:0051223(regulation of protein transport);GO:1901998(toxin transport);GO:1902902(negative regulation of autophagosome assembly)	NA	NA	CIRI
circRNA5297	0	0	0	0	0	0.111893	0.492636	0	0.137673	0	0	0	0	0	0	1	4	0	1	0	-inf	down	0.218618	1	no	chr3	100236559	100238048	-	2	circRNA	ENSCHIT00000017496	ARNT		chr3:100233651-100236558|chr3:100238048-100241132	aryl hydrocarbon receptor nuclear translocator [Source:HGNC Symbol;Acc:HGNC:700]	GO:0000978(RNA polymerase II cis-regulatory region sequence-specific DNA binding);GO:0000981(DNA-binding transcription factor activity, RNA polymerase II-specific);GO:0000987(cis-regulatory region sequence-specific DNA binding);GO:0001666(response to hypoxia);GO:0001892(embryonic placenta development);GO:0003700(DNA-binding transcription factor activity);GO:0004879(nuclear receptor activity);GO:0…	04066(HIF-1 signaling pathway);04934(Cushing syndrome);05200(Pathways in cancer);05204(Chemical carcinogenesis);05211(Renal cell carcinoma)	NA	CIRC
ciRNA67	1.16508	0.693295	0	0.643692	0	0.33568	0	0.26679	0	0	10	6	0	5	0	3	0	2	0	0	2.05416	up	0.218992	1	no	chr15	26358140	26358497	-	1	ciRNA	ENSCHIT00000041082	MYO7A		chr15:26358106-26358497	myosin VIIA [Source:HGNC Symbol;Acc:HGNC:7606]	GO:0000146(microfilament motor activity);GO:0001750(photoreceptor outer segment);GO:0001917(photoreceptor inner segment);GO:0003774(cytoskeletal motor activity);GO:0005515(protein binding);GO:0005516(calmodulin binding);GO:0005524(ATP binding);GO:0005737(cytoplasm);GO:0005765(lysosomal membrane);GO:0005829(cytosol);GO:0005856(cytoskeleton);GO:0007040(lysosome organization);GO:0007601(visual perce…	NA	NA	CIRC
circRNA5029	0	0	0	0	0	0.223787	0.123159	0	0	0.249665	0	0	0	0	0	2	1	0	0	2	-inf	down	0.220138	1	no	chr26	30943342	30957387	-	4	circRNA	ENSCHIT00000004318	CUTC		chr26:30933137-30943341|chr26:30957387-30961108	cutC copper transporter [Source:HGNC Symbol;Acc:HGNC:24271]	GO:0005507(copper ion binding);GO:0005634(nucleus);GO:0005654(nucleoplasm);GO:0005730(nucleolus);GO:0005737(cytoplasm);GO:0005829(cytosol);GO:0051262(protein tetramerization)	NA	NA	CIRC
circRNA5600	0	0	0	0	0	0	0.738954	0	0.275346	0	0	0	0	0	0	0	6	0	2	0	-inf	down	0.220541	1	no	chr13	65320713	65322299	-	3	circRNA	ENSCHIT00000027746	NDRG3		chr13:65316298-65320712|chr13:65322299-65330501	NDRG family member 3 [Source:HGNC Symbol;Acc:HGNC:14462]	GO:0005737(cytoplasm)	NA	NA	CIRC,CIRI
circRNA1484	0.349525	0	0	0	0	2.12597	0	0	0.413018	0	3	0	0	0	0	19	0	0	3	0	-2.86079	down	0.222343	1	no	chr1	155335892	155341767	-	1	intergenic	intergenic_circRNA	intergenic_circRNA		chr1:155335891-155341767	NA	NA	NA	NA	CIRI
circRNA606	0.116508	0	0	0.257477	0.149147	0	0	0	0	0	1	0	0	2	1	0	0	0	0	0	inf	up	0.22241	1	no	chr25	25955782	25956354	-	4	circRNA	ENSCHIT00000030763	CLN3		chr25:25952513-25955781|chr25:25956354-25957639	CLN3 lysosomal/endosomal transmembrane protein, battenin [Source:HGNC Symbol;Acc:HGNC:2074]	GO:0000139(Golgi membrane);GO:0001508(action potential);GO:0001934(positive regulation of protein phosphorylation);GO:0005634(nucleus);GO:0005737(cytoplasm);GO:0005764(lysosome);GO:0005765(lysosomal membrane);GO:0005769(early endosome);GO:0005770(late endosome);GO:0005776(autophagosome);GO:0005783(endoplasmic reticulum);GO:0005794(Golgi apparatus);GO:0005795(Golgi stack);GO:0005802(trans-Golgi ne…	04142(Lysosome)	NA	CIRC
circRNA5701	0	0	0	0	0	0	1.10843	0	0	0.124832	0	0	0	0	0	0	9	0	0	1	-inf	down	0.222886	1	no	chr15	16019673	16028188	-	3	circRNA	ENSCHIT00000002679	PRR5L		chr15:16010521-16019672|chr15:16028188-16032847	proline rich 5 like [Source:HGNC Symbol;Acc:HGNC:25878]	GO:0001933(negative regulation of protein phosphorylation);GO:0001934(positive regulation of protein phosphorylation);GO:0006468(protein phosphorylation);GO:0010762(regulation of fibroblast migration);GO:0014065(phosphatidylinositol 3-kinase signaling);GO:0014068(positive regulation of phosphatidylinositol 3-kinase signaling);GO:0031625(ubiquitin protein ligase binding);GO:0031932(TORC2 complex);…	NA	NA	CIRC,CIRI
ciRNA373	0.69905	0.346647	0.69171	0.77243	0.298294	1.45461	1.10843	1.20055	0.550691	1.24832	6	3	6	6	2	13	9	9	4	10	-0.986153	down	0.223111	1	no	chr17	18504099	18507353	+	1	ciRNA	ENSCHIT00000013527	ENSCHIG00000009822		chr17:18504098-18507353	NA	NA	NA	NA	CIRI
circRNA4115	0	0	0	0.257477	0	0.447573	0	0.400185	0.275346	0.249665	0	0	0	2	0	4	0	3	2	2	-2.41457	down	0.223434	1	no	chr25	42475185	42476787	+	3	circRNA	ENSCHIT00000018860	SUN1		chr25:42474733-42475185|chr25:42476787-42477302	Sad1 and UNC84 domain containing 1 [Source:HGNC Symbol;Acc:HGNC:18587]	GO:0005635(nuclear envelope);GO:0005639(integral component of nuclear inner membrane);GO:0006998(nuclear envelope organization);GO:0031965(nuclear membrane);GO:0034993(meiotic nuclear membrane microtubule tethering complex);GO:0043231(intracellular membrane-bounded organelle);GO:0090292(nuclear matrix anchoring at nuclear membrane);GO:0140444(cytoskeleton-nuclear membrane anchor activity)	NA	NA	CIRI
circRNA2557	0	0.231098	0.69171	0.643692	0	0	0	0.26679	0	0	0	2	6	5	0	0	0	2	0	0	2.55377	up	0.223719	1	no	chr28	10503142	10508504	-	6	circRNA	ENSCHIT00000000197	ANXA11		chr28:10501032-10503142	annexin A11 [Source:HGNC Symbol;Acc:HGNC:535]	GO:0005509(calcium ion binding);GO:0005544(calcium-dependent phospholipid binding);GO:0005635(nuclear envelope);GO:0005654(nucleoplasm);GO:0005737(cytoplasm);GO:0005819(spindle);GO:0005829(cytosol);GO:0006909(phagocytosis);GO:0008429(phosphatidylethanolamine binding);GO:0030496(midbody);GO:0032506(cytokinetic process);GO:0042581(specific granule);GO:0042582(azurophil granule);GO:0044548(S100 prot…	05014(Amyotrophic lateral sclerosis)	NA	CIRI
circRNA3140	0	0	0.69171	0	1.19317	0	0.123159	0.133395	0	0	0	0	6	0	8	0	1	1	0	0	2.87714	up	0.224304	1	no	chr1	33910554	33911087	-	1	circRNA	ENSCHIT00000031917	VGLL3		chr1:33884210-33910553|chr1:33911087-33921918	vestigial like family member 3 [Source:HGNC Symbol;Acc:HGNC:24327]	GO:0005634(nucleus);GO:0006355(regulation of DNA-templated transcription)	NA	NA	CIRC,CIRI
circRNA3537	0	0	0	0.128738	0.298294	0.783253	0.492636	0.133395	0	0.374497	0	0	0	1	2	7	4	1	0	3	-2.06252	down	0.224531	1	no	chr15	6990054	6994382	+	2	circRNA	ENSCHIT00000035962	PHF21A		chr15:6987991-6990053|chr15:6994382-7006121	PHD finger protein 21A [Source:HGNC Symbol;Acc:HGNC:24156]	GO:0000118(histone deacetylase complex);GO:1990391(DNA repair complex)	NA	NA	CIRC
circRNA4855	0	0	0	0	0	0.559466	0	0	0	0.374497	0	0	0	0	0	5	0	0	0	3	-inf	down	0.225691	1	no	chr11	103263591	103264190	-	3	circRNA	ENSCHIT00000019548	SNAPC4		chr11:103261734-103263590|chr11:103264190-103267099	small nuclear RNA activating complex polypeptide 4 [Source:HGNC Symbol;Acc:HGNC:11137]	NA	NA	NA	CIRC
circRNA5414	0	0	0	0	0	0.559466	0	0	0	0.374497	0	0	0	0	0	5	0	0	0	3	-inf	down	0.225703	1	no	chr8	75152931	75174221	-	6	circRNA	ENSCHIT00000035519	UBAP2		chr8:75145667-75152930|chr8:75174221-75182093	ubiquitin associated protein 2 [Source:HGNC Symbol;Acc:HGNC:14185]	GO:0005515(protein binding)	NA	NA	CIRC,CIRI
circRNA2677	0	0	0.115285	0.257477	0.149147	0	0	0	0	0	0	0	1	2	1	0	0	0	0	0	inf	up	0.227653	1	no	chr10	83154396	83154843	-	1	circRNA	ENSCHIT00000001434	ENSCHIG00000001024		chr10:83136139-83154395|chr10:83154843-83183493	NA	NA	NA	NA	CIRC
circRNA4083	0	0	0	3.73341	0	0.559466	0	0	0	0	0	0	0	29	0	5	0	0	0	0	2.73837	up	0.228069	1	no	chr29	46460083	46487712	+	1	intergenic	intergenic_circRNA	intergenic_circRNA		chr29:46460082-46487712	NA	NA	NA	NA	CIRI
circRNA1325	1.3981	0.808844	0.46114	0	0.596587	0.447573	0	0	0	0.748995	12	7	4	0	4	4	0	0	0	6	1.44804	up	0.229156	1	no	chr8	84598043	84598658	+	2	circRNA	ENSCHIT00000011590	FAM120A		chr8:84578726-84598042|chr8:84598658-84608385	family with sequence similarity 120A [Source:HGNC Symbol;Acc:HGNC:13247]	GO:0005829(cytosol)	NA	NA	CIRC,CIRI
circRNA4050	0	0	0	1.93107	0.596587	1.79029	1.10843	2.6679	1.23906	0.374497	0	0	0	15	4	16	9	20	9	3	-1.50622	down	0.229784	1	no	chr17	66448186	66453684	+	1	intergenic	intergenic_circRNA	intergenic_circRNA		chr17:66448185-66453684	NA	NA	NA	NA	CIRI
circRNA1482	0.582542	0	0.345855	0	0	0	0	0	0	0	5	0	3	0	0	0	0	0	0	0	inf	up	0.230444	1	no	chr1	66930288	66939789	-	1	intergenic	intergenic_circRNA	intergenic_circRNA		chr1:66930287-66939789	NA	NA	NA	NA	CIRI
circRNA1160	0.582542	0.924393	1.03756	2.83224	1.49147	4.02816	3.32529	1.86753	1.37673	2.37182	5	8	9	22	10	36	27	14	10	19	-0.917119	down	0.230699	1	no	chr2	49996870	49997450	+	2	circRNA	ENSCHIT00000021916	SF3B1		chr2:49995658-49996869|chr2:49997450-49998887	splicing factor 3b subunit 1 [Source:HGNC Symbol;Acc:HGNC:10768]	GO:0000245(spliceosomal complex assembly);GO:0000398(mRNA splicing, via spliceosome);GO:0003723(RNA binding);GO:0003729(mRNA binding);GO:0005634(nucleus);GO:0005681(spliceosomal complex);GO:0005684(U2-type spliceosomal complex);GO:0005686(U2 snRNP);GO:0005689(U12-type spliceosomal complex);GO:0016607(nuclear speck);GO:0034693(U11/U12 snRNP);GO:0045945(positive regulation of transcription by RNA p…	03040(Spliceosome)	NA	CIRC,CIRI
circRNA6084	0	0	0	0	0	0	0.369477	0	0	0.624162	0	0	0	0	0	0	3	0	0	5	-inf	down	0.231426	1	no	chr2	31619717	31621316	-	2	circRNA	ENSCHIT00000033058	XRCC5		chr2:31598918-31619716|chr2:31621316-31628041	X-ray repair cross complementing 5 [Source:HGNC Symbol;Acc:HGNC:12833]	GO:0000723(telomere maintenance);GO:0000781(chromosome, telomeric region);GO:0000976(transcription cis-regulatory region binding);GO:0002218(activation of innate immune response);GO:0003677(DNA binding);GO:0003678(DNA helicase activity);GO:0003684(damaged DNA binding);GO:0003691(double-stranded telomeric DNA binding);GO:0003723(RNA binding);GO:0005634(nucleus);GO:0005654(nucleoplasm);GO:0005730(n…	03450(Non-homologous end-joining)	NA	CIRI
circRNA6013	0	0	0	0	0	0	0.369477	0	0	0.624162	0	0	0	0	0	0	3	0	0	5	-inf	down	0.231458	1	no	chr2	135791741	135794756	+	2	circRNA	ENSCHIT00000023481	HERC2		chr2:135785680-135791740|chr2:135794756-135800901	HECT and RLD domain containing E3 ubiquitin protein ligase 2 [Source:HGNC Symbol;Acc:HGNC:4868]	GO:0004842(ubiquitin-protein transferase activity);GO:0005634(nucleus);GO:0005737(cytoplasm);GO:0005829(cytosol);GO:0005886(plasma membrane);GO:0006974(cellular response to DNA damage stimulus);GO:0007283(spermatogenesis);GO:0008270(zinc ion binding);GO:0016567(protein ubiquitination);GO:0031625(ubiquitin protein ligase binding);GO:0032183(SUMO binding);GO:0043161(proteasome-mediated ubiquitin-de…	04120(Ubiquitin mediated proteolysis)	EC:2.3.2.26	CIRC
ciRNA630	0	0.577746	0	0.257477	0	1.23083	0.738954	0	0.275346	1.24832	0	5	0	2	0	11	6	0	2	10	-2.06442	down	0.2322	1	no	chr19	47186372	47223033	+	1	ciRNA	ENSCHIT00000003240	TANC2		chr19:47186371-47223033	tetratricopeptide repeat, ankyrin repeat and coiled-coil containing 2 [Source:HGNC Symbol;Acc:HGNC:30212]	GO:0001701(in utero embryonic development);GO:0005515(protein binding)	NA	NA	CIRI
circRNA2367	0	0.231098	0.115285	0	0.149147	0	0	0	0	0	0	2	1	0	1	0	0	0	0	0	inf	up	0.232583	1	no	chr8	29921626	29930764	+	3	circRNA	ENSCHIT00000017165	NFIB		chr8:29877462-29921625|chr8:29930764-29955777	nuclear factor I B [Source:HGNC Symbol;Acc:HGNC:7785]	GO:0000978(RNA polymerase II cis-regulatory region sequence-specific DNA binding);GO:0000981(DNA-binding transcription factor activity, RNA polymerase II-specific);GO:0001228(DNA-binding transcription activator activity, RNA polymerase II-specific);GO:0001650(fibrillar center);GO:0002062(chondrocyte differentiation);GO:0002067(glandular epithelial cell differentiation);GO:0003677(DNA binding);GO:…	NA	NA	CIRC,CIRI
circRNA2153	0	0.115549	0	0.257477	0.149147	0	0	0	0	0	0	1	0	2	1	0	0	0	0	0	inf	up	0.232775	1	no	chr7	72599847	72602848	+	9	circRNA	ENSCHIT00000040211	RNF44		chr7:72588744-72599846|chr7:72602848-72603040	ring finger protein 44 [Source:HGNC Symbol;Acc:HGNC:19180]	NA	NA	EC:2.3.2.27	CIRC
ciRNA599	0	2.19543	0	0	0.894881	0	0	0.53358	0	0.249665	0	19	0	0	6	0	0	4	0	2	1.98022	up	0.232966	1	no	chr4	108830620	108832385	-	1	ciRNA	ENSCHIT00000039063	COL1A2		chr4:108830619-108832385	collagen type I alpha 2 chain [Source:HGNC Symbol;Acc:HGNC:2198]	GO:0001501(skeletal system development);GO:0001568(blood vessel development);GO:0002020(protease binding);GO:0005201(extracellular matrix structural constituent);GO:0005581(collagen trimer);GO:0005584(collagen type I trimer);GO:0005615(extracellular space);GO:0005783(endoplasmic reticulum);GO:0007179(transforming growth factor beta receptor signaling pathway);GO:0007266(Rho protein signal transdu…	NA	NA	CIRI
circRNA1559	0.466033	0	0	0	0.44744	0	0	0	0	0	4	0	0	0	3	0	0	0	0	0	inf	up	0.23298	1	no	chr25	27774176	27775026	+	1	intergenic	intergenic_circRNA	intergenic_circRNA		chr25:27774175-27775026	NA	NA	NA	NA	CIRI
circRNA1334	0.466033	0	0	0	0.44744	0	0	0	0	0	4	0	0	0	3	0	0	0	0	0	inf	up	0.233222	1	no	chr8	98462276	98468970	-	3	circRNA	ENSCHIT00000025036	FRRS1L		chr8:98460188-98462275|chr8:98468970-98481014	ferric chelate reductase 1 like [Source:HGNC Symbol;Acc:HGNC:1362]	GO:0044877(protein-containing complex binding);GO:0045505(dynein intermediate chain binding);GO:0051966(regulation of synaptic transmission, glutamatergic);GO:1900449(regulation of glutamate receptor signaling pathway);GO:1904717(regulation of AMPA glutamate receptor clustering)	NA	NA	CIRC
circRNA3405	0	0	0	0.128738	0.894881	0	0	0	0	0	0	0	0	1	6	0	0	0	0	0	inf	up	0.233794	1	no	chr13	42221555	42226263	+	4	circRNA	ENSCHIT00000018608	ANKRD16		chr13:42218536-42221554|chr13:42226263-42228848	ankyrin repeat domain 16 [Source:HGNC Symbol;Acc:HGNC:23471]	GO:0005515(protein binding)	NA	NA	CIRC
ciRNA671	0	0	0.23057	0.128738	0	0	0.369477	0	0.413018	1.12349	0	0	2	1	0	0	3	0	3	9	-2.40724	down	0.234309	1	no	chr11	103664396	103664559	+	1	ciRNA	ENSCHIT00000005831	ENSCHIG00000003945		chr11:103664395-103664591	NA	GO:0042254(ribosome biogenesis);GO:1990904(ribonucleoprotein complex)	03010(Ribosome);05171(Coronavirus disease - COVID-19)	NA	CIRC
circRNA1356	0.349525	0	0	0.514953	0	0	0	0	0	0	3	0	0	4	0	0	0	0	0	0	inf	up	0.234815	1	no	chr1	153112039	153114767	+	3	circRNA	ENSCHIT00000041382	OXNAD1		chr1:153114767-153129078	oxidoreductase NAD binding domain containing 1 [Source:HGNC Symbol;Acc:HGNC:25128]	GO:0016491(oxidoreductase activity)	NA	NA	CIRI
ciRNA376	0.466033	0	0.345855	1.54486	0.44744	0.67136	0	0	0	0.374497	4	0	3	12	3	6	0	0	0	3	1.4229	up	0.236579	1	no	chr2	16597965	16604852	-	1	ciRNA	ENSCHIT00000019819	ARMC9		chr2:16597964-16604852	armadillo repeat containing 9 [Source:HGNC Symbol;Acc:HGNC:20730]	GO:0005515(protein binding);GO:0005737(cytoplasm);GO:0005814(centriole);GO:0005929(cilium);GO:0030030(cell projection organization);GO:0036064(ciliary basal body);GO:0042995(cell projection);GO:0045880(positive regulation of smoothened signaling pathway);GO:0060271(cilium assembly);GO:0097542(ciliary tip)	NA	NA	CIRI
circRNA5346	0	0	0	0	0	0.33568	0.123159	0	0.137673	0	0	0	0	0	0	3	1	0	1	0	-inf	down	0.236756	1	no	chr1	45826400	45827586	+	2	circRNA	ENSCHIT00000040486	CEP97		chr1:45823480-45826399|chr1:45827586-45828249	centrosomal protein 97 [Source:HGNC Symbol;Acc:HGNC:26244]	GO:0005515(protein binding);GO:0005813(centrosome);GO:0005814(centriole);GO:0032991(protein-containing complex);GO:1901673(regulation of mitotic spindle assembly);GO:1902018(negative regulation of cilium assembly)	NA	NA	CIRC,CIRI
ciRNA1690	0	0	0	0	0	0.67136	0	0.26679	0	0	0	0	0	0	0	6	0	2	0	0	-inf	down	0.237692	1	no	chr11	43450812	43452890	+	1	ciRNA	ENSCHIT00000039964	SANBR		chr11:43450811-43452890	SANT and BTB domain regulator of CSR [Source:HGNC Symbol;Acc:HGNC:29387]	NA	NA	NA	CIRI
circRNA3848	0	0	0	0.386215	0.44744	0	0	0	0	0	0	0	0	3	3	0	0	0	0	0	inf	up	0.23883	1	no	chr3	69298267	69310685	+	2	circRNA	ENSCHIT00000033129	ENSCHIG00000022105		chr3:69291974-69298266|chr3:69310685-69322917	NA	GO:0005515(protein binding)	NA	NA	CIRC
circRNA3913	0	0	0	0.386215	0.44744	0	0	0	0	0	0	0	0	3	3	0	0	0	0	0	inf	up	0.238898	1	no	chr1	130635067	130638649	+	2	circRNA	ENSCHIT00000022514	DZIP1L		chr1:130633737-130635066|chr1:130638649-130640565	DAZ interacting zinc finger protein 1 like [Source:HGNC Symbol;Acc:HGNC:26551]	GO:0005814(centriole);GO:0005930(axoneme);GO:0007224(smoothened signaling pathway);GO:0021532(neural tube patterning);GO:0032880(regulation of protein localization);GO:0033365(protein localization to organelle);GO:0033504(floor plate development);GO:0036064(ciliary basal body);GO:0060271(cilium assembly);GO:0061512(protein localization to cilium);GO:1905349(ciliary transition zone assembly)	NA	NA	CIRC
ciRNA2078	0	0	0	0	0	0	0	0.53358	0	0.374497	0	0	0	0	0	0	0	4	0	3	-inf	down	0.239015	1	no	chr8	29771859	29772080	+	1	ciRNA	ENSCHIT00000017130	NFIB		chr8:29771858-29772080	nuclear factor I B [Source:HGNC Symbol;Acc:HGNC:7785]	GO:0000978(RNA polymerase II cis-regulatory region sequence-specific DNA binding);GO:0000981(DNA-binding transcription factor activity, RNA polymerase II-specific);GO:0001228(DNA-binding transcription activator activity, RNA polymerase II-specific);GO:0001650(fibrillar center);GO:0002062(chondrocyte differentiation);GO:0002067(glandular epithelial cell differentiation);GO:0003677(DNA binding);GO:…	NA	NA	CIRI
circRNA1192	0.466033	0.115549	0	0	0	0.559466	0.738954	0.400185	0	0.624162	4	1	0	0	0	5	6	3	0	5	-1.99779	down	0.239043	1	no	chr1	19903414	19907621	-	2	circRNA	ENSCHIT00000022698	USP25		chr1:19888444-19903413|chr1:19907621-19910016	ubiquitin specific peptidase 25 [Source:HGNC Symbol;Acc:HGNC:12624]	GO:0004843(cysteine-type deubiquitinase activity);GO:0005515(protein binding);GO:0005783(endoplasmic reticulum);GO:0005829(cytosol);GO:0006511(ubiquitin-dependent protein catabolic process);GO:0016579(protein deubiquitination);GO:0031625(ubiquitin protein ligase binding);GO:0032183(SUMO binding);GO:0051117(ATPase binding);GO:0070536(protein K63-linked deubiquitination);GO:0071108(protein K48-link…	04657(IL-17 signaling pathway)	EC:3.4.19.12	CIRC,CIRI
circRNA3063	0	0	0.23057	0	0	0.447573	0.615795	0	0.688364	0	0	0	2	0	0	4	5	0	5	0	-2.92551	down	0.239162	1	no	chr4	63868465	63879563	-	3	circRNA	ENSCHIT00000029781	DOCK4		chr4:63861735-63868464|chr4:63879563-63884305	dedicator of cytokinesis 4 [Source:HGNC Symbol;Acc:HGNC:19192]	GO:0005085(guanyl-nucleotide exchange factor activity);GO:0005096(GTPase activator activity);GO:0005515(protein binding);GO:0005730(nucleolus);GO:0005794(Golgi apparatus);GO:0005829(cytosol);GO:0005886(plasma membrane);GO:0007264(small GTPase mediated signal transduction);GO:0016020(membrane);GO:0030165(PDZ domain binding);GO:0030971(receptor tyrosine kinase binding);GO:0031267(small GTPase bindi…	04015(Rap1 signaling pathway)	NA	CIRC
circRNA1180	1.63112	0.462196	0.115285	1.15864	0.745734	1.00704	0.738954	0	0	0.249665	14	4	1	9	5	9	6	0	0	2	1.04332	up	0.239752	1	no	chr2	122905686	122911760	+	3	circRNA	ENSCHIT00000034940	NUP35		chr2:122899969-122905685|chr2:122911760-122925355	nucleoporin 35 [Source:HGNC Symbol;Acc:HGNC:29797]	GO:0003676(nucleic acid binding);GO:0005634(nucleus);GO:0005635(nuclear envelope);GO:0005643(nuclear pore);GO:0005654(nucleoplasm);GO:0005886(plasma membrane);GO:0006913(nucleocytoplasmic transport);GO:0015031(protein transport);GO:0017056(structural constituent of nuclear pore);GO:0031965(nuclear membrane);GO:0042802(identical protein binding);GO:0051028(mRNA transport);GO:1990830(cellular respo…	03013(RNA transport);05014(Amyotrophic lateral sclerosis)	NA	CIRC,CIRI
circRNA284	0.582542	0.115549	0	0	0.298294	1.6784	1.60107	0	0.413018	0	5	1	0	0	2	15	13	0	3	0	-1.88982	down	0.239887	1	no	chr17	60726752	60747148	+	4	circRNA	ENSCHIT00000004723	ARHGAP10		chr17:60720342-60726751|chr17:60747148-60806908	Rho GTPase activating protein 10 [Source:HGNC Symbol;Acc:HGNC:26099]	GO:0005096(GTPase activator activity);GO:0005515(protein binding);GO:0005829(cytosol);GO:0007010(cytoskeleton organization);GO:0007165(signal transduction);GO:0043066(negative regulation of apoptotic process);GO:0050790(regulation of catalytic activity)	05100(Bacterial invasion of epithelial cells)	NA	CIRC,CIRI
circRNA695	0.69905	0	0	0	0.298294	0	0	0	0	0	6	0	0	0	2	0	0	0	0	0	inf	up	0.240043	1	no	chr20	5678627	5714807	+	4	circRNA	ENSCHIT00000015335	CPEB4		chr20:5660762-5678626|chr20:5714807-5719672	cytoplasmic polyadenylation element binding protein 4 [Source:HGNC Symbol;Acc:HGNC:21747]	GO:0002931(response to ischemia);GO:0003676(nucleic acid binding);GO:0003723(RNA binding);GO:0003730(mRNA 3'-UTR binding);GO:0005634(nucleus);GO:0005737(cytoplasm);GO:0005783(endoplasmic reticulum);GO:0006417(regulation of translation);GO:0014069(postsynaptic density);GO:0030425(dendrite);GO:0045182(translation regulator activity);GO:0045202(synapse);GO:0071230(cellular response to amino acid sti…	04114(Oocyte meiosis);04914(Progesterone-mediated oocyte maturation)	NA	CIRC,CIRI
circRNA1828	0	0.231098	0.23057	0	0.596587	0	0	0	0.137673	0	0	2	2	0	4	0	0	0	1	0	2.94237	up	0.24019	1	no	chr17	58194471	58224341	+	3	circRNA	ENSCHIT00000015736	SMAD1		chr17:58159265-58194470|chr17:58224341-58229499	SMAD family member 1 [Source:HGNC Symbol;Acc:HGNC:6767]	GO:0000165(MAPK cascade);GO:0000978(RNA polymerase II cis-regulatory region sequence-specific DNA binding);GO:0000981(DNA-binding transcription factor activity, RNA polymerase II-specific);GO:0001228(DNA-binding transcription activator activity, RNA polymerase II-specific);GO:0001649(osteoblast differentiation);GO:0001657(ureteric bud development);GO:0001710(mesodermal cell fate commitment);GO:00…	04350(TGF-beta signaling pathway);04390(Hippo signaling pathway);04550(Signaling pathways regulating pluripotency of stem cells);05202(Transcriptional misregulation in cancer)	NA	CIRC
circRNA1186	0.233017	0.693295	0.576425	0.901168	0	1.23083	1.10843	0.933765	0.688364	1.37316	2	6	5	7	0	11	9	7	5	11	-1.14998	down	0.242396	1	no	chr2	135783190	135785680	+	3	circRNA	ENSCHIT00000023481	HERC2		chr2:135773809-135783189|chr2:135785680-135791740	HECT and RLD domain containing E3 ubiquitin protein ligase 2 [Source:HGNC Symbol;Acc:HGNC:4868]	GO:0004842(ubiquitin-protein transferase activity);GO:0005634(nucleus);GO:0005737(cytoplasm);GO:0005829(cytosol);GO:0005886(plasma membrane);GO:0006974(cellular response to DNA damage stimulus);GO:0007283(spermatogenesis);GO:0008270(zinc ion binding);GO:0016567(protein ubiquitination);GO:0031625(ubiquitin protein ligase binding);GO:0032183(SUMO binding);GO:0043161(proteasome-mediated ubiquitin-de…	04120(Ubiquitin mediated proteolysis)	EC:2.3.2.26	CIRC
circRNA6087	0	0	0	0	0	0	0.615795	0	0.275346	0	0	0	0	0	0	0	5	0	2	0	-inf	down	0.242498	1	no	chr11	97743557	97747409	+	4	circRNA	ENSCHIT00000016626	LRSAM1		chr11:97743267-97743556|chr11:97747409-97749990	leucine rich repeat and sterile alpha motif containing 1 [Source:HGNC Symbol;Acc:HGNC:25135]	GO:0000209(protein polyubiquitination);GO:0004842(ubiquitin-protein transferase activity);GO:0005515(protein binding);GO:0005737(cytoplasm);GO:0005829(cytosol);GO:0016020(membrane);GO:0030163(protein catabolic process);GO:0045806(negative regulation of endocytosis);GO:0046755(viral budding);GO:0046872(metal ion binding);GO:0051865(protein autoubiquitination);GO:0061630(ubiquitin protein ligase ac…	NA	EC:2.3.2.27	CIRI
circRNA4063	0	0	0	0.514953	0.298294	0	0	0	0	0	0	0	0	4	2	0	0	0	0	0	inf	up	0.242518	1	no	chr2	20298912	20303894	-	1	intergenic	intergenic_circRNA	intergenic_circRNA		chr2:20298911-20303894	NA	NA	NA	NA	CIRI
circRNA2543	0	0.346647	0	0	0.44744	0	0	0	0	0	0	3	0	0	3	0	0	0	0	0	inf	up	0.242925	1	no	chr27	7982041	7990549	-	4	circRNA	ENSCHIT00000023589	HOOK3		chr27:7974831-7982040|chr27:7990549-8004646	hook microtubule tethering protein 3 [Source:HGNC Symbol;Acc:HGNC:23576]	GO:0000242(pericentriolar material);GO:0005515(protein binding);GO:0005737(cytoplasm);GO:0005801(cis-Golgi network);GO:0005813(centrosome);GO:0005829(cytosol);GO:0005856(cytoskeleton);GO:0005874(microtubule);GO:0007032(endosome organization);GO:0007040(lysosome organization);GO:0008017(microtubule binding);GO:0008333(endosome to lysosome transport);GO:0022027(interkinetic nuclear migration);GO:00…	NA	NA	CIRI
circRNA442	0.932066	0.462196	0.115285	0.128738	0	0	0.246318	0	0	0.249665	8	4	1	1	0	0	2	0	0	2	1.72383	up	0.244131	1	no	chr19	53784564	53785205	-	1	circRNA	ENSCHIT00000041230	SEPTIN9		chr19:53718180-53784563|chr19:53785205-53812063	septin 9 [Source:HGNC Symbol;Acc:HGNC:7323]	GO:0000166(nucleotide binding);GO:0001725(stress fiber);GO:0005525(GTP binding);GO:0005856(cytoskeleton);GO:0005874(microtubule);GO:0005930(axoneme);GO:0015629(actin cytoskeleton);GO:0031105(septin complex);GO:0048471(perinuclear region of cytoplasm);GO:0097730(non-motile cilium);GO:1902857(positive regulation of non-motile cilium assembly)	05100(Bacterial invasion of epithelial cells)	NA	CIRC
circRNA61	0.233017	0	0	1.41612	1.34232	0.783253	1.10843	0.933765	2.06509	1.87249	2	0	0	11	9	7	9	7	15	15	-1.17682	down	0.244282	1	no	chr12	822402	829039	-	2	circRNA	ENSCHIT00000040158	ENSCHIG00000026299		chr12:812797-822401|chr12:829039-833205	NA	GO:0005085(guanyl-nucleotide exchange factor activity);GO:0005515(protein binding);GO:0030027(lamellipodium);GO:0050790(regulation of catalytic activity)	04810(Regulation of actin cytoskeleton);05135(Yersinia infection)	NA	CIRC
circRNA7111	0	0	0	0	0	0	0	0	0.413018	0.49933	0	0	0	0	0	0	0	0	3	4	-inf	down	0.244717	1	no	chr1	70019002	70030025	-	5	circRNA	ENSCHIT00000038866	LRCH3		chr1:70015399-70019001|chr1:70030025-70037323	leucine rich repeats and calponin homology domain containing 3 [Source:HGNC Symbol;Acc:HGNC:28637]	GO:0005515(protein binding);GO:0005829(cytosol);GO:0032185(septin cytoskeleton organization)	NA	NA	CIRI
circRNA1818	0	0.231098	0	0.514953	0	0	0	0	0	0	0	2	0	4	0	0	0	0	0	0	inf	up	0.245336	1	no	chr17	14362210	14364769	+	4	circRNA	ENSCHIT00000017722	SUDS3		chr17:14355161-14362209|chr17:14364769-14374013	SDS3 homolog, SIN3A corepressor complex component [Source:HGNC Symbol;Acc:HGNC:29545]	GO:0000122(negative regulation of transcription by RNA polymerase II);GO:0004407(histone deacetylase activity);GO:0005634(nucleus);GO:0005654(nucleoplasm);GO:0005829(cytosol);GO:0016575(histone deacetylation);GO:0016604(nuclear body);GO:0019899(enzyme binding);GO:0043065(positive regulation of apoptotic process)	NA	NA	CIRC
circRNA2093	0	0.462196	0	0.128738	0	0.783253	0	0.26679	1.23906	0.249665	0	4	0	1	0	7	0	2	9	2	-2.10305	down	0.245703	1	no	chr21	23975771	23979187	-	2	circRNA	ENSCHIT00000023135	SH3GL3		chr21:23947689-23975770|chr21:23979187-23985887	SH3 domain containing GRB2 like 3, endophilin A3 [Source:HGNC Symbol;Acc:HGNC:10832]	GO:0005515(protein binding);GO:0005737(cytoplasm);GO:0006897(endocytosis);GO:0008289(lipid binding);GO:0010008(endosome membrane);GO:0016020(membrane);GO:0031901(early endosome membrane);GO:0042802(identical protein binding)	04144(Endocytosis)	NA	CIRC
circRNA2519	0	0.462196	0	0.257477	0	0	0	0	0	0	0	4	0	2	0	0	0	0	0	0	inf	up	0.245758	1	no	chr6	116482972	116494748	+	1	intergenic	intergenic_circRNA	intergenic_circRNA		chr6:116482971-116494748	NA	NA	NA	NA	CIRI
circRNA1581	0.69905	0	0.345855	0.901168	0.298294	0.447573	0.615795	1.73413	1.65207	0.249665	6	0	3	7	2	4	5	13	12	2	-1.06612	down	0.246012	1	no	chr4	21625102	21678379	-	1	intergenic	intergenic_circRNA	intergenic_circRNA		chr4:21625101-21678379	NA	NA	NA	NA	CIRI
circRNA3453	0	0	0	0.901168	0.894881	0	0.123159	0	0	0.124832	0	0	0	7	6	0	1	0	0	1	2.85646	up	0.24604	1	no	chr11	85873039	85873820	-	2	circRNA	ENSCHIT00000025930	GREB1		chr11:85871349-85873038|chr11:85873820-85876653	growth regulating estrogen receptor binding 1 [Source:HGNC Symbol;Acc:HGNC:24885]	NA	NA	NA	CIRC,CIRI
circRNA2393	0	0.231098	0	0	0.596587	0	0	0	0	0	0	2	0	0	4	0	0	0	0	0	inf	up	0.246145	1	no	chr6	100050415	100080865	-	10	circRNA	ENSCHIT00000034859	WDFY3		chr6:100045623-100050415|chr6:100080865-100082955	WD repeat and FYVE domain containing 3 [Source:HGNC Symbol;Acc:HGNC:20751]	GO:0005515(protein binding);GO:0005545(1-phosphatidylinositol binding);GO:0005635(nuclear envelope);GO:0005654(nucleoplasm);GO:0005730(nucleolus);GO:0005737(cytoplasm);GO:0005776(autophagosome);GO:0005829(cytosol);GO:0005886(plasma membrane);GO:0016234(inclusion body);GO:0016605(PML body);GO:0019898(extrinsic component of membrane);GO:0034274(Atg12-Atg5-Atg16 complex);GO:0035973(aggrephagy);GO:00…	NA	NA	CIRI
circRNA7106	0	0	0	0	0	0	0	0	0.275346	0.624162	0	0	0	0	0	0	0	0	2	5	-inf	down	0.246213	1	no	chr28	36490591	36502614	-	4	circRNA	ENSCHIT00000016470	GPR137B		chr28:36476822-36490590|chr28:36502614-36530402	G protein-coupled receptor 137B [Source:HGNC Symbol;Acc:HGNC:11862]	GO:0005765(lysosomal membrane);GO:0010506(regulation of autophagy);GO:0043087(regulation of GTPase activity);GO:0150032(positive regulation of protein localization to lysosome);GO:1904263(positive regulation of TORC1 signaling)	NA	NA	CIRI
circRNA6795	0	0	0	0	0	0	0	0	0.275346	0.624162	0	0	0	0	0	0	0	0	2	5	-inf	down	0.246484	1	no	chr26	7728428	7728680	+	1	circRNA	ENSCHIT00000018006	ENSCHIG00000012818		chr26:7694487-7728427|chr26:7728680-7737376	NA	NA	NA	NA	CIRC
ciRNA499	0	0.462196	0	0	0.298294	0	0	0	0	0	0	4	0	0	2	0	0	0	0	0	inf	up	0.246532	1	no	chr23	37867218	37867511	+	1	ciRNA	ENSCHIT00000019129	MTCH1		chr23:37867217-37867539	mitochondrial carrier 1 [Source:HGNC Symbol;Acc:HGNC:17586]	GO:0005739(mitochondrion);GO:0006919(activation of cysteine-type endopeptidase activity involved in apoptotic process);GO:0043065(positive regulation of apoptotic process)	NA	NA	CIRC
circRNA2017	0	0.462196	0	0	0.298294	0	0	0	0	0	0	4	0	0	2	0	0	0	0	0	inf	up	0.246726	1	no	chr25	39184205	39184356	-	1	circRNA	ENSCHIT00000039279	DAGLB		chr25:39178937-39184204|chr25:39184356-39186213	diacylglycerol lipase beta [Source:HGNC Symbol;Acc:HGNC:28923]	GO:0001516(prostaglandin biosynthetic process);GO:0004806(triglyceride lipase activity);GO:0005654(nucleoplasm);GO:0005886(plasma membrane);GO:0006629(lipid metabolic process);GO:0006690(icosanoid metabolic process);GO:0007405(neuroblast proliferation);GO:0010898(positive regulation of triglyceride catabolic process);GO:0016020(membrane);GO:0016021(integral component of membrane);GO:0016298(lipas…	04723(Retrograde endocannabinoid signaling);04925(Aldosterone synthesis and secretion)	NA	CIRC,CIRI
circRNA986	0.233017	0.577746	0	0	0	0	0	0	0	0	2	5	0	0	0	0	0	0	0	0	inf	up	0.248017	1	no	chr5	110529730	110546057	+	6	circRNA	ENSCHIT00000005017	TNRC6B		chr5:110527287-110529729|chr5:110546057-110557044	trinucleotide repeat containing adaptor 6B [Source:HGNC Symbol;Acc:HGNC:29190]	GO:0003676(nucleic acid binding);GO:0031047(gene silencing by RNA);GO:0035278(miRNA-mediated gene silencing by inhibition of translation);GO:0060213(positive regulation of nuclear-transcribed mRNA poly(A) tail shortening);GO:1900153(positive regulation of nuclear-transcribed mRNA catabolic process, deadenylation-dependent decay)	NA	NA	CIRC
circRNA782	1.3981	0	0.92228	0.514953	0.596587	3.13301	2.58634	0	0.688364	1.87249	12	0	8	4	4	28	21	0	5	15	-1.27065	down	0.248961	1	no	chr28	37131516	37150674	+	4	circRNA	ENSCHIT00000015017	B3GALNT2		chr28:37119665-37131515|chr28:37150674-37167563	beta-1,3-N-acetylgalactosaminyltransferase 2 [Source:HGNC Symbol;Acc:HGNC:28596]	GO:0000139(Golgi membrane);GO:0005783(endoplasmic reticulum);GO:0005794(Golgi apparatus);GO:0006486(protein glycosylation);GO:0006493(protein O-linked glycosylation);GO:0008376(acetylgalactosaminyltransferase activity);GO:0016020(membrane);GO:0016021(integral component of membrane);GO:0016757(glycosyltransferase activity);GO:0016758(hexosyltransferase activity)	00515(Mannose type O-glycan biosynthesis);01100(Metabolic pathways)	EC:2.4.1.313	CIRC,CIRI
circRNA3445	0	0	0	1.02991	0.596587	1.56651	1.84738	0.400185	0	1.49799	0	0	0	8	4	14	15	3	0	12	-1.70751	down	0.249128	1	no	chr11	48975539	48976789	+	2	circRNA	ENSCHIT00000021201	GGCX		chr11:48973193-48975538|chr11:48976789-48977711	gamma-glutamyl carboxylase [Source:HGNC Symbol;Acc:HGNC:4247]	GO:0005783(endoplasmic reticulum);GO:0005789(endoplasmic reticulum membrane);GO:0008488(gamma-glutamyl carboxylase activity);GO:0016020(membrane);GO:0016021(integral component of membrane);GO:0017187(peptidyl-glutamic acid carboxylation)	00130(Ubiquinone and other terpenoid-quinone biosynthesis);01100(Metabolic pathways);01240(Biosynthesis of cofactors)	EC:4.1.1.90	CIRC,CIRI
circRNA490	1.04857	0.115549	0.23057	0.257477	0.596587	2.01408	1.84738	0.400185	0.275346	0.49933	9	1	2	2	4	18	15	3	2	4	-1.16324	down	0.249262	1	no	chr26	7379167	7447736	+	2	circRNA	ENSCHIT00000030060	ENSCHIG00000020240		chr26:7330054-7379166|chr26:7447736-7483324	NA	GO:0003714(transcription corepressor activity);GO:0005634(nucleus);GO:0016491(oxidoreductase activity);GO:0016616(oxidoreductase activity, acting on the CH-OH group of donors, NAD or NADP as acceptor);GO:0045892(negative regulation of DNA-templated transcription);GO:0051287(NAD binding)	04310(Wnt signaling pathway);04330(Notch signaling pathway);05200(Pathways in cancer);05220(Chronic myeloid leukemia)	NA	CIRC,CIRI
circRNA1422	0.349525	0	0.345855	0	0	0	1.35475	0.666975	0	0.998659	3	0	3	0	0	0	11	5	0	8	-2.11886	down	0.249307	1	no	chr3	28802807	28807189	-	3	circRNA	ENSCHIT00000036514	SSBP3		chr3:28794103-28802806|chr3:28807189-28830113	single stranded DNA binding protein 3 [Source:HGNC Symbol;Acc:HGNC:15674]	GO:0002244(hematopoietic progenitor cell differentiation);GO:0003697(single-stranded DNA binding);GO:0003713(transcription coactivator activity);GO:0005515(protein binding);GO:0005634(nucleus);GO:0005667(transcription regulator complex);GO:0008284(positive regulation of cell population proliferation);GO:0021501(prechordal plate formation);GO:0021547(midbrain-hindbrain boundary initiation);GO:0032…	NA	NA	CIRI
circRNA3221	0	0	0.115285	0	0.149147	0.33568	0	0	0.550691	0.49933	0	0	1	0	1	3	0	0	4	4	-2.38965	down	0.250392	1	no	chr8	99443219	99445631	+	1	circRNA	ENSCHIT00000016344	PALM2AKAP2		chr8:99359002-99443218|chr8:99445631-99463090	PALM2 and AKAP2 fusion [Source:HGNC Symbol;Acc:HGNC:33529]	GO:0007015(actin filament organization);GO:0007178(transmembrane receptor protein serine/threonine kinase signaling pathway);GO:0008104(protein localization);GO:0051018(protein kinase A binding)	NA	NA	CIRC
circRNA5569	0	0	0	0	0	0.447573	0.369477	0	0	0	0	0	0	0	0	4	3	0	0	0	-inf	down	0.250736	1	no	chr19	18878408	18878786	+	1	circRNA	ENSCHIT00000038386	KSR1		chr19:18876117-18878368|chr19:18878786-18881439	kinase suppressor of ras 1 [Source:HGNC Symbol;Acc:HGNC:6465]	GO:0004672(protein kinase activity);GO:0005078(MAP-kinase scaffold activity);GO:0005524(ATP binding);GO:0005829(cytosol);GO:0006468(protein phosphorylation);GO:0007265(Ras protein signal transduction);GO:0019901(protein kinase binding);GO:0019933(cAMP-mediated signaling);GO:0031434(mitogen-activated protein kinase kinase binding);GO:0042127(regulation of cell population proliferation);GO:0043231(…	04014(Ras signaling pathway);04625(C-type lectin receptor signaling pathway);05152(Tuberculosis)	NA	CIRI
circRNA5250	0	0	0	0	0	0.447573	0.369477	0	0	0	0	0	0	0	0	4	3	0	0	0	-inf	down	0.250786	1	no	chr5	98210392	98212039	-	2	circRNA	ENSCHIT00000038289	GABARAPL1		chr5:98208937-98210391|chr5:98212039-98216615	GABA type A receptor associated protein like 1 [Source:HGNC Symbol;Acc:HGNC:4068]	GO:0005739(mitochondrion);GO:0005776(autophagosome);GO:0006914(autophagy);GO:0016020(membrane);GO:0030957(Tat protein binding);GO:0031625(ubiquitin protein ligase binding)	04068(FoxO signaling pathway);04136(Autophagy - other);04137(Mitophagy - animal);04140(Autophagy - animal);04371(Apelin signaling pathway);04621(NOD-like receptor signaling pathway);04727(GABAergic synapse);05014(Amyotrophic lateral sclerosis);05022(Pathways of neurodegeneration - multiple diseases);05167(Kaposi sarcoma-associated herpesvirus infection)	NA	CIRC
circRNA1589	0.932066	0.462196	0	0	0.596587	0	0	0	0	0.374497	8	4	0	0	4	0	0	0	0	3	2.41036	up	0.250799	1	no	chr6	9074206	9078469	-	1	intergenic	intergenic_circRNA	intergenic_circRNA		chr6:9074205-9078469	NA	NA	NA	NA	CIRI
circRNA314	0.349525	0	0.23057	0	0.44744	0	0.123159	0	0	0	3	0	2	0	3	0	1	0	0	0	3.06059	up	0.252828	1	no	chr16	53837052	53843354	-	3	circRNA	ENSCHIT00000004192	RC3H1		chr16:53833767-53837051|chr16:53843354-53847603	ring finger and CCCH-type domains 1 [Source:HGNC Symbol;Acc:HGNC:29434]	GO:0000209(protein polyubiquitination);GO:0000288(nuclear-transcribed mRNA catabolic process, deadenylation-dependent decay);GO:0000932(P-body);GO:0000956(nuclear-transcribed mRNA catabolic process);GO:0001782(B cell homeostasis);GO:0002634(regulation of germinal center formation);GO:0002635(negative regulation of germinal center formation);GO:0003725(double-stranded RNA binding);GO:0003729(mRNA …	NA	NA	CIRC,CIRI
ciRNA1660	0	0	0	0	0	0.895146	0.123159	0	0	0	0	0	0	0	0	8	1	0	0	0	-inf	down	0.252861	1	no	chr2	28383916	28384060	-	1	ciRNA	ENSCHIT00000025309	GMPPA		chr2:28383894-28384060	GDP-mannose pyrophosphorylase A [Source:HGNC Symbol;Acc:HGNC:22923]	GO:0009058(biosynthetic process);GO:0016740(transferase activity);GO:0016779(nucleotidyltransferase activity)	00051(Fructose and mannose metabolism);00520(Amino sugar and nucleotide sugar metabolism);01100(Metabolic pathways);01240(Biosynthesis of cofactors)	EC:2.7.7.13	CIRC
circRNA1621	0.349525	0	0.345855	0	0	0	0	0	0	0	3	0	3	0	0	0	0	0	0	0	inf	up	0.25349	1	no	chr12	9056878	9059886	+	3	circRNA	ENSCHIT00000021402	TMTC4		chr12:9051151-9056878|chr12:9059886-9061770	transmembrane O-mannosyltransferase targeting cadherins 4 [Source:HGNC Symbol;Acc:HGNC:25904]	GO:0000030(mannosyltransferase activity);GO:0004169(dolichyl-phosphate-mannose-protein mannosyltransferase activity);GO:0005515(protein binding);GO:0005783(endoplasmic reticulum);GO:0006486(protein glycosylation);GO:0007605(sensory perception of sound);GO:0016020(membrane);GO:0016021(integral component of membrane);GO:0030968(endoplasmic reticulum unfolded protein response);GO:0032470(positive re…	NA	NA	CIRI
circRNA5392	0	0	0	0	0	0.447573	0	0	0	0.374497	0	0	0	0	0	4	0	0	0	3	-inf	down	0.254273	1	no	chr9	69105816	69125865	+	2	circRNA	ENSCHIT00000006467	UTRN		chr9:69091373-69105815|chr9:69125865-69141032	utrophin [Source:HGNC Symbol;Acc:HGNC:12635]	GO:0001954(positive regulation of cell-matrix adhesion);GO:0003779(actin binding);GO:0005178(integrin binding);GO:0005515(protein binding);GO:0005654(nucleoplasm);GO:0005737(cytoplasm);GO:0005886(plasma membrane);GO:0008270(zinc ion binding);GO:0016010(dystrophin-associated glycoprotein complex);GO:0017166(vinculin binding);GO:0019901(protein kinase binding);GO:0030175(filopodium);GO:0031527(filo…	NA	NA	CIRC
circRNA4821	0	0	0	0	0	0.447573	0	0	0	0.374497	0	0	0	0	0	4	0	0	0	3	-inf	down	0.254426	1	no	chr12	53588059	53602525	+	3	circRNA	ENSCHIT00000008855	CDK8		chr12:53564340-53588058|chr12:53602525-53618802	cyclin dependent kinase 8 [Source:HGNC Symbol;Acc:HGNC:1779]	GO:0000166(nucleotide binding);GO:0004672(protein kinase activity);GO:0004674(protein serine/threonine kinase activity);GO:0005524(ATP binding);GO:0005634(nucleus);GO:0005730(nucleolus);GO:0006468(protein phosphorylation);GO:0016592(mediator complex);GO:0032991(protein-containing complex)	NA	EC:2.7.11.23	CIRC,CIRI
ciRNA743	0	0	0.69171	0	0.149147	0	0	0	0	0	0	0	6	0	1	0	0	0	0	0	inf	up	0.255313	1	no	chr19	36116797	36116981	+	1	ciRNA	ENSCHIT00000031778	COL1A1		chr19:36116796-36117005	collagen type I alpha 1 chain [Source:HGNC Symbol;Acc:HGNC:2197]	GO:0001501(skeletal system development);GO:0001568(blood vessel development);GO:0001649(osteoblast differentiation);GO:0001957(intramembranous ossification);GO:0001958(endochondral ossification);GO:0002020(protease binding);GO:0005201(extracellular matrix structural constituent);GO:0005515(protein binding);GO:0005581(collagen trimer);GO:0005584(collagen type I trimer);GO:0005615(extracellular spa…	04151(PI3K-Akt signaling pathway);04510(Focal adhesion);04512(ECM-receptor interaction);04611(Platelet activation);04926(Relaxin signaling pathway);04933(AGE-RAGE signaling pathway in diabetic complications);04974(Protein digestion and absorption);05146(Amoebiasis);05165(Human papillomavirus infection);05205(Proteoglycans in cancer)	NA	CIRC
circRNA466	0.932066	0	0	0.514953	0	0	0.123159	0	0	0	8	0	0	4	0	0	1	0	0	0	3.55449	up	0.256059	1	no	chr18	45806378	45807397	+	2	circRNA	ENSCHIT00000010596	GARRE1		chr18:45802155-45806377|chr18:45807397-45809778	granule associated Rac and RHOG effector 1 [Source:HGNC Symbol;Acc:HGNC:29016]	GO:0000932(P-body);GO:0016601(Rac protein signal transduction);GO:0031267(small GTPase binding);GO:1905762(CCR4-NOT complex binding)	NA	NA	CIRC,CIRI
circRNA5503	0	0	0	0	0	0.559466	0	0	0	0.249665	0	0	0	0	0	5	0	0	0	2	-inf	down	0.256402	1	no	chr11	13085344	13102936	-	1	intergenic	intergenic_circRNA	intergenic_circRNA		chr11:13085343-13102936	NA	NA	NA	NA	CIRI
circRNA2792	0	0	0.345855	0.77243	0.44744	0.559466	0.738954	1.06716	0.688364	0.49933	0	0	3	6	3	5	6	8	5	4	-1.18232	down	0.256542	1	no	chr19	38662754	38669851	+	5	circRNA	ENSCHIT00000017429	SOCS7		chr19:38655396-38662753|chr19:38669851-38679800	suppressor of cytokine signaling 7 [Source:HGNC Symbol;Acc:HGNC:29846]	GO:0005829(cytosol);GO:0035556(intracellular signal transduction)	04630(JAK-STAT signaling pathway);04917(Prolactin signaling pathway)	NA	CIRC,CIRI
circRNA3721	0	0	0	0.128738	0	0	0.123159	0.133395	0.413018	0.124832	0	0	0	1	0	0	1	1	3	1	-2.62543	down	0.257008	1	no	chr21	56069083	56077983	-	3	circRNA	ENSCHIT00000025631	FBLN5		chr21:56063194-56069082|chr21:56077983-56123973	fibulin 5 [Source:HGNC Symbol;Acc:HGNC:3602]	GO:0005509(calcium ion binding);GO:0005615(extracellular space);GO:0008022(protein C-terminus binding);GO:0042803(protein homodimerization activity);GO:0046903(secretion);GO:0048251(elastic fiber assembly);GO:0062023(collagen-containing extracellular matrix)	NA	NA	CIRC
circRNA1694	0	0.577746	0.115285	0	0	0	0	0	0	0	0	5	1	0	0	0	0	0	0	0	inf	up	0.257029	1	no	chr13	46565142	46567616	-	2	circRNA	ENSCHIT00000036757	RASSF2		chr13:46559666-46565141|chr13:46567616-46569068	Ras association domain family member 2 [Source:HGNC Symbol;Acc:HGNC:9883]	GO:0000776(kinetochore);GO:0001501(skeletal system development);GO:0001503(ossification);GO:0004672(protein kinase activity);GO:0005634(nucleus);GO:0005654(nucleoplasm);GO:0005737(cytoplasm);GO:0005794(Golgi apparatus);GO:0005829(cytosol);GO:0005886(plasma membrane);GO:0007165(signal transduction);GO:0031954(positive regulation of protein autophosphorylation);GO:0032991(protein-containing complex…	04392(Hippo signaling pathway - multiple species)	NA	CIRC,CIRI
circRNA3959	0	0	0	0.128738	0.745734	0	0	0	0	0	0	0	0	1	5	0	0	0	0	0	inf	up	0.257242	1	no	chr8	79036668	79039008	-	2	circRNA	ENSCHIT00000034311	GOLM1		chr8:79019562-79036667|None	golgi membrane protein 1 [Source:HGNC Symbol;Acc:HGNC:15451]	GO:0005794(Golgi apparatus);GO:0006997(nucleus organization);GO:0019216(regulation of lipid metabolic process)	NA	NA	CIRC
circRNA4131	0	0	0	0	0.745734	1.45461	1.23159	0.80037	0	0	0	0	0	0	5	13	10	6	0	0	-2.22508	down	0.257472	1	no	chr13	11903046	11912430	-	3	circRNA	ENSCHIT00000018948	SFMBT2		chr13:11852670-11903045|chr13:11912430-11919226	Scm like with four mbt domains 2 [Source:HGNC Symbol;Acc:HGNC:20256]	GO:0003714(transcription corepressor activity);GO:0005515(protein binding);GO:0005634(nucleus);GO:0005654(nucleoplasm);GO:0005829(cytosol);GO:0006355(regulation of DNA-templated transcription);GO:0010629(negative regulation of gene expression);GO:0016235(aggresome);GO:0016604(nuclear body);GO:0016607(nuclear speck);GO:0042393(histone binding);GO:0043231(intracellular membrane-bounded organelle)	NA	NA	CIRC,CIRI
circRNA4294	0	0	0	0	0.298294	0.223787	0.369477	0.400185	0	0.374497	0	0	0	0	2	2	3	3	0	3	-2.19721	down	0.258388	1	no	chr14	51998275	51999153	+	2	circRNA	ENSCHIT00000024534	PDE7A		chr14:51997372-51998274|chr14:51999153-52002904	phosphodiesterase 7A [Source:HGNC Symbol;Acc:HGNC:8791]	GO:0004114(3',5'-cyclic-nucleotide phosphodiesterase activity);GO:0004115(3',5'-cyclic-AMP phosphodiesterase activity);GO:0007165(signal transduction);GO:0008081(phosphoric diester hydrolase activity);GO:0016787(hydrolase activity);GO:0019933(cAMP-mediated signaling);GO:0046872(metal ion binding)	00230(Purine metabolism);01100(Metabolic pathways);05032(Morphine addiction)	EC:3.1.4.53	CIRC
circRNA4398	0	0	0	0	0.596587	0.67136	0.985271	0	0	0.998659	0	0	0	0	4	6	8	0	0	8	-2.15407	down	0.258615	1	no	chr23	1010919	1033985	-	3	circRNA	ENSCHIT00000025946	GMDS		chr23:862772-1010918|chr23:1033985-1126490	GDP-mannose 4,6-dehydratase [Source:HGNC Symbol;Acc:HGNC:4369]	GO:0008446(GDP-mannose 4,6-dehydratase activity);GO:0019673(GDP-mannose metabolic process);GO:0042351('de novo' GDP-L-fucose biosynthetic process);GO:0042802(identical protein binding);GO:0070401(NADP+ binding)	00051(Fructose and mannose metabolism);00520(Amino sugar and nucleotide sugar metabolism);01100(Metabolic pathways)	EC:4.2.1.47	CIRC,CIRI
circRNA5205	0	0	0	0	0	0.447573	0.492636	0	0	0	0	0	0	0	0	4	4	0	0	0	-inf	down	0.25873	1	no	chr7	96751335	96751705	-	2	circRNA	ENSCHIT00000014400	ADGRE5		chr7:96750932-96751334|chr7:96751705-96753711	adhesion G protein-coupled receptor E5 [Source:HGNC Symbol;Acc:HGNC:1711]	GO:0004888(transmembrane signaling receptor activity);GO:0004930(G protein-coupled receptor activity);GO:0005509(calcium ion binding);GO:0005886(plasma membrane);GO:0007166(cell surface receptor signaling pathway);GO:0007186(G protein-coupled receptor signaling pathway);GO:0016020(membrane);GO:0016021(integral component of membrane)	NA	NA	CIRC
ciRNA594	0	2.65763	1.95984	0.77243	0.894881	1.56651	0.738954	0.933765	0	0	0	23	17	6	6	14	6	7	0	0	0.956215	up	0.26102	1	no	chr4	66373809	66373999	+	1	ciRNA	ENSCHIT00000035919	FOXP2		chr4:66373808-66373999	forkhead box P2 [Source:NCBI gene (formerly Entrezgene);Acc:100860795]	GO:0003677(DNA binding);GO:0003700(DNA-binding transcription factor activity);GO:0005634(nucleus);GO:0006355(regulation of DNA-templated transcription);GO:0021757(caudate nucleus development);GO:0021758(putamen development);GO:0021987(cerebral cortex development);GO:0042802(identical protein binding);GO:0042803(protein homodimerization activity);GO:0043565(sequence-specific DNA binding);GO:004589…	NA	NA	CIRI
circRNA6140	0	0	0	0	0	0	0.492636	0.26679	0	0	0	0	0	0	0	0	4	2	0	0	-inf	down	0.26136	1	no	chr14	69462769	69463219	+	1	intergenic	intergenic_circRNA	intergenic_circRNA		chr14:69462768-69463219	NA	NA	NA	NA	CIRI
circRNA462	0.349525	0	0	0	0.44744	0	0	0	0	0	3	0	0	0	3	0	0	0	0	0	inf	up	0.261396	1	no	chr18	37622063	37627425	+	3	circRNA	ENSCHIT00000034477	UTP4		chr18:37617171-37622062|chr18:37627425-37629374	UTP4 small subunit processome component [Source:HGNC Symbol;Acc:HGNC:1983]	GO:0001650(fibrillar center);GO:0005515(protein binding);GO:0005694(chromosome);GO:0005730(nucleolus);GO:0006355(regulation of DNA-templated transcription);GO:0030490(maturation of SSU-rRNA);GO:0034455(t-UTP complex)	03008(Ribosome biogenesis in eukaryotes)	NA	CIRC
circRNA4843	0	0	0	0	0	0.33568	0	0.400185	0	0	0	0	0	0	0	3	0	3	0	0	-inf	down	0.26211	1	no	chr11	70431421	70439700	-	3	circRNA	ENSCHIT00000035148	CLIP4		chr11:70422147-70431420|chr11:70439700-70443100	CAP-Gly domain containing linker protein family member 4 [Source:HGNC Symbol;Acc:HGNC:26108]	GO:0005515(protein binding);GO:0043231(intracellular membrane-bounded organelle)	NA	NA	CIRC,CIRI
circRNA1138	0.116508	0	0	0.77243	0	0	0	0	0	0	1	0	0	6	0	0	0	0	0	0	inf	up	0.262177	1	no	chr2	13388048	13389303	-	2	circRNA	ENSCHIT00000018239	PUM1		chr2:13378161-13388047|chr2:13389303-13407690	pumilio RNA binding family member 1 [Source:HGNC Symbol;Acc:HGNC:14957]	GO:0000932(P-body);GO:0003723(RNA binding);GO:0003730(mRNA 3'-UTR binding);GO:0005654(nucleoplasm);GO:0005737(cytoplasm);GO:0005829(cytosol);GO:0007283(spermatogenesis);GO:0008344(adult locomotory behavior);GO:0010494(cytoplasmic stress granule);GO:0010608(post-transcriptional regulation of gene expression);GO:0016441(post-transcriptional gene silencing);GO:0035196(miRNA processing);GO:0035198(mi…	05017(Spinocerebellar ataxia)	NA	CIRC
circRNA1856	0	0.115549	0	0.643692	0.44744	0.783253	0.492636	0.933765	0.413018	0.374497	0	1	0	5	3	7	4	7	3	3	-1.31256	down	0.263359	1	no	chr16	78497273	78497995	+	2	circRNA	ENSCHIT00000030076	KDM5B		chr16:78495608-78497272|chr16:78497995-78499655	lysine demethylase 5B [Source:HGNC Symbol;Acc:HGNC:18039]	GO:0003677(DNA binding);GO:0003714(transcription corepressor activity);GO:0005634(nucleus);GO:0005654(nucleoplasm);GO:0005829(cytosol);GO:0006325(chromatin organization);GO:0007338(single fertilization);GO:0008270(zinc ion binding);GO:0009791(post-embryonic development);GO:0010628(positive regulation of gene expression);GO:0016491(oxidoreductase activity);GO:0032453(histone H3-methyl-lysine-4 dem…	NA	EC:1.14.11.67	CIRC
circRNA5604	0	0	0	0	0	0	0.369477	0.400185	0	0	0	0	0	0	0	0	3	3	0	0	-inf	down	0.264089	1	no	chr12	8510766	8518916	+	3	circRNA	ENSCHIT00000032069	NALCN		chr12:8464265-8510765|chr12:8518916-8537791	sodium leak channel, non-selective [Source:HGNC Symbol;Acc:HGNC:19082]	GO:0005216(ion channel activity);GO:0005248(voltage-gated sodium channel activity);GO:0005261(cation channel activity);GO:0005886(plasma membrane);GO:0006811(ion transport);GO:0016020(membrane);GO:0055085(transmembrane transport)	NA	NA	CIRC
circRNA5655	0	0	0	0	0	0	0.369477	0.400185	0	0	0	0	0	0	0	0	3	3	0	0	-inf	down	0.264218	1	no	chr10	49923100	49966061	+	2	circRNA	ENSCHIT00000011956	TCF12		chr10:49778852-49923099|chr10:49966061-50051271	transcription factor 12 [Source:HGNC Symbol;Acc:HGNC:11623]	GO:0000785(chromatin);GO:0000976(transcription cis-regulatory region binding);GO:0000978(RNA polymerase II cis-regulatory region sequence-specific DNA binding);GO:0001228(DNA-binding transcription activator activity, RNA polymerase II-specific);GO:0003677(DNA binding);GO:0003700(DNA-binding transcription factor activity);GO:0005634(nucleus);GO:0005654(nucleoplasm);GO:0005667(transcription regulat…	NA	NA	CIRC,CIRI
circRNA2360	0	0.808844	0	0.643692	0.44744	0	0	0.400185	0	0.124832	0	7	0	5	3	0	0	3	0	1	1.85554	up	0.264634	1	no	chr8	9424523	9431282	+	2	circRNA	ENSCHIT00000016443	KIF13B		chr8:9414518-9424522|chr8:9431282-9450218	kinesin family member 13B [Source:HGNC Symbol;Acc:HGNC:14405]	GO:0003777(microtubule motor activity);GO:0005515(protein binding);GO:0005524(ATP binding);GO:0005737(cytoplasm);GO:0007018(microtubule-based movement);GO:0008017(microtubule binding);GO:0019901(protein kinase binding);GO:0030424(axon);GO:0050770(regulation of axonogenesis);GO:0071889(14-3-3 protein binding)	NA	NA	CIRC,CIRI
circRNA659	1.04857	0	0.23057	0.643692	0.149147	0.111893	0.246318	0.26679	0	0	9	0	2	5	1	1	2	2	0	0	1.72908	up	0.265053	1	no	chr22	56454179	56464765	+	2	circRNA	ENSCHIT00000009379	RAF1		None|chr22:56464765-56486845	Raf-1 proto-oncogene, serine/threonine kinase [Source:HGNC Symbol;Acc:HGNC:9829]	GO:0001678(cellular glucose homeostasis);GO:0001934(positive regulation of protein phosphorylation);GO:0004672(protein kinase activity);GO:0004674(protein serine/threonine kinase activity);GO:0005524(ATP binding);GO:0005737(cytoplasm);GO:0005794(Golgi apparatus);GO:0005829(cytosol);GO:0005886(plasma membrane);GO:0006468(protein phosphorylation);GO:0007165(signal transduction);GO:0007190(activatio…	01521(EGFR tyrosine kinase inhibitor resistance);01522(Endocrine resistance);04010(MAPK signaling pathway);04012(ErbB signaling pathway);04014(Ras signaling pathway);04015(Rap1 signaling pathway);04022(cGMP-PKG signaling pathway);04024(cAMP signaling pathway);04062(Chemokine signaling pathway);04068(FoxO signaling pathway);04071(Sphingolipid signaling pathway);04072(Phospholipase D signaling path…	EC:2.7.11.1	CIRC,CIRI
circRNA125	2.7962	1.27104	0.69171	0.514953	1.34232	1.90219	0.246318	0.53358	0	1.12349	24	11	6	4	9	17	2	4	0	9	0.797893	up	0.265358	1	no	chr11	28021921	28028598	+	4	circRNA	ENSCHIT00000026894	PRKCE		chr11:28018245-28021920|chr11:28028598-28042293	protein kinase C epsilon [Source:HGNC Symbol;Acc:HGNC:9401]	GO:0000165(MAPK cascade);GO:0002281(macrophage activation involved in immune response);GO:0003785(actin monomer binding);GO:0004672(protein kinase activity);GO:0004674(protein serine/threonine kinase activity);GO:0004697(protein kinase C activity);GO:0004699(calcium-independent protein kinase C activity);GO:0005524(ATP binding);GO:0005634(nucleus);GO:0005737(cytoplasm);GO:0005739(mitochondrion);G…	04022(cGMP-PKG signaling pathway);04071(Sphingolipid signaling pathway);04270(Vascular smooth muscle contraction);04371(Apelin signaling pathway);04530(Tight junction);04666(Fc gamma R-mediated phagocytosis);04750(Inflammatory mediator regulation of TRP channels);04925(Aldosterone synthesis and secretion);04930(Type II diabetes mellitus);04931(Insulin resistance);04933(AGE-RAGE signaling pathway …	EC:2.7.11.13	CIRC,CIRI
circRNA418	0.116508	0.462196	0.115285	0.514953	0	0	0.369477	0	0	0	1	4	1	4	0	0	3	0	0	0	1.71019	up	0.26536	1	no	chr19	34536202	34538849	+	3	circRNA	ENSCHIT00000016451	COPS3		chr19:34534120-34536201|chr19:34538849-34540026	COP9 signalosome subunit 3 [Source:HGNC Symbol;Acc:HGNC:2239]	GO:0000338(protein deneddylation);GO:0001701(in utero embryonic development);GO:0005634(nucleus);GO:0005654(nucleoplasm);GO:0005737(cytoplasm);GO:0005829(cytosol);GO:0008180(COP9 signalosome);GO:0048471(perinuclear region of cytoplasm);GO:1902162(regulation of DNA damage response, signal transduction by p53 class mediator resulting in transcription of p21 class mediator)	NA	NA	CIRC
ciRNA224	0.582542	0	0.23057	0	0	0	0	0	0	0	5	0	2	0	0	0	0	0	0	0	inf	up	0.265393	1	no	chr7	90816445	90816763	-	1	ciRNA	ENSCHIT00000041754	SH3GL1		chr7:90816423-90816763	SH3 domain containing GRB2 like 1, endophilin A2 [Source:HGNC Symbol;Acc:HGNC:10830]	GO:0005515(protein binding);GO:0005737(cytoplasm);GO:0005829(cytosol);GO:0016191(synaptic vesicle uncoating);GO:0042802(identical protein binding);GO:0098793(presynapse);GO:0098978(glutamatergic synapse)	04144(Endocytosis)	NA	CIRC
circRNA1507	0.582542	0	0.23057	0	0	0	0	0	0	0	5	0	2	0	0	0	0	0	0	0	inf	up	0.265485	1	no	chr15	43899281	43911513	-	1	intergenic	intergenic_circRNA	intergenic_circRNA		chr15:43899280-43911513	NA	NA	NA	NA	CIRI
circRNA1542	0.466033	0	0.23057	0.257477	0.298294	0	0.369477	0	0	0	4	0	2	2	2	0	3	0	0	0	1.76111	up	0.265578	1	no	chr22	55970906	55975521	+	1	intergenic	intergenic_circRNA	intergenic_circRNA		chr22:55970905-55975521	NA	NA	NA	NA	CIRI
circRNA5447	0	0	0	0	0	0.447573	0	0	0.275346	0	0	0	0	0	0	4	0	0	2	0	-inf	down	0.26651	1	no	chr9	26864499	26919415	+	3	circRNA	ENSCHIT00000035140	CDK19		chr9:26803330-26864498|chr9:26919415-26944530	cyclin dependent kinase 19 [Source:HGNC Symbol;Acc:HGNC:19338]	GO:0000166(nucleotide binding);GO:0004672(protein kinase activity);GO:0004674(protein serine/threonine kinase activity);GO:0005524(ATP binding);GO:0005654(nucleoplasm);GO:0005829(cytosol);GO:0006468(protein phosphorylation)	NA	EC:2.7.11.23	CIRI
ciRNA309	0.815558	0.693295	0.46114	1.15864	1.34232	0.783253	1.97054	1.20055	0.688364	3.74497	7	6	4	9	9	7	16	9	5	30	-0.907689	down	0.266511	1	no	chr18	48046460	48062747	-	1	ciRNA	ENSCHIT00000032030	ZFP14		chr18:48046459-48062747	ZFP14 zinc finger protein [Source:HGNC Symbol;Acc:HGNC:29312]	GO:0006355(regulation of DNA-templated transcription)	05168(Herpes simplex virus 1 infection)	NA	CIRI
circRNA4012	0	0	0	0.386215	0.298294	0	0	0	0	0	0	0	0	3	2	0	0	0	0	0	inf	up	0.26668	1	no	chr18	44293416	44304349	-	10	circRNA	ENSCHIT00000025583	ANKRD27		chr18:44292083-44293415|chr18:44304349-44305270	ankyrin repeat domain 27 [Source:HGNC Symbol;Acc:HGNC:25310]	GO:0000149(SNARE binding);GO:0005085(guanyl-nucleotide exchange factor activity);GO:0005515(protein binding);GO:0005764(lysosome);GO:0005769(early endosome);GO:0005770(late endosome);GO:0005829(cytosol);GO:0005886(plasma membrane);GO:0030133(transport vesicle);GO:0031267(small GTPase binding);GO:0032456(endocytic recycling);GO:0035544(negative regulation of SNARE complex assembly);GO:0035646(endo…	NA	NA	CIRI
circRNA6850	0	0	0	0	0	0	0	0	0.688364	0.124832	0	0	0	0	0	0	0	0	5	1	-inf	down	0.267177	1	no	chr20	64199594	64201950	+	2	circRNA	ENSCHIT00000018571	SEMA5A		chr20:64195793-64199593|chr20:64201950-64204261	semaphorin 5A [Source:HGNC Symbol;Acc:HGNC:10736]	GO:0005515(protein binding);GO:0016020(membrane);GO:0016021(integral component of membrane);GO:0030154(cell differentiation);GO:0030215(semaphorin receptor binding)	04360(Axon guidance)	NA	CIRC
ciRNA2169	0	0	0	0	0	0	0	0	0.688364	0.124832	0	0	0	0	0	0	0	0	5	1	-inf	down	0.267196	1	no	chr24	40317180	40318120	-	1	ciRNA	ENSCHIT00000007067	ENSCHIG00000005295		chr24:40317148-40318120	NA	NA	NA	NA	CIRC
ciRNA1097	0	0	0	0.257477	0.44744	0	0	0	0	0	0	0	0	2	3	0	0	0	0	0	inf	up	0.267423	1	no	chr16	40176497	40176719	-	1	ciRNA	ENSCHIT00000023800	MFN2		chr16:40176466-40176719	mitofusin 2 [Source:HGNC Symbol;Acc:HGNC:16877]	GO:0001825(blastocyst formation);GO:0003924(GTPase activity);GO:0005525(GTP binding);GO:0005739(mitochondrion);GO:0005741(mitochondrial outer membrane);GO:0006626(protein targeting to mitochondrion);GO:0007006(mitochondrial membrane organization);GO:0008053(mitochondrial fusion);GO:0015630(microtubule cytoskeleton);GO:0016021(integral component of membrane);GO:0031625(ubiquitin protein ligase bin…	04137(Mitophagy - animal);04621(NOD-like receptor signaling pathway);05012(Parkinson disease);05022(Pathways of neurodegeneration - multiple diseases)	NA	CIRC
ciRNA2083	0	0	0	0	0	0	0	0.400185	0	0.374497	0	0	0	0	0	0	0	3	0	3	-inf	down	0.267835	1	no	chr8	7512142	7513387	-	1	ciRNA	ENSCHIT00000013141	GATA4		chr8:7512141-7513387	GATA binding protein 4 [Source:HGNC Symbol;Acc:HGNC:4173]	GO:0000976(transcription cis-regulatory region binding);GO:0000977(RNA polymerase II transcription regulatory region sequence-specific DNA binding);GO:0000978(RNA polymerase II cis-regulatory region sequence-specific DNA binding);GO:0000981(DNA-binding transcription factor activity, RNA polymerase II-specific);GO:0001216(DNA-binding transcription activator activity);GO:0001228(DNA-binding transcr…	04022(cGMP-PKG signaling pathway);04218(Cellular senescence);04530(Tight junction);04919(Thyroid hormone signaling pathway)	NA	CIRI
circRNA5525	0	0	0	0	0	0.447573	0	0.400185	0	0	0	0	0	0	0	4	0	3	0	0	-inf	down	0.267853	1	no	chr20	50832460	50832695	+	1	intergenic	intergenic_circRNA	intergenic_circRNA		chr20:50832459-50832695	NA	NA	NA	NA	CIRI
circRNA3306	0	0	0.345855	0.386215	0	0	0	0	0	0	0	0	3	3	0	0	0	0	0	0	inf	up	0.268181	1	no	chr11	4522335	4523205	+	1	intergenic	intergenic_circRNA	intergenic_circRNA		chr11:4522334-4523205	NA	NA	NA	NA	CIRI
circRNA2725	0	0	0.345855	0.386215	0	0	0	0	0	0	0	0	3	3	0	0	0	0	0	0	inf	up	0.268481	1	no	chr16	45939159	45943523	+	5	circRNA	ENSCHIT00000012039	NPHP4		chr16:45921576-45939158|chr16:45943523-45970626	nephrocystin 4 [Source:HGNC Symbol;Acc:HGNC:19104]	GO:0005654(nucleoplasm);GO:0005737(cytoplasm);GO:0005813(centrosome);GO:0005814(centriole);GO:0005829(cytosol);GO:0005856(cytoskeleton);GO:0005911(cell-cell junction);GO:0016604(nuclear body);GO:0030317(flagellated sperm motility);GO:0032391(photoreceptor connecting cilium);GO:0035845(photoreceptor cell outer segment organization);GO:0035869(ciliary transition zone);GO:0043231(intracellular membr…	NA	NA	CIRC,CIRI
circRNA1399	0.582542	0	0	0.257477	0	0	0	0	0	0	5	0	0	2	0	0	0	0	0	0	inf	up	0.269162	1	no	chr13	46213622	46224358	+	3	circRNA	ENSCHIT00000037183	DIP2C		chr13:46210323-46213621|chr13:46224358-46225731	disco interacting protein 2 homolog C [Source:HGNC Symbol;Acc:HGNC:29150]	NA	NA	NA	CIRI
circRNA5020	0	0	0	0	0	0.223787	0	0	0	0.624162	0	0	0	0	0	2	0	0	0	5	-inf	down	0.26945	1	no	chr26	788553	789904	-	2	circRNA	ENSCHIT00000023405	INPP5A		chr26:780264-788552|chr26:789904-794518	inositol polyphosphate-5-phosphatase A [Source:HGNC Symbol;Acc:HGNC:6076]	GO:0003824(catalytic activity);GO:0004445(inositol-polyphosphate 5-phosphatase activity);GO:0005886(plasma membrane);GO:0016020(membrane);GO:0016787(hydrolase activity);GO:0016791(phosphatase activity);GO:0030425(dendrite);GO:0042731(PH domain binding);GO:0046855(inositol phosphate dephosphorylation);GO:0046856(phosphatidylinositol dephosphorylation);GO:0052658(inositol-1,4,5-trisphosphate 5-phos…	00562(Inositol phosphate metabolism);01100(Metabolic pathways);04070(Phosphatidylinositol signaling system);04910(Insulin signaling pathway)	EC:3.1.3.56	CIRC
circRNA280	0.116508	0	0.115285	0.128738	0	0	0	0	0	0	1	0	1	1	0	0	0	0	0	0	inf	up	0.269467	1	no	chr17	58547882	58548937	-	1	circRNA	ENSCHIT00000035411	ZNF827		chr17:58536902-58547881|chr17:58548937-58587418	zinc finger protein 827 [Source:HGNC Symbol;Acc:HGNC:27193]	GO:0000723(telomere maintenance);GO:0000781(chromosome, telomeric region);GO:0000785(chromatin);GO:0006338(chromatin remodeling);GO:0045892(negative regulation of DNA-templated transcription);GO:0070200(establishment of protein localization to telomere);GO:0120325(NuRD complex binding);GO:1904791(negative regulation of shelterin complex assembly);GO:1990904(ribonucleoprotein complex)	NA	NA	CIRC
circRNA2268	0	0.346647	0	0.257477	0	0	0	0	0	0	0	3	0	2	0	0	0	0	0	0	inf	up	0.269493	1	no	chr3	91153335	91154412	+	1	circRNA	ENSCHIT00000009927	HIPK1		None|chr3:91154412-91163804	homeodomain interacting protein kinase 1 [Source:HGNC Symbol;Acc:HGNC:19006]	GO:0004672(protein kinase activity);GO:0005524(ATP binding);GO:0005634(nucleus);GO:0005654(nucleoplasm);GO:0005737(cytoplasm);GO:0005813(centrosome);GO:0005829(cytosol);GO:0006468(protein phosphorylation);GO:0007224(smoothened signaling pathway);GO:0008283(cell population proliferation);GO:0008284(positive regulation of cell population proliferation);GO:0009952(anterior/posterior pattern specific…	04218(Cellular senescence)	EC:2.7.11.1	CIRC
circRNA3315	0	0	0.345855	1.28738	1.19317	2.68544	1.10843	0.400185	1.78975	0.624162	0	0	3	10	8	24	9	3	13	5	-1.22523	down	0.269518	1	no	chr18	48197302	48197866	+	1	intergenic	intergenic_circRNA	intergenic_circRNA		chr18:48197301-48197866	NA	NA	NA	NA	CIRI
circRNA1351	0.582542	0	0	0	0.298294	0	0	0	0	0	5	0	0	0	2	0	0	0	0	0	inf	up	0.269636	1	no	chr10	65854655	65855966	-	3	circRNA	ENSCHIT00000014487	MAPKBP1		chr10:65853600-65854654|chr10:65855966-65856587	mitogen-activated protein kinase binding protein 1 [Source:HGNC Symbol;Acc:HGNC:29536]	GO:0005515(protein binding);GO:0005654(nucleoplasm);GO:0005730(nucleolus);GO:0005737(cytoplasm);GO:0032717(negative regulation of interleukin-8 production);GO:0043124(negative regulation of I-kappaB kinase/NF-kappaB signaling);GO:0097431(mitotic spindle pole);GO:1900425(negative regulation of defense response to bacterium)	NA	NA	CIRI
circRNA1189	0.116508	0	0.69171	1.15864	0.44744	0.447573	0.369477	2.00092	1.10138	1.24832	1	0	6	9	3	4	3	15	8	10	-1.09791	down	0.270002	1	no	chr1	7833330	7845998	+	2	circRNA	ENSCHIT00000028120	ADAMTS5		chr1:7821298-7833329|chr1:7845998-7855744	ADAM metallopeptidase with thrombospondin type 1 motif 5 [Source:HGNC Symbol;Acc:HGNC:221]	GO:0004175(endopeptidase activity);GO:0004222(metalloendopeptidase activity);GO:0005576(extracellular region);GO:0005615(extracellular space);GO:0006508(proteolysis);GO:0007520(myoblast fusion);GO:0008201(heparin binding);GO:0008233(peptidase activity);GO:0008237(metallopeptidase activity);GO:0008270(zinc ion binding);GO:0016787(hydrolase activity);GO:0022617(extracellular matrix disassembly);GO:…	NA	NA	CIRC
circRNA2368	0	2.88873	5.76425	3.73341	8.20307	7.16117	8.00533	8.13709	3.99251	14.9799	0	25	50	29	55	64	65	61	29	120	-1.03793	down	0.270317	1	no	chr8	37869216	37890040	-	3	circRNA	ENSCHIT00000040545	KDM4C		chr8:37774233-37869215|chr8:37890040-37909815	lysine demethylase 4C [Source:HGNC Symbol;Acc:HGNC:17071]	GO:0000785(chromatin);GO:0005634(nucleus);GO:0006325(chromatin organization);GO:0006357(regulation of transcription by RNA polymerase II);GO:0008270(zinc ion binding);GO:0008284(positive regulation of cell population proliferation);GO:0016491(oxidoreductase activity);GO:0019899(enzyme binding);GO:0032454(histone H3-methyl-lysine-9 demethylase activity);GO:0033169(histone H3-K9 demethylation);GO:0…	NA	EC:1.14.11.69	CIRC,CIRI
circRNA2494	0	0.346647	0.345855	0	0	0	0	0	0	0	0	3	3	0	0	0	0	0	0	0	inf	up	0.270521	1	no	chr20	985863	986032	-	1	intergenic	intergenic_circRNA	intergenic_circRNA		chr20:985862-986032	NA	NA	NA	NA	CIRI
circRNA1211	0.116508	0	0.115285	0	0.149147	0	0	0	0	0	1	0	1	0	1	0	0	0	0	0	inf	up	0.270527	1	no	chr1	69004754	69077695	-	9	circRNA	ENSCHIT00000023983	ITGB5		chr1:68984530-69004753|chr1:69077695-69087719	integrin subunit beta 5 [Source:HGNC Symbol;Acc:HGNC:6160]	GO:0007160(cell-matrix adhesion);GO:0007179(transforming growth factor beta receptor signaling pathway);GO:0007229(integrin-mediated signaling pathway);GO:0008305(integrin complex);GO:0009986(cell surface);GO:0016477(cell migration);GO:0034684(integrin alphav-beta5 complex);GO:0035987(endodermal cell differentiation);GO:0038023(signaling receptor activity);GO:0043149(stress fiber assembly);GO:004…	04145(Phagosome);04151(PI3K-Akt signaling pathway);04510(Focal adhesion);04512(ECM-receptor interaction);04810(Regulation of actin cytoskeleton);05165(Human papillomavirus infection);05205(Proteoglycans in cancer);05410(Hypertrophic cardiomyopathy);05412(Arrhythmogenic right ventricular cardiomyopathy);05414(Dilated cardiomyopathy)	NA	CIRC
circRNA2517	0	0.346647	0.345855	0	0	0	0	0	0	0	0	3	3	0	0	0	0	0	0	0	inf	up	0.270567	1	no	chr6	100188613	100189488	-	1	intergenic	intergenic_circRNA	intergenic_circRNA		chr6:100188612-100189488	NA	NA	NA	NA	CIRI
circRNA2256	0	0.346647	0	0	0.298294	0	0	0	0	0	0	3	0	0	2	0	0	0	0	0	inf	up	0.270591	1	no	chr3	31281644	31285372	+	4	circRNA	ENSCHIT00000020619	PRKAA2		chr3:31268817-31281643|chr3:31285372-31297481	protein kinase AMP-activated catalytic subunit alpha 2 [Source:HGNC Symbol;Acc:HGNC:9377]	GO:0003682(chromatin binding);GO:0004672(protein kinase activity);GO:0004674(protein serine/threonine kinase activity);GO:0004679(AMP-activated protein kinase activity);GO:0004712(protein serine/threonine/tyrosine kinase activity);GO:0005524(ATP binding);GO:0005634(nucleus);GO:0005737(cytoplasm);GO:0005794(Golgi apparatus);GO:0006468(protein phosphorylation);GO:0008610(lipid biosynthetic process)…	04068(FoxO signaling pathway);04140(Autophagy - animal);04150(mTOR signaling pathway);04151(PI3K-Akt signaling pathway);04152(AMPK signaling pathway);04211(Longevity regulating pathway);04213(Longevity regulating pathway - multiple species);04371(Apelin signaling pathway);04530(Tight junction);04710(Circadian rhythm);04714(Thermogenesis);04910(Insulin signaling pathway);04920(Adipocytokine signal…	EC:2.7.11.11	CIRC
circRNA2270	0	0.346647	0	0	0.298294	0	0	0	0	0	0	3	0	0	2	0	0	0	0	0	inf	up	0.270844	1	no	chr3	100220923	100223451	-	6	circRNA	ENSCHIT00000017496	ARNT		chr3:100220393-100220922|chr3:100223451-100226011	aryl hydrocarbon receptor nuclear translocator [Source:HGNC Symbol;Acc:HGNC:700]	GO:0000978(RNA polymerase II cis-regulatory region sequence-specific DNA binding);GO:0000981(DNA-binding transcription factor activity, RNA polymerase II-specific);GO:0000987(cis-regulatory region sequence-specific DNA binding);GO:0001666(response to hypoxia);GO:0001892(embryonic placenta development);GO:0003700(DNA-binding transcription factor activity);GO:0004879(nuclear receptor activity);GO:0…	04066(HIF-1 signaling pathway);04934(Cushing syndrome);05200(Pathways in cancer);05204(Chemical carcinogenesis);05211(Renal cell carcinoma)	NA	CIRC
circRNA738	4.42732	2.54208	1.84456	1.80234	2.68464	2.23787	3.69477	1.46734	1.37673	0.998659	38	22	16	14	18	20	30	11	10	8	0.444305	up	0.271618	1	no	chr21	21279715	21280084	-	2	circRNA	ENSCHIT00000027384	CRTC3		chr21:21277911-21279714|chr21:21280084-21284966	CREB regulated transcription coactivator 3 [Source:HGNC Symbol;Acc:HGNC:26148]	GO:0005634(nucleus);GO:0005654(nucleoplasm);GO:0005737(cytoplasm);GO:0005829(cytosol);GO:0008140(cAMP response element binding protein binding);GO:0016042(lipid catabolic process);GO:0032793(positive regulation of CREB transcription factor activity);GO:0042116(macrophage activation);GO:0045944(positive regulation of transcription by RNA polymerase II);GO:0050995(negative regulation of lipid catab…	05166(Human T-cell leukemia virus 1 infection)	NA	CIRC,CIRI
circRNA5449	0	0	0	0	0	0.223787	0.738954	0	0	0	0	0	0	0	0	2	6	0	0	0	-inf	down	0.271625	1	no	chr17	20203062	20210288	-	2	circRNA	ENSCHIT00000026673	SCARB1		chr17:20197594-20203061|chr17:20210288-20212952	scavenger receptor class B member 1 [Source:HGNC Symbol;Acc:HGNC:1664]	GO:0001530(lipopolysaccharide binding);GO:0001540(amyloid-beta binding);GO:0001875(lipopolysaccharide immune receptor activity);GO:0001935(endothelial cell proliferation);GO:0005737(cytoplasm);GO:0005764(lysosome);GO:0005886(plasma membrane);GO:0005887(integral component of plasma membrane);GO:0005901(caveola);GO:0006707(cholesterol catabolic process);GO:0008035(high-density lipoprotein particle …	04145(Phagosome);04913(Ovarian steroidogenesis);04925(Aldosterone synthesis and secretion);04927(Cortisol synthesis and secretion);04934(Cushing syndrome);04975(Fat digestion and absorption);04976(Bile secretion);04977(Vitamin digestion and absorption);04979(Cholesterol metabolism);05160(Hepatitis C)	NA	CIRI
circRNA7052	0	0	0	0	0	0	0	0	0.413018	0.249665	0	0	0	0	0	0	0	0	3	2	-inf	down	0.271663	1	no	chr9	82418973	82421767	+	2	circRNA	ENSCHIT00000023574	SYTL3		chr9:82417727-82418973|chr9:82421767-82423278	synaptotagmin like 3 [Source:HGNC Symbol;Acc:HGNC:15587]	GO:0005543(phospholipid binding);GO:0005544(calcium-dependent phospholipid binding);GO:0006886(intracellular protein transport);GO:0006887(exocytosis);GO:0016020(membrane);GO:0019897(extrinsic component of plasma membrane);GO:0031267(small GTPase binding);GO:0042043(neurexin family protein binding)	NA	NA	CIRI
circRNA6934	0	0	0	0	0	0	0	0	0.413018	0.249665	0	0	0	0	0	0	0	0	3	2	-inf	down	0.271747	1	no	chr4	56399692	56404364	+	2	circRNA	ENSCHIT00000019092	FKBP9		chr4:56395130-56399691|chr4:56404364-56412335	FKBP prolyl isomerase 9 [Source:HGNC Symbol;Acc:HGNC:3725]	GO:0003755(peptidyl-prolyl cis-trans isomerase activity);GO:0005509(calcium ion binding);GO:0005783(endoplasmic reticulum);GO:0006457(protein folding);GO:0016853(isomerase activity);GO:0046872(metal ion binding)	NA	EC:5.2.1.8	CIRC
circRNA7105	0	0	0	0	0	0	0	0	0.413018	0.249665	0	0	0	0	0	0	0	0	3	2	-inf	down	0.271771	1	no	chr22	519329	524966	+	2	circRNA	ENSCHIT00000017523	VOPP1		chr22:469308-519328|chr22:524966-554647	VOPP1 WW domain binding protein [Source:HGNC Symbol;Acc:HGNC:34518]	GO:0005768(endosome);GO:0030659(cytoplasmic vesicle membrane);GO:0031301(integral component of organelle membrane)	NA	NA	CIRI
circRNA2918	0	0	0.115285	0.257477	0	0.33568	0.369477	0.133395	0.688364	0	0	0	1	2	0	3	3	1	5	0	-2.0343	down	0.271802	1	no	chr23	23934778	23935108	-	1	circRNA	ENSCHIT00000008782	7SK		None|None	7SK RNA [Source:RFAM;Acc:RF00100]	NA	NA	NA	CIRC
circRNA2015	0	0.115549	0.115285	0	0.894881	0	0	0	0.137673	0	0	1	1	0	6	0	0	0	1	0	3.03153	up	0.272034	1	no	chr25	32886516	32888328	-	2	circRNA	ENSCHIT00000031273	CLIP2		chr25:32885316-32886515|chr25:32888328-32891960	CAP-Gly domain containing linker protein 2 [Source:HGNC Symbol;Acc:HGNC:2586]	GO:0008017(microtubule binding);GO:0015630(microtubule cytoskeleton);GO:0035371(microtubule plus-end);GO:0051010(microtubule plus-end binding)	NA	NA	CIRC
circRNA1182	0.233017	0	0	0	0.596587	0	0	0	0	0	2	0	0	0	4	0	0	0	0	0	inf	up	0.272228	1	no	chr2	134560980	134561429	+	2	circRNA	ENSCHIT00000036251	FAM168B		chr2:134546214-134560979|chr2:134561429-134563160	family with sequence similarity 168 member B [Source:HGNC Symbol;Acc:HGNC:27016]	NA	NA	NA	CIRC
ciRNA1361	0	0	0	0	0.298294	0	0.123159	0	0.688364	0.748995	0	0	0	0	2	0	1	0	5	6	-2.38722	down	0.272361	1	no	chr25	38177210	38177444	-	1	ciRNA	ENSCHIT00000038498	TRRAP		chr25:38177184-38177444	transformation/transcription domain associated protein [Source:HGNC Symbol;Acc:HGNC:12347]	GO:0000123(histone acetyltransferase complex);GO:0005515(protein binding);GO:0005634(nucleus);GO:0005654(nucleoplasm);GO:0005794(Golgi apparatus);GO:0016301(kinase activity);GO:0016310(phosphorylation);GO:0016573(histone acetylation);GO:0016740(transferase activity);GO:0051171(regulation of nitrogen compound metabolic process);GO:0060255(regulation of macromolecule metabolic process);GO:0080090(r…	05166(Human T-cell leukemia virus 1 infection)	NA	CIRC
circRNA1473	0.233017	0	0	0	0.596587	0	0	0	0	0	2	0	0	0	4	0	0	0	0	0	inf	up	0.272463	1	no	chr27	21987134	21995457	-	2	circRNA	ENSCHIT00000024152	DLC1		chr27:21894423-21987133|chr27:21995457-22098435	DLC1 Rho GTPase activating protein [Source:HGNC Symbol;Acc:HGNC:2897]	GO:0005096(GTPase activator activity);GO:0005515(protein binding);GO:0005634(nucleus);GO:0005737(cytoplasm);GO:0005829(cytosol);GO:0005901(caveola);GO:0005925(focal adhesion);GO:0006915(apoptotic process);GO:0006919(activation of cysteine-type endopeptidase activity involved in apoptotic process);GO:0007165(signal transduction);GO:0008285(negative regulation of cell population proliferation);GO:0…	NA	NA	CIRI
circRNA135	2.67969	0.924393	0.345855	0.257477	0	0.33568	1.23159	0	0	0.374497	23	8	3	2	0	3	10	0	0	3	1.11556	up	0.272547	1	no	chr11	72956786	72962460	-	5	circRNA	ENSCHIT00000037624	HADHB		chr11:72953717-72956785|chr11:72962460-72964300	hydroxyacyl-CoA dehydrogenase trifunctional multienzyme complex subunit beta [Source:HGNC Symbol;Acc:HGNC:4803]	GO:0003985(acetyl-CoA C-acetyltransferase activity);GO:0003988(acetyl-CoA C-acyltransferase activity);GO:0005739(mitochondrion);GO:0005741(mitochondrial outer membrane);GO:0005743(mitochondrial inner membrane);GO:0005783(endoplasmic reticulum);GO:0006635(fatty acid beta-oxidation);GO:0010467(gene expression);GO:0016507(mitochondrial fatty acid beta-oxidation multienzyme complex);GO:0016746(acyltr…	00062(Fatty acid elongation);00071(Fatty acid degradation);00280(Valine, leucine and isoleucine degradation);01100(Metabolic pathways);01212(Fatty acid metabolism)	EC:2.3.1.16	CIRC,CIRI
circRNA2338	0	0.231098	0.115285	0.257477	1.49147	0.67136	1.47791	0.400185	0.96371	1.12349	0	2	1	2	10	6	12	3	7	9	-1.14591	down	0.272788	1	no	chr1	157133204	157134775	+	2	circRNA	ENSCHIT00000034332	KAT2B		chr1:157128882-157133203|chr1:157134775-157142123	lysine acetyltransferase 2B [Source:HGNC Symbol;Acc:HGNC:8638]	GO:0000123(histone acetyltransferase complex);GO:0000776(kinetochore);GO:0000977(RNA polymerase II transcription regulatory region sequence-specific DNA binding);GO:0003682(chromatin binding);GO:0003712(transcription coregulator activity);GO:0003713(transcription coactivator activity);GO:0004402(histone acetyltransferase activity);GO:0004468(lysine N-acetyltransferase activity, acting on acetyl p…	04330(Notch signaling pathway);04919(Thyroid hormone signaling pathway);05166(Human T-cell leukemia virus 1 infection);05203(Viral carcinogenesis)	EC:2.3.1.48	CIRC,CIRI
circRNA3290	0	0	0.23057	0	0.596587	0	0	0	0	0	0	0	2	0	4	0	0	0	0	0	inf	up	0.272906	1	no	chr3	77644857	77648155	+	2	circRNA	ENSCHIT00000020857	CDC14A		chr3:77624643-77644856|chr3:77648155-77666202	cell division cycle 14A [Source:HGNC Symbol;Acc:HGNC:1718]	GO:0004721(phosphoprotein phosphatase activity);GO:0004722(protein serine/threonine phosphatase activity);GO:0005654(nucleoplasm);GO:0005813(centrosome);GO:0005829(cytosol);GO:0006470(protein dephosphorylation);GO:0007605(sensory perception of sound);GO:0008138(protein tyrosine/serine/threonine phosphatase activity);GO:0016311(dephosphorylation);GO:0016604(nuclear body);GO:0016787(hydrolase activ…	04110(Cell cycle)	EC:3.1.3.48	CIRI
circRNA165	0.349525	0	0.23057	0	0	0	0	0	0	0	3	0	2	0	0	0	0	0	0	0	inf	up	0.274564	1	no	chr11	95685139	95700702	+	10	circRNA	ENSCHIT00000009994	GAPVD1		chr11:95683566-95685138|chr11:95700702-95702290	GTPase activating protein and VPS9 domains 1 [Source:HGNC Symbol;Acc:HGNC:23375]	GO:0005085(guanyl-nucleotide exchange factor activity);GO:0005829(cytosol);GO:0005886(plasma membrane);GO:0007165(signal transduction);GO:0032794(GTPase activating protein binding);GO:0043087(regulation of GTPase activity);GO:0051223(regulation of protein transport)	NA	NA	CIRC
circRNA2007	0	0.577746	0.576425	0	0	0.223787	0	0	0	0	0	5	5	0	0	2	0	0	0	0	2.36666	up	0.275124	1	no	chr25	10453995	10454393	-	2	circRNA	ENSCHIT00000012838	GSPT1		chr25:10452745-10453994|chr25:10454393-10455157	G1 to S phase transition 1 [Source:HGNC Symbol;Acc:HGNC:4621]	GO:0000166(nucleotide binding);GO:0003747(translation release factor activity);GO:0003924(GTPase activity);GO:0005525(GTP binding);GO:0006412(translation);GO:0006415(translational termination);GO:0006449(regulation of translational termination);GO:0006479(protein methylation);GO:0018444(translation release factor complex)	03015(mRNA surveillance pathway)	NA	CIRC,CIRI
circRNA6175	0	0	0	0	0	0	0.369477	0	0.413018	0	0	0	0	0	0	0	3	0	3	0	-inf	down	0.275367	1	no	chr6	113033257	113042546	-	4	circRNA	ENSCHIT00000014454	QDPR		chr6:113030404-113033257|chr6:113042546-113045938	quinoid dihydropteridine reductase [Source:HGNC Symbol;Acc:HGNC:9752]	GO:0004155(6,7-dihydropteridine reductase activity);GO:0005737(cytoplasm);GO:0016491(oxidoreductase activity)	00790(Folate biosynthesis);01100(Metabolic pathways)	EC:1.5.1.34	CIRI
circRNA7110	0	0	0	0	0	0	0	0	0.275346	0.49933	0	0	0	0	0	0	0	0	2	4	-inf	down	0.275851	1	no	chr8	86441746	86448397	+	3	circRNA	ENSCHIT00000024719	AUH		chr8:86354497-86441745|chr8:86448397-86452177	AU RNA binding methylglutaconyl-CoA hydratase [Source:HGNC Symbol;Acc:HGNC:890]	GO:0003730(mRNA 3'-UTR binding);GO:0003824(catalytic activity);GO:0004300(enoyl-CoA hydratase activity)	00280(Valine, leucine and isoleucine degradation);01100(Metabolic pathways)	EC:4.2.1.18	CIRI
circRNA7027	0	0	0	0	0	0	0	0	0.275346	0.49933	0	0	0	0	0	0	0	0	2	4	-inf	down	0.275937	1	no	chr1	37059048	37069707	+	2	circRNA	ENSCHIT00000022366	ARL13B		chr1:37040095-37059048|chr1:37069707-37099837	ADP ribosylation factor like GTPase 13B [Source:HGNC Symbol;Acc:HGNC:25419]	GO:0001947(heart looping);GO:0003924(GTPase activity);GO:0005525(GTP binding);GO:0005929(cilium);GO:0005930(axoneme);GO:0007224(smoothened signaling pathway);GO:0007368(determination of left/right symmetry);GO:0009953(dorsal/ventral pattern formation);GO:0021532(neural tube patterning);GO:0021830(interneuron migration from the subpallium to the cortex);GO:0021943(formation of radial glial scaffol…	NA	NA	CIRI
circRNA1173	0.233017	0.462196	0	0	0	0	0	0	0	0	2	4	0	0	0	0	0	0	0	0	inf	up	0.276065	1	no	chr2	109818344	109827943	+	4	circRNA	ENSCHIT00000019885	UBR3		chr2:109779991-109818343|chr2:109827943-109840553	ubiquitin protein ligase E3 component n-recognin 3 [Source:HGNC Symbol;Acc:HGNC:30467]	GO:0008270(zinc ion binding);GO:0061630(ubiquitin protein ligase activity);GO:0071596(ubiquitin-dependent protein catabolic process via the N-end rule pathway)	NA	EC:2.3.2.27	CIRC,CIRI
circRNA1078	1.3981	0.924393	1.26813	1.6736	0.596587	1.00704	1.35475	0.133395	0.550691	0.873827	12	8	11	13	4	9	11	1	4	7	0.580357	up	0.276219	1	no	chr3	29342891	29343419	-	2	circRNA	ENSCHIT00000038937	DHCR24		chr3:29341335-29342890|chr3:29343419-29351938	24-dehydrocholesterol reductase [Source:HGNC Symbol;Acc:HGNC:2859]	GO:0000246(delta24(24-1) sterol reductase activity);GO:0005634(nucleus);GO:0005783(endoplasmic reticulum);GO:0006695(cholesterol biosynthetic process);GO:0006979(response to oxidative stress);GO:0008104(protein localization);GO:0008203(cholesterol metabolic process);GO:0009888(tissue development);GO:0016125(sterol metabolic process);GO:0016491(oxidoreductase activity);GO:0016628(oxidoreductase ac…	00100(Steroid biosynthesis);01100(Metabolic pathways)	EC:1.3.1.72	CIRC,CIRI
ciRNA1806	0	0	0	0	0	0	0.123159	0	0.137673	0.124832	0	0	0	0	0	0	1	0	1	1	-inf	down	0.276667	1	no	chr23	32174665	32174957	+	1	ciRNA	ENSCHIT00000021765	CUL7		chr23:32174664-32174977	cullin 7 [Source:HGNC Symbol;Acc:HGNC:21024]	GO:0000226(microtubule cytoskeleton organization);GO:0000281(mitotic cytokinesis);GO:0001570(vasculogenesis);GO:0001837(epithelial to mesenchymal transition);GO:0001890(placenta development);GO:0005737(cytoplasm);GO:0005794(Golgi apparatus);GO:0005813(centrosome);GO:0006511(ubiquitin-dependent protein catabolic process);GO:0007088(regulation of mitotic nuclear division);GO:0016567(protein ubiquit…	04120(Ubiquitin mediated proteolysis)	NA	CIRC
circRNA5872	0	0	0	0	0	0	0.123159	0	0.137673	0.124832	0	0	0	0	0	0	1	0	1	1	-inf	down	0.276826	1	no	chr28	32644993	32645880	-	2	circRNA	ENSCHIT00000019492	ENSCHIG00000013764		chr28:32627411-32644992|chr28:32645880-32647617	NA	GO:0006355(regulation of DNA-templated transcription)	05168(Herpes simplex virus 1 infection)	NA	CIRC
ciRNA1973	0	0	0	0	0	0	0	0.133395	0	0.624162	0	0	0	0	0	0	0	1	0	5	-inf	down	0.278134	1	no	chr19	42376374	42376645	-	1	ciRNA	ENSCHIT00000012988	PLEKHH3		chr19:42376354-42376645	pleckstrin homology, MyTH4 and FERM domain containing H3 [Source:HGNC Symbol;Acc:HGNC:26105]	GO:0005856(cytoskeleton);GO:0007165(signal transduction)	NA	NA	CIRC
circRNA3172	0	0	0.115285	0.128738	0.149147	0	0	0	0	0	0	0	1	1	1	0	0	0	0	0	inf	up	0.279218	1	no	chr9	60494731	60549000	-	5	circRNA	ENSCHIT00000038522	AHI1		chr9:60460964-60494730|chr9:60549000-60562166	Abelson helper integration site 1 [Source:HGNC Symbol;Acc:HGNC:21575]	GO:0005515(protein binding);GO:0005813(centrosome);GO:0005911(cell-cell junction);GO:0005912(adherens junction);GO:0005929(cilium);GO:0036064(ciliary basal body);GO:0042802(identical protein binding)	NA	NA	CIRC
circRNA5370	0	0	0	0	0	0.783253	0	0	0	0.124832	0	0	0	0	0	7	0	0	0	1	-inf	down	0.280746	1	no	chr1	134970405	134971114	+	2	circRNA	ENSCHIT00000028454	SLCO2A1		chr1:134968252-134970404|chr1:134971114-134972876	solute carrier organic anion transporter family member 2A1 [Source:HGNC Symbol;Acc:HGNC:10955]	GO:0005515(protein binding);GO:0015132(prostaglandin transmembrane transporter activity);GO:0015732(prostaglandin transport);GO:0016020(membrane);GO:0022857(transmembrane transporter activity);GO:0055085(transmembrane transport)	NA	NA	CIRC,CIRI
circRNA2508	0	0.577746	0	0	0.298294	1.56651	0.492636	0.53358	0	0.624162	0	5	0	0	2	14	4	4	0	5	-1.8766	down	0.282022	1	no	chr29	45196491	45208918	+	1	intergenic	intergenic_circRNA	intergenic_circRNA		chr29:45196490-45208918	NA	NA	NA	NA	CIRI
circRNA75	0.69905	0	0	0.128738	0	0	0	0	0	0	6	0	0	1	0	0	0	0	0	0	inf	up	0.282052	1	no	chr12	54026331	54034263	-	2	circRNA	ENSCHIT00000009186	USP12		chr12:54021278-54026330|chr12:54034263-54064571	ubiquitin specific peptidase 12 [Source:HGNC Symbol;Acc:HGNC:20485]	GO:0004197(cysteine-type endopeptidase activity);GO:0004843(cysteine-type deubiquitinase activity);GO:0006511(ubiquitin-dependent protein catabolic process);GO:0016579(protein deubiquitination);GO:0101005(deubiquitinase activity)	NA	EC:3.4.19.12	CIRC,CIRI
circRNA2033	0	0.462196	0.115285	0	0	0	0	0	0	0	0	4	1	0	0	0	0	0	0	0	inf	up	0.282236	1	no	chr22	42476083	42488510	+	2	circRNA	ENSCHIT00000015046	CFAP20DC		chr22:42446531-42476082|chr22:42488510-42538077	CFAP20 domain containing [Source:HGNC Symbol;Acc:HGNC:24763]	NA	NA	NA	CIRC,CIRI
circRNA2282	0	0.462196	0.115285	0	0	0	0	0	0	0	0	4	1	0	0	0	0	0	0	0	inf	up	0.282303	1	no	chr2	4560797	4561009	-	1	circRNA	ENSCHIT00000036419	ECE1		chr2:4547361-4560796|chr2:4561009-4567085	endothelin converting enzyme 1 [Source:HGNC Symbol;Acc:HGNC:3146]	GO:0001921(positive regulation of receptor recycling);GO:0004175(endopeptidase activity);GO:0004222(metalloendopeptidase activity);GO:0005768(endosome);GO:0006508(proteolysis);GO:0007507(heart development);GO:0008233(peptidase activity);GO:0008237(metallopeptidase activity);GO:0008270(zinc ion binding);GO:0009897(external side of plasma membrane);GO:0010467(gene expression);GO:0010814(substance P…	NA	EC:3.4.24.71	CIRC
circRNA2344	0	0.462196	0.115285	0	0	0	0	0	0	0	0	4	1	0	0	0	0	0	0	0	inf	up	0.282349	1	no	chr9	54516497	54563911	+	3	circRNA	ENSCHIT00000015476	LAMA2		chr9:54474196-54516496|chr9:54563911-54565820	laminin subunit alpha 2 [Source:HGNC Symbol;Acc:HGNC:6482]	GO:0005102(signaling receptor binding);GO:0005576(extracellular region);GO:0005604(basement membrane);GO:0007155(cell adhesion);GO:0016020(membrane);GO:0030155(regulation of cell adhesion);GO:0030334(regulation of cell migration);GO:0045995(regulation of embryonic development)	04151(PI3K-Akt signaling pathway);04510(Focal adhesion);04512(ECM-receptor interaction);05145(Toxoplasmosis);05146(Amoebiasis);05165(Human papillomavirus infection);05200(Pathways in cancer);05222(Small cell lung cancer);05410(Hypertrophic cardiomyopathy);05412(Arrhythmogenic right ventricular cardiomyopathy);05414(Dilated cardiomyopathy);05416(Viral myocarditis)	NA	CIRC,CIRI
ciRNA2032	0	0	0	0	0	0	0	0.26679	0.413018	0	0	0	0	0	0	0	0	2	3	0	-inf	down	0.282603	1	no	chr4	18798490	18798743	+	1	ciRNA	ENSCHIT00000023174	CREB3L2		chr4:18798489-18798765	cAMP responsive element binding protein 3 like 2 [Source:HGNC Symbol;Acc:HGNC:23720]	GO:0000976(transcription cis-regulatory region binding);GO:0000978(RNA polymerase II cis-regulatory region sequence-specific DNA binding);GO:0001228(DNA-binding transcription activator activity, RNA polymerase II-specific);GO:0002062(chondrocyte differentiation);GO:0003700(DNA-binding transcription factor activity);GO:0005634(nucleus);GO:0005654(nucleoplasm);GO:0005783(endoplasmic reticulum);GO:0…	04022(cGMP-PKG signaling pathway);04024(cAMP signaling pathway);04151(PI3K-Akt signaling pathway);04152(AMPK signaling pathway);04211(Longevity regulating pathway);04261(Adrenergic signaling in cardiomyocytes);04668(TNF signaling pathway);04714(Thermogenesis);04725(Cholinergic synapse);04728(Dopaminergic synapse);04911(Insulin secretion);04915(Estrogen signaling pathway);04916(Melanogenesis);0491…	NA	CIRC
circRNA3437	0	0	0	0.128738	0.596587	0	0	0	0	0	0	0	0	1	4	0	0	0	0	0	inf	up	0.282761	1	no	chr11	15626959	15725473	+	16	circRNA	ENSCHIT00000037779	LTBP1		chr11:15614440-15626958|chr11:15725473-15740094	latent transforming growth factor beta binding protein 1 [Source:HGNC Symbol;Acc:HGNC:6714]	GO:0001527(microfibril);GO:0005509(calcium ion binding);GO:0031012(extracellular matrix);GO:0032991(protein-containing complex);GO:0035583(sequestering of TGFbeta in extracellular matrix);GO:0050431(transforming growth factor beta binding);GO:0050436(microfibril binding);GO:0062023(collagen-containing extracellular matrix);GO:1901388(regulation of transforming growth factor beta activation)	04350(TGF-beta signaling pathway)	NA	CIRC
circRNA499	0.69905	0	0	0	0.149147	0	0	0	0	0	6	0	0	0	1	0	0	0	0	0	inf	up	0.282985	1	no	chr26	28475839	28477630	-	2	circRNA	ENSCHIT00000032935	SUFU		chr26:28466946-28475838|chr26:28477630-28491745	SUFU negative regulator of hedgehog signaling [Source:HGNC Symbol;Acc:HGNC:16466]	GO:0000122(negative regulation of transcription by RNA polymerase II);GO:0001843(neural tube closure);GO:0001947(heart looping);GO:0003281(ventricular septum development);GO:0005515(protein binding);GO:0005634(nucleus);GO:0005654(nucleoplasm);GO:0005737(cytoplasm);GO:0005929(cilium);GO:0007224(smoothened signaling pathway);GO:0007368(determination of left/right symmetry);GO:0008013(beta-catenin b…	04340(Hedgehog signaling pathway);05200(Pathways in cancer);05217(Basal cell carcinoma)	NA	CIRC
circRNA4854	0	0	0	0	0	0.111893	0	0.133395	0.137673	0	0	0	0	0	0	1	0	1	1	0	-inf	down	0.283225	1	no	chr11	99911026	99917553	+	4	circRNA	ENSCHIT00000034632	GPR107		chr11:99910195-99911025|chr11:99917553-99918825	G protein-coupled receptor 107 [Source:HGNC Symbol;Acc:HGNC:17830]	GO:0005654(nucleoplasm);GO:0005769(early endosome);GO:0005794(Golgi apparatus);GO:0016020(membrane);GO:0016021(integral component of membrane);GO:0030136(clathrin-coated vesicle);GO:0032050(clathrin heavy chain binding);GO:0072583(clathrin-dependent endocytosis)	NA	NA	CIRC
circRNA5811	0	0	0	0	0	0	0.738954	0.133395	0	0	0	0	0	0	0	0	6	1	0	0	-inf	down	0.283239	1	no	chr22	6099244	6099721	-	1	circRNA	ENSCHIT00000026085	OSBPL10		chr22:6085004-6099243|chr22:6099721-6112492	oxysterol binding protein like 10 [Source:HGNC Symbol;Acc:HGNC:16395]	GO:0001786(phosphatidylserine binding);GO:0006869(lipid transport);GO:0008289(lipid binding);GO:0015485(cholesterol binding)	NA	NA	CIRC
circRNA5077	0	0	0	0	0	0.111893	0	0.133395	0.137673	0	0	0	0	0	0	1	0	1	1	0	-inf	down	0.28338	1	no	chr25	33698973	33700652	-	2	circRNA	ENSCHIT00000033459	HIP1		chr25:33695954-33698972|chr25:33700652-33703820	huntingtin interacting protein 1 [Source:HGNC Symbol;Acc:HGNC:4913]	GO:0003779(actin binding);GO:0005543(phospholipid binding);GO:0005737(cytoplasm);GO:0005794(Golgi apparatus);GO:0006897(endocytosis);GO:0006915(apoptotic process);GO:0006919(activation of cysteine-type endopeptidase activity involved in apoptotic process);GO:0030136(clathrin-coated vesicle);GO:0030276(clathrin binding);GO:0032051(clathrin light chain binding);GO:0032266(phosphatidylinositol-3-pho…	05016(Huntington disease);05022(Pathways of neurodegeneration - multiple diseases)	NA	CIRC
ciRNA757	0	0	0.115285	0	0	0.111893	0	0.400185	0	0.49933	0	0	1	0	0	1	0	3	0	4	-3.13309	down	0.283476	1	no	chr19	50630484	50630763	+	1	ciRNA	ENSCHIT00000040779	ACTG1		chr19:50630483-50630763	actin gamma 1 [Source:HGNC Symbol;Acc:HGNC:144]	GO:0001525(angiogenesis);GO:0001738(morphogenesis of a polarized epithelium);GO:0005200(structural constituent of cytoskeleton);GO:0005522(profilin binding);GO:0005884(actin filament);GO:0005911(cell-cell junction);GO:0010628(positive regulation of gene expression);GO:0015629(actin cytoskeleton);GO:0030016(myofibril);GO:0030335(positive regulation of cell migration);GO:0031625(ubiquitin protein l…	04015(Rap1 signaling pathway);04145(Phagosome);04210(Apoptosis);04390(Hippo signaling pathway);04510(Focal adhesion);04520(Adherens junction);04530(Tight junction);04611(Platelet activation);04670(Leukocyte transendothelial migration);04714(Thermogenesis);04810(Regulation of actin cytoskeleton);04919(Thyroid hormone signaling pathway);04921(Oxytocin signaling pathway);04971(Gastric acid secretion…	NA	CIRC
circRNA1927	0	0.115549	0	0	0	0.447573	0	0	0.413018	0.124832	0	1	0	0	0	4	0	0	3	1	-3.09224	down	0.28376	1	no	chr19	49438435	49440749	-	4	circRNA	ENSCHIT00000029629	TBCD		chr19:49400047-49438434|chr19:49440749-49444337	tubulin folding cofactor D [Source:HGNC Symbol;Acc:HGNC:11581]	GO:0000278(mitotic cell cycle);GO:0005096(GTPase activator activity);GO:0005813(centrosome);GO:0006457(protein folding);GO:0007021(tubulin complex assembly);GO:0007023(post-chaperonin tubulin folding pathway);GO:0031115(negative regulation of microtubule polymerization);GO:0048487(beta-tubulin binding);GO:0048667(cell morphogenesis involved in neuron differentiation);GO:0050790(regulation of cata…	NA	NA	CIRC
circRNA2953	0	0	0.23057	1.02991	0	0.223787	0	0	0	0	0	0	2	8	0	2	0	0	0	0	2.49377	up	0.283796	1	no	chr28	30152902	30170924	+	2	circRNA	ENSCHIT00000039466	SLC16A9		chr28:30120241-30152901|chr28:30170924-30190922	solute carrier family 16 member 9 [Source:HGNC Symbol;Acc:HGNC:23520]	GO:0005308(creatine transmembrane transporter activity);GO:0005886(plasma membrane);GO:0015226(carnitine transmembrane transporter activity);GO:0015881(creatine transmembrane transport);GO:0022857(transmembrane transporter activity);GO:0046415(urate metabolic process);GO:0055085(transmembrane transport);GO:1902603(carnitine transmembrane transport)	NA	NA	CIRC
ciRNA528	0	0.115549	0	0.514953	0	0	0	0	0	0	0	1	0	4	0	0	0	0	0	0	inf	up	0.283875	1	no	chr6	116912018	116912256	+	1	ciRNA	ENSCHIT00000040759	ENSCHIG00000026634		chr6:116912017-116912276	NA	GO:0005634(nucleus);GO:0005737(cytoplasm)	05016(Huntington disease);05022(Pathways of neurodegeneration - multiple diseases)	NA	CIRC
circRNA1606	0.815558	0.115549	0	0.901168	0.745734	0.447573	1.10843	1.60074	0.413018	1.49799	7	1	0	7	5	4	9	12	3	12	-0.975088	down	0.283934	1	no	chr16	22780781	22782249	+	3	circRNA	ENSCHIT00000031894	MTARC2		chr16:22771384-22780781|chr16:22782249-22788989	mitochondrial amidoxime reducing component 2 [Source:HGNC Symbol;Acc:HGNC:26064]	GO:0003824(catalytic activity);GO:0005739(mitochondrion);GO:0006809(nitric oxide biosynthetic process);GO:0008940(nitrate reductase activity);GO:0016661(oxidoreductase activity, acting on other nitrogenous compounds as donors);GO:0030151(molybdenum ion binding);GO:0030170(pyridoxal phosphate binding);GO:0042126(nitrate metabolic process);GO:0043546(molybdopterin cofactor binding);GO:0070458(cellu…	NA	NA	CIRI
circRNA4471	0	0	0	0	0.149147	0	0.369477	0.53358	0.137673	0	0	0	0	0	1	0	3	4	1	0	-2.80279	down	0.284213	1	no	chr7	41608107	41610121	-	2	circRNA	ENSCHIT00000011296	CYFIP2		chr7:41600013-41608106|chr7:41610121-41627815	cytoplasmic FMR1 interacting protein 2 [Source:HGNC Symbol;Acc:HGNC:13760]	GO:0005737(cytoplasm);GO:0006915(apoptotic process);GO:0030833(regulation of actin filament polymerization);GO:0031175(neuron projection development);GO:0031209(SCAR complex);GO:0031267(small GTPase binding);GO:0045202(synapse);GO:0045862(positive regulation of proteolysis);GO:0048471(perinuclear region of cytoplasm);GO:0051388(positive regulation of neurotrophin TRK receptor signaling pathway);G…	03013(RNA transport);04810(Regulation of actin cytoskeleton);05132(Salmonella infection)	NA	CIRC
circRNA1466	0.349525	0	0	0.257477	0	0	0	0	0	0	3	0	0	2	0	0	0	0	0	0	inf	up	0.284354	1	no	chr25	1020489	1021109	-	2	circRNA	ENSCHIT00000039557	UNKL		chr25:1017892-1020489|chr25:1021109-1029976	unk like zinc finger [Source:HGNC Symbol;Acc:HGNC:14184]	GO:0005737(cytoplasm);GO:0005829(cytosol);GO:0046872(metal ion binding)	NA	EC:2.3.2.27	CIRI
circRNA181	9.32066	6.70185	3.8044	5.02079	4.4744	5.25898	3.94109	3.33487	5.09389	4.86847	80	58	33	39	30	47	32	25	37	39	0.382237	up	0.285204	1	no	chr10	437683	438897	-	2	circRNA	ENSCHIT00000037125	GOLM2		chr10:425603-437682|chr10:438897-460817	golgi membrane protein 2 [Source:HGNC Symbol;Acc:HGNC:24892]	GO:0005794(Golgi apparatus);GO:0016020(membrane);GO:0016021(integral component of membrane)	NA	NA	CIRC,CIRI
circRNA228	0.349525	0	0	0	0.298294	0	0	0	0	0	3	0	0	0	2	0	0	0	0	0	inf	up	0.286509	1	no	chr10	65089502	65092770	-	4	circRNA	ENSCHIT00000011931	ENSCHIG00000008631		chr10:65083003-65089501|chr10:65092770-65141094	NA	GO:0000166(nucleotide binding);GO:0003777(microtubule motor activity);GO:0005515(protein binding);GO:0005524(ATP binding);GO:0007018(microtubule-based movement);GO:0008017(microtubule binding)	NA	NA	CIRC
circRNA290	0.349525	0	0	0	0.298294	0	0	0	0	0	3	0	0	0	2	0	0	0	0	0	inf	up	0.286552	1	no	chr16	23723433	23723804	-	1	circRNA	ENSCHIT00000030335	DUSP10		chr16:23719778-23723432|chr16:23723804-23755551	dual specificity phosphatase 10 [Source:HGNC Symbol;Acc:HGNC:3065]	GO:0002819(regulation of adaptive immune response);GO:0005634(nucleus);GO:0005654(nucleoplasm);GO:0005737(cytoplasm);GO:0005794(Golgi apparatus);GO:0005829(cytosol);GO:0006470(protein dephosphorylation);GO:0008138(protein tyrosine/serine/threonine phosphatase activity);GO:0008330(protein tyrosine/threonine phosphatase activity);GO:0008432(JUN kinase binding);GO:0010633(negative regulation of epit…	04010(MAPK signaling pathway)	EC:3.1.3.48	CIRC
ciRNA240	0.69905	0.462196	1.03756	0	0.745734	0.33568	0.246318	0.53358	0	0.374497	6	4	9	0	5	3	2	4	0	3	0.98266	up	0.286584	1	no	chr5	30424299	30424516	+	1	ciRNA	ENSCHIT00000021711	KMT2D		chr5:30424298-30424516	lysine methyltransferase 2D [Source:HGNC Symbol;Acc:HGNC:7133]	GO:0000976(transcription cis-regulatory region binding);GO:0003677(DNA binding);GO:0005515(protein binding);GO:0005634(nucleus);GO:0006325(chromatin organization);GO:0008168(methyltransferase activity);GO:0008284(positive regulation of cell population proliferation);GO:0016571(histone methylation);GO:0016740(transferase activity);GO:0032259(methylation);GO:0033148(positive regulation of intracell…	00310(Lysine degradation);01100(Metabolic pathways);04934(Cushing syndrome)	EC:2.1.1.354	CIRC
ciRNA1843	0	0	0	0	0	0	0.246318	0	0	0.249665	0	0	0	0	0	0	2	0	0	2	-inf	down	0.287314	1	no	chr7	104948813	104948982	+	1	ciRNA	ENSCHIT00000007300	NDUFA13		chr7:104948812-104949004	NADH:ubiquinone oxidoreductase subunit A13 [Source:HGNC Symbol;Acc:HGNC:17194]	GO:0005634(nucleus);GO:0005654(nucleoplasm);GO:0005737(cytoplasm);GO:0005739(mitochondrion);GO:0005743(mitochondrial inner membrane);GO:0005746(mitochondrial respirasome);GO:0005747(mitochondrial respiratory chain complex I);GO:0030308(negative regulation of cell growth);GO:0031966(mitochondrial membrane);GO:0032981(mitochondrial respiratory chain complex I assembly);GO:0035458(cellular response …	00190(Oxidative phosphorylation);01100(Metabolic pathways);04714(Thermogenesis);04723(Retrograde endocannabinoid signaling);04932(Non-alcoholic fatty liver disease);05010(Alzheimer disease);05012(Parkinson disease);05014(Amyotrophic lateral sclerosis);05016(Huntington disease);05020(Prion disease);05022(Pathways of neurodegeneration - multiple diseases)	NA	CIRC
circRNA5635	0	0	0	0	0	0	0.246318	0	0	0.249665	0	0	0	0	0	0	2	0	0	2	-inf	down	0.28758	1	no	chr11	95685139	95685910	+	2	circRNA	ENSCHIT00000009994	GAPVD1		chr11:95683566-95685138|chr11:95685910-95689996	GTPase activating protein and VPS9 domains 1 [Source:HGNC Symbol;Acc:HGNC:23375]	GO:0005085(guanyl-nucleotide exchange factor activity);GO:0005829(cytosol);GO:0005886(plasma membrane);GO:0007165(signal transduction);GO:0032794(GTPase activating protein binding);GO:0043087(regulation of GTPase activity);GO:0051223(regulation of protein transport)	NA	NA	CIRC
circRNA6028	0	0	0	0	0	0	0.246318	0	0	0.249665	0	0	0	0	0	0	2	0	0	2	-inf	down	0.28783	1	no	chr1	132379822	132397145	+	5	circRNA	ENSCHIT00000020083	STAG1		chr1:132348030-132379821|chr1:132397145-132410934	stromal antigen 1 [Source:HGNC Symbol;Acc:HGNC:11354]	GO:0000785(chromatin);GO:0003682(chromatin binding);GO:0005654(nucleoplasm);GO:0008278(cohesin complex);GO:0016363(nuclear matrix);GO:0016604(nuclear body);GO:0090307(mitotic spindle assembly);GO:0097431(mitotic spindle pole)	04110(Cell cycle)	NA	CIRC
circRNA2240	0	0.231098	0.576425	0.386215	0.44744	1.23083	0	0.80037	0.826037	0.873827	0	2	5	3	3	11	0	6	6	7	-1.18485	down	0.287872	1	no	chr4	41207111	41217037	-	3	circRNA	ENSCHIT00000021947	GLI3		chr4:41189570-41207110|chr4:41217037-41254618	GLI family zinc finger 3 [Source:HGNC Symbol;Acc:HGNC:4319]	GO:0000122(negative regulation of transcription by RNA polymerase II);GO:0000977(RNA polymerase II transcription regulatory region sequence-specific DNA binding);GO:0000978(RNA polymerase II cis-regulatory region sequence-specific DNA binding);GO:0001649(osteoblast differentiation);GO:0001656(metanephros development);GO:0001658(branching involved in ureteric bud morphogenesis);GO:0001701(in utero…	04024(cAMP signaling pathway);04340(Hedgehog signaling pathway);05200(Pathways in cancer);05217(Basal cell carcinoma)	NA	CIRC
circRNA5905	0	0	0	0	0	0	0.369477	0.26679	0	0	0	0	0	0	0	0	3	2	0	0	-inf	down	0.289101	1	no	chr7	100766614	100769423	-	3	circRNA	ENSCHIT00000024937	NOTCH3		chr7:100762324-100766613|chr7:100769423-100771418	notch receptor 3 [Source:HGNC Symbol;Acc:HGNC:7883]	GO:0005509(calcium ion binding);GO:0005515(protein binding);GO:0005634(nucleus);GO:0005654(nucleoplasm);GO:0005829(cytosol);GO:0005886(plasma membrane);GO:0006355(regulation of DNA-templated transcription);GO:0007219(Notch signaling pathway);GO:0007275(multicellular organism development);GO:0015629(actin cytoskeleton);GO:0016020(membrane);GO:0016021(integral component of membrane);GO:0030154(cell…	01522(Endocrine resistance);04330(Notch signaling pathway);04371(Apelin signaling pathway);04658(Th1 and Th2 cell differentiation);04919(Thyroid hormone signaling pathway);05165(Human papillomavirus infection);05200(Pathways in cancer);05206(MicroRNAs in cancer);05224(Breast cancer)	NA	CIRC
circRNA1158	0.466033	0	0	0	0.149147	0	0	0	0	0	4	0	0	0	1	0	0	0	0	0	inf	up	0.289612	1	no	chr2	49320066	49344239	-	3	circRNA	ENSCHIT00000018809	PLCL1		chr2:49265673-49320065|chr2:49344239-49346896	phospholipase C like 1 (inactive) [Source:HGNC Symbol;Acc:HGNC:9063]	GO:0004435(phosphatidylinositol phospholipase C activity);GO:0006629(lipid metabolic process);GO:0007165(signal transduction);GO:0007214(gamma-aminobutyric acid signaling pathway);GO:0008081(phosphoric diester hydrolase activity);GO:0032228(regulation of synaptic transmission, GABAergic);GO:0035556(intracellular signal transduction);GO:0050811(GABA receptor binding);GO:0070679(inositol 1,4,5 tris…	04727(GABAergic synapse)	NA	CIRC
circRNA5903	0	0	0	0	0	0	0.492636	0.133395	0	0	0	0	0	0	0	0	4	1	0	0	-inf	down	0.289742	1	no	chr7	96321421	96323282	+	3	circRNA	ENSCHIT00000009123	CAMSAP3		chr7:96321063-96321420|chr7:96323282-96324101	calmodulin regulated spectrin associated protein family member 3 [Source:HGNC Symbol;Acc:HGNC:29307]	GO:0000226(microtubule cytoskeleton organization);GO:0001701(in utero embryonic development);GO:0003341(cilium movement);GO:0005515(protein binding);GO:0005516(calmodulin binding);GO:0005654(nucleoplasm);GO:0005737(cytoplasm);GO:0005813(centrosome);GO:0005915(zonula adherens);GO:0005930(axoneme);GO:0008017(microtubule binding);GO:0009792(embryo development ending in birth or egg hatching);GO:0015…	NA	NA	CIRC
circRNA5854	0	0	0	0	0	0	0.492636	0.133395	0	0	0	0	0	0	0	0	4	1	0	0	-inf	down	0.289783	1	no	chr20	65475356	65517263	-	10	circRNA	ENSCHIT00000035540	ADCY2		chr20:65455259-65475355|chr20:65517263-65590021	adenylate cyclase 2 [Source:HGNC Symbol;Acc:HGNC:233]	GO:0004016(adenylate cyclase activity);GO:0005737(cytoplasm);GO:0005886(plasma membrane);GO:0006171(cAMP biosynthetic process);GO:0009190(cyclic nucleotide biosynthetic process);GO:0016849(phosphorus-oxygen lyase activity);GO:0035556(intracellular signal transduction)	00230(Purine metabolism);01100(Metabolic pathways);01522(Endocrine resistance);04015(Rap1 signaling pathway);04020(Calcium signaling pathway);04022(cGMP-PKG signaling pathway);04024(cAMP signaling pathway);04062(Chemokine signaling pathway);04072(Phospholipase D signaling pathway);04114(Oocyte meiosis);04211(Longevity regulating pathway);04213(Longevity regulating pathway - multiple species);0426…	EC:4.6.1.1	CIRC
circRNA4144	0	0	0	0	0.149147	0.33568	0	0	0.550691	0.124832	0	0	0	0	1	3	0	0	4	1	-2.76127	down	0.290018	1	no	chr13	46279294	46308605	-	4	circRNA	ENSCHIT00000037689	ZMYND11		chr13:46263865-46279293|chr13:46308605-46321701	zinc finger MYND-type containing 11 [Source:HGNC Symbol;Acc:HGNC:16966]	GO:0003690(double-stranded DNA binding);GO:0005515(protein binding);GO:0005634(nucleus);GO:0005654(nucleoplasm);GO:0008270(zinc ion binding);GO:0035064(methylated histone binding);GO:0043124(negative regulation of I-kappaB kinase/NF-kappaB signaling);GO:0046329(negative regulation of JNK cascade);GO:0051607(defense response to virus);GO:2001237(negative regulation of extrinsic apoptotic signaling…	NA	NA	CIRC,CIRI
circRNA1882	0	0.115549	0.115285	0.257477	0	0.783253	0.615795	0	0.550691	0	0	1	1	2	0	7	5	0	4	0	-1.99741	down	0.291142	1	no	chr14	1151161	1177126	+	8	circRNA	ENSCHIT00000026993	ENPP2		chr14:1150959-1151160|chr14:1177126-1186594	ectonucleotide pyrophosphatase/phosphodiesterase 2 [Source:HGNC Symbol;Acc:HGNC:3357]	GO:0003676(nucleic acid binding);GO:0004528(phosphodiesterase I activity);GO:0004551(dinucleotide phosphatase activity);GO:0004622(lysophospholipase activity);GO:0005044(scavenger receptor activity);GO:0005509(calcium ion binding);GO:0005615(extracellular space);GO:0006935(chemotaxis);GO:0006955(immune response);GO:0008270(zinc ion binding);GO:0009395(phospholipid catabolic process);GO:0010634(po…	00565(Ether lipid metabolism)	EC:3.1.4.39	CIRC
ciRNA105	1.04857	1.96433	4.26554	2.05981	2.5355	0.559466	1.35475	2.00092	1.65207	2.37182	9	17	37	16	17	5	11	15	12	19	0.580743	up	0.291441	1	no	chr19	52547134	52547286	-	1	ciRNA	ENSCHIT00000027274	ENGASE		chr19:52547107-52547286	endo-beta-N-acetylglucosaminidase [Source:HGNC Symbol;Acc:HGNC:24622]	GO:0005737(cytoplasm);GO:0006517(protein deglycosylation);GO:0033925(mannosyl-glycoprotein endo-beta-N-acetylglucosaminidase activity)	00511(Other glycan degradation)	EC:3.2.1.96	CIRC
circRNA4680	0	0	0	0	0.44744	0.33568	0	0.933765	0	0.624162	0	0	0	0	3	3	0	7	0	5	-2.08137	down	0.291629	1	no	chr17	9158149	9158518	-	1	circRNA	ENSCHIT00000009476	ENSCHIG00000007031		chr17:9155590-9157734	NA	NA	NA	NA	CIRI
circRNA5500	0	0	0	0	0	0.33568	0	0	0	0.374497	0	0	0	0	0	3	0	0	0	3	-inf	down	0.291757	1	no	chr1	124477025	124477490	+	1	intergenic	intergenic_circRNA	intergenic_circRNA		chr1:124477024-124477490	NA	NA	NA	NA	CIRI
circRNA5176	0	0	0	0	0	0.33568	0	0	0	0.374497	0	0	0	0	0	3	0	0	0	3	-inf	down	0.291855	1	no	chr7	8749064	8750633	-	2	circRNA	ENSCHIT00000033487	PAM		chr7:8711340-8749063|None	peptidylglycine alpha-amidating monooxygenase [Source:HGNC Symbol;Acc:HGNC:8596]	GO:0001519(peptide amidation);GO:0003824(catalytic activity);GO:0004497(monooxygenase activity);GO:0004504(peptidylglycine monooxygenase activity);GO:0004598(peptidylamidoglycolate lyase activity);GO:0005507(copper ion binding);GO:0005515(protein binding);GO:0006518(peptide metabolic process);GO:0008152(metabolic process);GO:0008270(zinc ion binding);GO:0010043(response to zinc ion);GO:0016020(me…	NA	EC:4.3.2.5	CIRC,CIRI
circRNA4877	0	0	0	0	0	0.33568	0	0	0	0.374497	0	0	0	0	0	3	0	0	0	3	-inf	down	0.291926	1	no	chr10	96199633	96200013	+	2	circRNA	ENSCHIT00000020977	SIMC1		chr10:96186839-96199632|chr10:96200013-96208354	SUMO interacting motifs containing 1 [Source:HGNC Symbol;Acc:HGNC:24779]	GO:0005737(cytoplasm);GO:0030017(sarcomere);GO:0030414(peptidase inhibitor activity);GO:0032184(SUMO polymer binding)	NA	NA	CIRC
circRNA6446	0	0	0	0	0	0	0	0.53358	0.137673	0	0	0	0	0	0	0	0	4	1	0	-inf	down	0.292045	1	no	chr5	108155035	108155803	-	2	circRNA	ENSCHIT00000037300	MICAL3		chr5:108154146-108155034|chr5:108155803-108156217	microtubule associated monooxygenase, calponin and LIM domain containing 3 [Source:HGNC Symbol;Acc:HGNC:24694]	GO:0003779(actin binding);GO:0005515(protein binding);GO:0005634(nucleus);GO:0005654(nucleoplasm);GO:0005829(cytosol);GO:0005886(plasma membrane);GO:0006887(exocytosis);GO:0007010(cytoskeleton organization);GO:0016709(oxidoreductase activity, acting on paired donors, with incorporation or reduction of molecular oxygen, NAD(P)H as one donor, and incorporation of one atom of oxygen);GO:0030042(acti…	NA	EC:1.14.13.225	CIRC
circRNA6553	0	0	0	0	0	0	0	0.53358	0.137673	0	0	0	0	0	0	0	0	4	1	0	-inf	down	0.292156	1	no	chr8	31067344	31067601	+	2	circRNA	ENSCHIT00000033816	MPDZ		chr8:31064312-31067343|chr8:31067601-31076078	multiple PDZ domain crumbs cell polarity complex component [Source:HGNC Symbol;Acc:HGNC:7208]	GO:0005515(protein binding);GO:0005737(cytoplasm);GO:0005886(plasma membrane);GO:0005923(bicellular tight junction);GO:0008022(protein C-terminus binding);GO:0016327(apicolateral plasma membrane)	04530(Tight junction)	NA	CIRC
circRNA6467	0	0	0	0	0	0	0	0.53358	0.137673	0	0	0	0	0	0	0	0	4	1	0	-inf	down	0.292168	1	no	chr3	15730267	15736470	-	2	circRNA	ENSCHIT00000037873	SCMH1		chr3:15678736-15730266|chr3:15736470-15759070	Scm polycomb group protein homolog 1 [Source:HGNC Symbol;Acc:HGNC:19003]	GO:0001673(male germ cell nucleus);GO:0005515(protein binding);GO:0005634(nucleus);GO:0006338(chromatin remodeling);GO:0006355(regulation of DNA-templated transcription);GO:0007283(spermatogenesis);GO:0009952(anterior/posterior pattern specification);GO:0010369(chromocenter)	NA	NA	CIRC
ciRNA2189	0	0	0	0	0	0	0	0	0.550691	0.124832	0	0	0	0	0	0	0	0	4	1	-inf	down	0.292327	1	no	chr22	51960491	51960747	-	1	ciRNA	ENSCHIT00000025966	DHX30		chr22:51960469-51960747	DExH-box helicase 30 [Source:HGNC Symbol;Acc:HGNC:16716]	GO:0000166(nucleotide binding);GO:0003676(nucleic acid binding);GO:0003682(chromatin binding);GO:0003723(RNA binding);GO:0003724(RNA helicase activity);GO:0003725(double-stranded RNA binding);GO:0004386(helicase activity);GO:0005524(ATP binding);GO:0005737(cytoplasm);GO:0005739(mitochondrion);GO:0005829(cytosol);GO:0007417(central nervous system development);GO:0016787(hydrolase activity);GO:0035…	NA	EC:3.6.4.13	CIRC
circRNA5021	0	0	0	0	0	0.447573	0	0	0	0.249665	0	0	0	0	0	4	0	0	0	2	-inf	down	0.292331	1	no	chr26	5484341	5539613	-	3	circRNA	ENSCHIT00000029071	DOCK1		chr26:5452418-5484340|chr26:5539613-5547847	dedicator of cytokinesis 1 [Source:HGNC Symbol;Acc:HGNC:2987]	GO:0002244(hematopoietic progenitor cell differentiation);GO:0005085(guanyl-nucleotide exchange factor activity);GO:0005515(protein binding);GO:0005654(nucleoplasm);GO:0005829(cytosol);GO:0007264(small GTPase mediated signal transduction);GO:0016477(cell migration);GO:0016607(nuclear speck);GO:0050790(regulation of catalytic activity)	04510(Focal adhesion);04666(Fc gamma R-mediated phagocytosis);04810(Regulation of actin cytoskeleton);05100(Bacterial invasion of epithelial cells);05135(Yersinia infection)	NA	CIRC,CIRI
circRNA6760	0	0	0	0	0	0	0	0	0.550691	0.124832	0	0	0	0	0	0	0	0	4	1	-inf	down	0.29242	1	no	chr19	17448201	17452586	-	4	circRNA	ENSCHIT00000018304	ZNF207		chr19:17444565-17448200|chr19:17452586-17453590	zinc finger protein 207 [Source:HGNC Symbol;Acc:HGNC:12998]	GO:0000070(mitotic sister chromatid segregation);GO:0000776(kinetochore);GO:0005634(nucleus);GO:0005654(nucleoplasm);GO:0005730(nucleolus);GO:0007094(mitotic spindle assembly checkpoint signaling);GO:0008017(microtubule binding);GO:0008201(heparin binding);GO:0008608(attachment of spindle microtubules to kinetochore);GO:0050821(protein stabilization);GO:0051983(regulation of chromosome segregatio…	NA	NA	CIRC
circRNA7103	0	0	0	0	0	0	0	0	0.550691	0.124832	0	0	0	0	0	0	0	0	4	1	-inf	down	0.292487	1	no	chr18	3529122	3532441	-	3	circRNA	ENSCHIT00000013902	WDR59		chr18:3528461-3529122|chr18:3532441-3534333	WD repeat domain 59 [Source:HGNC Symbol;Acc:HGNC:25706]	GO:0005515(protein binding);GO:0005765(lysosomal membrane);GO:0032008(positive regulation of TOR signaling);GO:0034198(cellular response to amino acid starvation);GO:0061700(GATOR2 complex)	04150(mTOR signaling pathway)	NA	CIRI
circRNA6991	0	0	0	0	0	0	0	0	0.550691	0.124832	0	0	0	0	0	0	0	0	4	1	-inf	down	0.292649	1	no	chr1	138563718	138570146	-	4	circRNA	ENSCHIT00000022465	ATP2C1		chr1:138546718-138563717|chr1:138570146-138573832	ATPase secretory pathway Ca2+ transporting 1 [Source:HGNC Symbol;Acc:HGNC:13211]	GO:0000139(Golgi membrane);GO:0000166(nucleotide binding);GO:0005215(transporter activity);GO:0005388(P-type calcium transporter activity);GO:0005524(ATP binding);GO:0005794(Golgi apparatus);GO:0005802(trans-Golgi network);GO:0006811(ion transport);GO:0006816(calcium ion transport);GO:0006874(cellular calcium ion homeostasis);GO:0008544(epidermis development);GO:0016020(membrane);GO:0016021(integ…	NA	EC:7.2.2.10	CIRC,CIRI
circRNA76	1.16508	0.231098	0	0	0.149147	0	0.246318	0	0	0	10	2	0	0	1	0	2	0	0	0	2.64932	up	0.2927	1	no	chr12	54326635	54344334	-	5	circRNA	ENSCHIT00000037262	LNX2		chr12:54314985-54326634|chr12:54344334-54345778	ligand of numb-protein X 2 [Source:HGNC Symbol;Acc:HGNC:20421]	GO:0005515(protein binding);GO:0005886(plasma membrane);GO:0030165(PDZ domain binding);GO:0030182(neuron differentiation);GO:0042802(identical protein binding);GO:0046872(metal ion binding);GO:0061351(neural precursor cell proliferation)	NA	EC:2.3.2.27	CIRC,CIRI
circRNA726	1.51461	1.96433	1.95984	0.643692	4.17611	4.9233	2.46318	4.53543	2.34044	2.87115	13	17	17	5	28	44	20	34	17	23	-0.739987	down	0.293867	1	no	chr21	7090981	7091526	+	1	circRNA	ENSCHIT00000036358	IGF1R		chr21:7038643-7090980|chr21:7091526-7278354	insulin like growth factor 1 receptor [Source:HGNC Symbol;Acc:HGNC:5465]	GO:0004672(protein kinase activity);GO:0004713(protein tyrosine kinase activity);GO:0004714(transmembrane receptor protein tyrosine kinase activity);GO:0005010(insulin-like growth factor receptor activity);GO:0005158(insulin receptor binding);GO:0005515(protein binding);GO:0005520(insulin-like growth factor binding);GO:0005524(ATP binding);GO:0006468(protein phosphorylation);GO:0006955(immune res…	01521(EGFR tyrosine kinase inhibitor resistance);01522(Endocrine resistance);04010(MAPK signaling pathway);04014(Ras signaling pathway);04015(Rap1 signaling pathway);04066(HIF-1 signaling pathway);04068(FoxO signaling pathway);04114(Oocyte meiosis);04140(Autophagy - animal);04144(Endocytosis);04150(mTOR signaling pathway);04151(PI3K-Akt signaling pathway);04152(AMPK signaling pathway);04211(Longe…	EC:2.7.10.1	CIRC,CIRI
ciRNA503	0	0.924393	0.576425	1.41612	0	1.90219	1.47791	1.46734	1.10138	0.748995	0	8	5	11	0	17	12	11	8	6	-1.19924	down	0.294015	1	no	chr20	71223224	71223470	+	1	ciRNA	ENSCHIT00000022802	BRD9		chr20:71223223-71223497	bromodomain containing 9 [Source:HGNC Symbol;Acc:HGNC:25818]	GO:0005515(protein binding);GO:0005654(nucleoplasm);GO:0016514(SWI/SNF complex);GO:0070577(lysine-acetylated histone binding)	NA	NA	CIRC
ciRNA1696	0	0	0	0	0	0.33568	0	0	0.275346	0	0	0	0	0	0	3	0	0	2	0	-inf	down	0.294608	1	no	chr19	22915140	22915545	+	1	ciRNA	ENSCHIT00000032964	SMG6		chr19:22915139-22915545	SMG6 nonsense mediated mRNA decay factor [Source:HGNC Symbol;Acc:HGNC:17809]	GO:0000184(nuclear-transcribed mRNA catabolic process, nonsense-mediated decay);GO:0003723(RNA binding);GO:0004521(endoribonuclease activity);GO:0005515(protein binding);GO:0005634(nucleus);GO:0005730(nucleolus);GO:0005737(cytoplasm);GO:0005829(cytosol);GO:0032204(regulation of telomere maintenance);GO:0035145(exon-exon junction complex);GO:0042162(telomeric DNA binding);GO:0043021(ribonucleoprot…	03015(mRNA surveillance pathway)	NA	CIRI
circRNA5535	0	0	0	0	0	0.33568	0	0	0.275346	0	0	0	0	0	0	3	0	0	2	0	-inf	down	0.294702	1	no	chr26	9556218	9576329	-	1	intergenic	intergenic_circRNA	intergenic_circRNA		chr26:9556217-9576329	NA	NA	NA	NA	CIRI
circRNA5027	0	0	0	0	0	0.223787	0.492636	0	0	0	0	0	0	0	0	2	4	0	0	0	-inf	down	0.294838	1	no	chr26	28437803	28439732	-	4	circRNA	ENSCHIT00000016939	TRIM8		chr26:28437264-28437802|chr26:28439732-28448707	tripartite motif containing 8 [Source:HGNC Symbol;Acc:HGNC:15579]	GO:0003713(transcription coactivator activity);GO:0005634(nucleus);GO:0005829(cytosol);GO:0010508(positive regulation of autophagy);GO:0016605(PML body);GO:0019827(stem cell population maintenance);GO:0032897(negative regulation of viral transcription);GO:0042802(identical protein binding);GO:0042803(protein homodimerization activity);GO:0043123(positive regulation of I-kappaB kinase/NF-kappaB si…	NA	EC:2.3.2.27	CIRC
circRNA5573	0	0	0	0	0	0.33568	0	0	0.275346	0	0	0	0	0	0	3	0	0	2	0	-inf	down	0.294959	1	no	chr13	79379335	79383629	-	2	circRNA	ENSCHIT00000019442	ZFP64		chr13:79373064-79379334|chr13:79383629-79385191	ZFP64 zinc finger protein [Source:HGNC Symbol;Acc:HGNC:15940]	GO:0005737(cytoplasm);GO:0043076(megasporocyte nucleus);GO:0048762(mesenchymal cell differentiation)	NA	NA	CIRI
circRNA2164	0	0.115549	0	0.643692	0.149147	0	0	0	0	0.124832	0	1	0	5	1	0	0	0	0	1	2.86332	up	0.295128	1	no	chr7	95486601	95486920	-	2	circRNA	ENSCHIT00000026312	DOCK6		chr7:95486068-95486600|chr7:95486920-95488535	dedicator of cytokinesis 6 [Source:HGNC Symbol;Acc:HGNC:19189]	GO:0005085(guanyl-nucleotide exchange factor activity);GO:0005829(cytosol);GO:0007264(small GTPase mediated signal transduction)	NA	NA	CIRC
circRNA861	0.116508	0.231098	0.576425	0.514953	0.596587	0.223787	0.369477	0	0	0.374497	1	2	5	4	4	2	3	0	0	3	1.07271	up	0.295325	1	no	chr7	91854891	91855234	+	2	circRNA	ENSCHIT00000010059	SAFB		chr7:91845135-91854890|chr7:91855234-91858700	scaffold attachment factor B [Source:HGNC Symbol;Acc:HGNC:10520]	GO:0003676(nucleic acid binding);GO:0003723(RNA binding);GO:0005634(nucleus);GO:0005654(nucleoplasm);GO:0006355(regulation of DNA-templated transcription);GO:0030496(midbody);GO:0050684(regulation of mRNA processing)	NA	NA	CIRC
circRNA212	0.349525	0.346647	0.115285	0.386215	1.04403	1.11893	1.60107	0.80037	0	1.37316	3	3	1	3	7	10	13	6	0	11	-1.12628	down	0.295396	1	no	chr10	50135478	50137627	+	3	circRNA	ENSCHIT00000011956	TCF12		chr10:50127351-50135477|chr10:50137627-50146572	transcription factor 12 [Source:HGNC Symbol;Acc:HGNC:11623]	GO:0000785(chromatin);GO:0000976(transcription cis-regulatory region binding);GO:0000978(RNA polymerase II cis-regulatory region sequence-specific DNA binding);GO:0001228(DNA-binding transcription activator activity, RNA polymerase II-specific);GO:0003677(DNA binding);GO:0003700(DNA-binding transcription factor activity);GO:0005634(nucleus);GO:0005654(nucleoplasm);GO:0005667(transcription regulat…	NA	NA	CIRC,CIRI
circRNA5775	0	0	0	0	0	0	0.123159	0	0.550691	0	0	0	0	0	0	0	1	0	4	0	-inf	down	0.295501	1	no	chr26	30929357	30957387	-	6	circRNA	ENSCHIT00000004318	CUTC		chr26:30928183-30929356|chr26:30957387-30961108	cutC copper transporter [Source:HGNC Symbol;Acc:HGNC:24271]	GO:0005507(copper ion binding);GO:0005634(nucleus);GO:0005654(nucleoplasm);GO:0005730(nucleolus);GO:0005737(cytoplasm);GO:0005829(cytosol);GO:0051262(protein tetramerization)	NA	NA	CIRC
circRNA2773	0	0	0.115285	0	0.298294	0.559466	0.492636	0.133395	0	0.374497	0	0	1	0	2	5	4	1	0	3	-1.91531	down	0.295919	1	no	chr14	78813050	78830051	-	2	circRNA	ENSCHIT00000017256	TRAPPC9		chr14:78704732-78813049|chr14:78830051-78837064	trafficking protein particle complex subunit 9 [Source:HGNC Symbol;Acc:HGNC:30832]	GO:0005737(cytoplasm);GO:0005794(Golgi apparatus);GO:0021987(cerebral cortex development);GO:0030008(TRAPP complex);GO:0030182(neuron differentiation);GO:0051092(positive regulation of NF-kappaB transcription factor activity);GO:0110165(cellular anatomical entity)	NA	NA	CIRC
ciRNA559	0	1.03994	0.115285	0	0	0	0	0	0.137673	0	0	9	1	0	0	0	0	0	1	0	3.06886	up	0.296175	1	no	chr3	103873959	103874295	+	1	ciRNA	ENSCHIT00000032463	UBAP2L		chr3:103873958-103874322	ubiquitin associated protein 2 like [Source:HGNC Symbol;Acc:HGNC:29877]	GO:0005515(protein binding);GO:0007339(binding of sperm to zona pellucida);GO:0031519(PcG protein complex);GO:0034063(stress granule assembly);GO:0061484(hematopoietic stem cell homeostasis)	NA	NA	CIRC
circRNA1414	0.69905	0	0.576425	0	0	0.223787	0	0	0	0	6	0	5	0	0	2	0	0	0	0	2.51084	up	0.296339	1	no	chr3	39378027	39433651	+	3	circRNA	ENSCHIT00000041569	ROR1		chr3:39377027-39377971|chr3:39433651-39532327	receptor tyrosine kinase like orphan receptor 1 [Source:HGNC Symbol;Acc:HGNC:10256]	GO:0004672(protein kinase activity);GO:0005515(protein binding);GO:0005524(ATP binding);GO:0005886(plasma membrane);GO:0006468(protein phosphorylation);GO:0007169(transmembrane receptor protein tyrosine kinase signaling pathway);GO:0007605(sensory perception of sound);GO:0017147(Wnt-protein binding);GO:0042813(Wnt receptor activity);GO:0043123(positive regulation of I-kappaB kinase/NF-kappaB sign…	04310(Wnt signaling pathway)	EC:2.7.10.1	CIRI
circRNA1812	0	0.346647	0	0.128738	0	0	0	0	0	0	0	3	0	1	0	0	0	0	0	0	inf	up	0.296373	1	no	chr17	9120327	9120954	-	2	circRNA	ENSCHIT00000027268	ENSCHIG00000018375		chr17:9118579-9120326|chr17:9120954-9121570	NA	GO:0004842(ubiquitin-protein transferase activity);GO:0016567(protein ubiquitination)	NA	NA	CIRC
circRNA2185	0	0.346647	0	0.128738	0	0	0	0	0	0	0	3	0	1	0	0	0	0	0	0	inf	up	0.296494	1	no	chr6	18584229	18585798	+	2	circRNA	ENSCHIT00000039698	DKK2		chr6:18462797-18584228|chr6:18585798-18588474	dickkopf WNT signaling pathway inhibitor 2 [Source:HGNC Symbol;Acc:HGNC:2892]	GO:0005576(extracellular region);GO:0005615(extracellular space);GO:0007275(multicellular organism development);GO:0030178(negative regulation of Wnt signaling pathway);GO:0039706(co-receptor binding);GO:0090090(negative regulation of canonical Wnt signaling pathway);GO:0090263(positive regulation of canonical Wnt signaling pathway)	04310(Wnt signaling pathway);05010(Alzheimer disease);05022(Pathways of neurodegeneration - multiple diseases)	NA	CIRC
circRNA2087	0	0.346647	0	0	0.149147	0	0	0	0	0	0	3	0	0	1	0	0	0	0	0	inf	up	0.297033	1	no	chr21	21010291	21010887	-	2	circRNA	ENSCHIT00000031804	UNC45A		chr21:21009226-21010290|chr21:21010887-21012025	unc-45 myosin chaperone A [Source:HGNC Symbol;Acc:HGNC:30594]	GO:0005515(protein binding);GO:0005737(cytoplasm);GO:0005794(Golgi apparatus);GO:0005829(cytosol);GO:0007517(muscle organ development);GO:0016607(nuclear speck);GO:0030154(cell differentiation)	NA	NA	CIRC,CIRI
circRNA6131	0	0	0	0	0	0	0.492636	0	0	0.249665	0	0	0	0	0	0	4	0	0	2	-inf	down	0.297165	1	no	chr15	27637240	27657506	-	3	circRNA	ENSCHIT00000039638	UVRAG		chr15:27614826-27637239|chr15:27657506-27665623	UV radiation resistance associated [Source:HGNC Symbol;Acc:HGNC:12640]	GO:0000149(SNARE binding);GO:0000421(autophagosome membrane);GO:0005764(lysosome);GO:0005769(early endosome);GO:0005770(late endosome);GO:0005783(endoplasmic reticulum);GO:0005813(centrosome);GO:0006281(DNA repair);GO:0006468(protein phosphorylation);GO:0006890(retrograde vesicle-mediated transport, Golgi to endoplasmic reticulum);GO:0006914(autophagy);GO:0007051(spindle organization);GO:0007059(…	04140(Autophagy - animal)	NA	CIRI
circRNA5637	0	0	0	0	0	0	0.492636	0	0	0.249665	0	0	0	0	0	0	4	0	0	2	-inf	down	0.297486	1	no	chr11	95700128	95700702	+	2	circRNA	ENSCHIT00000009994	GAPVD1		chr11:95698138-95700127|chr11:95700702-95702290	GTPase activating protein and VPS9 domains 1 [Source:HGNC Symbol;Acc:HGNC:23375]	GO:0005085(guanyl-nucleotide exchange factor activity);GO:0005829(cytosol);GO:0005886(plasma membrane);GO:0007165(signal transduction);GO:0032794(GTPase activating protein binding);GO:0043087(regulation of GTPase activity);GO:0051223(regulation of protein transport)	NA	NA	CIRC
circRNA5804	0	0	0	0	0	0	0.123159	0	0	0.49933	0	0	0	0	0	0	1	0	0	4	-inf	down	0.297828	1	no	chr25	13450146	13450319	+	1	circRNA	ENSCHIT00000020081	BFAR		chr25:13443315-13450145|chr25:13450319-13452023	bifunctional apoptosis regulator [Source:HGNC Symbol;Acc:HGNC:17613]	GO:0000209(protein polyubiquitination);GO:0005515(protein binding);GO:0005783(endoplasmic reticulum);GO:0006511(ubiquitin-dependent protein catabolic process);GO:0016020(membrane);GO:0030674(protein-macromolecule adaptor activity);GO:0043066(negative regulation of apoptotic process);GO:0043161(proteasome-mediated ubiquitin-dependent protein catabolic process);GO:0051865(protein autoubiquitination…	NA	NA	CIRC
circRNA180	0.69905	0.924393	0.576425	1.02991	1.64061	0.559466	0.123159	1.20055	0.688364	0.124832	6	8	5	8	11	5	1	9	5	1	0.853015	up	0.298405	1	no	chr11	105651964	105670084	-	5	circRNA	ENSCHIT00000014875	EHMT1		chr11:105649143-105651963|chr11:105670084-105677746	euchromatic histone lysine methyltransferase 1 [Source:HGNC Symbol;Acc:HGNC:24650]	GO:0000122(negative regulation of transcription by RNA polymerase II);GO:0001222(transcription corepressor binding);GO:0002039(p53 binding);GO:0005515(protein binding);GO:0005634(nucleus);GO:0005654(nucleoplasm);GO:0006306(DNA methylation);GO:0006325(chromatin organization);GO:0008168(methyltransferase activity);GO:0008270(zinc ion binding);GO:0016279(protein-lysine N-methyltransferase activity);…	00310(Lysine degradation);01100(Metabolic pathways);04211(Longevity regulating pathway)	EC:2.1.1.355	CIRC,CIRI
ciRNA1862	0	0	0	0	0	0	0.492636	0	0.137673	0	0	0	0	0	0	0	4	0	1	0	-inf	down	0.298719	1	no	chr2	16496033	16496314	+	1	ciRNA	ENSCHIT00000015167	ENSCHIG00000010894		chr2:16496032-16496339	NA	GO:0003676(nucleic acid binding);GO:0003677(DNA binding);GO:0003723(RNA binding);GO:0005634(nucleus);GO:0005730(nucleolus);GO:0005737(cytoplasm)	NA	NA	CIRC
circRNA6557	0	0	0	0	0	0	0	0.133395	0.550691	0	0	0	0	0	0	0	0	1	4	0	-inf	down	0.298777	1	no	chr8	75152931	75163924	-	4	circRNA	ENSCHIT00000035519	UBAP2		chr8:75145667-75152930|chr8:75163924-75172251	ubiquitin associated protein 2 [Source:HGNC Symbol;Acc:HGNC:14185]	GO:0005515(protein binding)	NA	NA	CIRC
ciRNA68	0.233017	0	0.23057	0	0	0	0	0	0	0	2	0	2	0	0	0	0	0	0	0	inf	up	0.298895	1	no	chr15	30896454	30896676	+	1	ciRNA	ENSCHIT00000016027	ACAD8		chr15:30896453-30896707	acyl-CoA dehydrogenase family member 8 [Source:HGNC Symbol;Acc:HGNC:87]	GO:0003995(acyl-CoA dehydrogenase activity);GO:0006629(lipid metabolic process);GO:0016627(oxidoreductase activity, acting on the CH-CH group of donors);GO:0050660(flavin adenine dinucleotide binding)	00280(Valine, leucine and isoleucine degradation);01100(Metabolic pathways)	NA	CIRC
circRNA5859	0	0	0	0	0	0	0.492636	0	0.137673	0	0	0	0	0	0	0	4	0	1	0	-inf	down	0.298976	1	no	chr21	32781119	32789853	+	4	circRNA	ENSCHIT00000026810	PTPN9		chr21:32747132-32781118|chr21:32789853-32799949	protein tyrosine phosphatase non-receptor type 9 [Source:HGNC Symbol;Acc:HGNC:9661]	GO:0004725(protein tyrosine phosphatase activity);GO:0005737(cytoplasm);GO:0006470(protein dephosphorylation);GO:0010977(negative regulation of neuron projection development);GO:0016311(dephosphorylation);GO:0016791(phosphatase activity);GO:0035335(peptidyl-tyrosine dephosphorylation);GO:0044306(neuron projection terminus);GO:1903078(positive regulation of protein localization to plasma membrane)	NA	EC:3.1.3.48	CIRC
circRNA1006	0.233017	0	0.23057	0	0	0	0	0	0	0	2	0	2	0	0	0	0	0	0	0	inf	up	0.299143	1	no	chr4	6173186	6175259	-	3	circRNA	ENSCHIT00000018823	AGAP3		chr4:6169758-6173185|chr4:6175259-6175687	ArfGAP with GTPase domain, ankyrin repeat and PH domain 3 [Source:HGNC Symbol;Acc:HGNC:16923]	GO:0003924(GTPase activity);GO:0005096(GTPase activator activity);GO:0005515(protein binding);GO:0005525(GTP binding)	04144(Endocytosis)	NA	CIRC
circRNA674	0.233017	0	0.23057	0	0	0	0	0	0	0	2	0	2	0	0	0	0	0	0	0	inf	up	0.299389	1	no	chr23	13288369	13328342	+	2	circRNA	ENSCHIT00000034086	CDKAL1		chr23:13198479-13288368|chr23:13328342-13383680	CDK5 regulatory subunit associated protein 1 like 1 [Source:HGNC Symbol;Acc:HGNC:21050]	GO:0003824(catalytic activity);GO:0005783(endoplasmic reticulum);GO:0005791(rough endoplasmic reticulum);GO:0006400(tRNA modification);GO:0016740(transferase activity);GO:0035596(methylthiotransferase activity);GO:0035598(N6-threonylcarbomyladenosine methylthiotransferase activity);GO:0035600(tRNA methylthiolation);GO:0051536(iron-sulfur cluster binding);GO:0051539(4 iron, 4 sulfur cluster bindin…	NA	EC:2.8.4.5	CIRC
ciRNA63	1.98064	0	0	0	3.87782	0	2.95581	2.40111	3.99251	5.11813	17	0	0	0	26	0	24	18	29	41	-1.30423	down	0.299627	1	no	chr15	6352955	6353119	+	1	ciRNA	ENSCHIT00000033181	ARHGAP1		chr15:6352954-6353147	Rho GTPase activating protein 1 [Source:HGNC Symbol;Acc:HGNC:673]	GO:0005096(GTPase activator activity);GO:0005737(cytoplasm);GO:0007165(signal transduction);GO:0007264(small GTPase mediated signal transduction);GO:0010008(endosome membrane);GO:0016020(membrane);GO:0016021(integral component of membrane);GO:0016197(endosomal transport);GO:0031267(small GTPase binding);GO:0033572(transferrin transport);GO:0048471(perinuclear region of cytoplasm);GO:0050790(regul…	NA	NA	CIRC
circRNA298	1.04857	2.07988	1.03756	1.6736	0.44744	3.24491	2.46318	2.93469	0.688364	2.49665	9	18	9	13	3	29	20	22	5	20	-0.911722	down	0.30033	1	no	chr16	30014292	30018889	+	2	circRNA	ENSCHIT00000029425	SMYD3		chr16:29973464-30014291|chr16:30018889-30104652	SET and MYND domain containing 3 [Source:HGNC Symbol;Acc:HGNC:15513]	GO:0000978(RNA polymerase II cis-regulatory region sequence-specific DNA binding);GO:0000993(RNA polymerase II complex binding);GO:0001162(RNA polymerase II intronic transcription regulatory region sequence-specific DNA binding);GO:0005515(protein binding);GO:0005634(nucleus);GO:0005654(nucleoplasm);GO:0005829(cytosol);GO:0006334(nucleosome assembly);GO:0006469(negative regulation of protein kina…	NA	NA	CIRC,CIRI
circRNA920	0.233017	0	0	0.386215	0	0	0	0	0	0	2	0	0	3	0	0	0	0	0	0	inf	up	0.300594	1	no	chr6	111001275	111006899	+	3	circRNA	ENSCHIT00000030433	CC2D2A		chr6:110999081-111001274|chr6:111006899-111010544	coiled-coil and C2 domain containing 2A [Source:HGNC Symbol;Acc:HGNC:29253]	GO:0001822(kidney development);GO:0001843(neural tube closure);GO:0007224(smoothened signaling pathway);GO:0007368(determination of left/right symmetry);GO:0007507(heart development);GO:0035082(axoneme assembly);GO:0035869(ciliary transition zone);GO:0036038(MKS complex);GO:0043010(camera-type eye development);GO:0044458(motile cilium assembly);GO:0060271(cilium assembly);GO:1904491(protein local…	NA	NA	CIRC
circRNA6379	0	0	0	0	0	0	0	0.26679	0.275346	0	0	0	0	0	0	0	0	2	2	0	-inf	down	0.300867	1	no	chr20	9386497	9390756	+	2	circRNA	ENSCHIT00000037901	MRPS27		chr20:9382280-9386496|chr20:9390756-9393818	mitochondrial ribosomal protein S27 [Source:HGNC Symbol;Acc:HGNC:14512]	GO:0000049(tRNA binding);GO:0005515(protein binding);GO:0005730(nucleolus);GO:0005737(cytoplasm);GO:0005739(mitochondrion);GO:0005763(mitochondrial small ribosomal subunit);GO:0008283(cell population proliferation);GO:0019843(rRNA binding);GO:0070131(positive regulation of mitochondrial translation);GO:0097177(mitochondrial ribosome binding)	NA	NA	CIRC
circRNA6484	0	0	0	0	0	0	0	0.26679	0.275346	0	0	0	0	0	0	0	0	2	2	0	-inf	down	0.300948	1	no	chr3	105844168	105847564	-	3	circRNA	ENSCHIT00000040340	IQGAP3		chr3:105842506-105844167|chr3:105847564-105848306	IQ motif containing GTPase activating protein 3 [Source:HGNC Symbol;Acc:HGNC:20669]	GO:0000082(G1/S transition of mitotic cell cycle);GO:0001934(positive regulation of protein phosphorylation);GO:0005515(protein binding);GO:0005516(calmodulin binding);GO:0005737(cytoplasm);GO:0005911(cell-cell junction);GO:0006468(protein phosphorylation);GO:0007165(signal transduction);GO:0007265(Ras protein signal transduction);GO:0008361(regulation of cell size);GO:0010467(gene expression);GO…	04810(Regulation of actin cytoskeleton)	NA	CIRC,CIRI
circRNA6245	0	0	0	0	0	0	0	0.26679	0	0.374497	0	0	0	0	0	0	0	2	0	3	-inf	down	0.300988	1	no	chr10	64836331	64843284	+	4	circRNA	ENSCHIT00000031547	UBR1		chr10:64834901-64836330|chr10:64843284-64863162	ubiquitin protein ligase E3 component n-recognin 1 [Source:HGNC Symbol;Acc:HGNC:16808]	GO:0000151(ubiquitin ligase complex);GO:0000502(proteasome complex);GO:0004842(ubiquitin-protein transferase activity);GO:0006511(ubiquitin-dependent protein catabolic process);GO:0008270(zinc ion binding);GO:0016567(protein ubiquitination);GO:0016740(transferase activity);GO:0030163(protein catabolic process);GO:0032007(negative regulation of TOR signaling);GO:0046872(metal ion binding);GO:00616…	NA	EC:2.3.2.27	CIRC
circRNA1254	1.04857	0	0.46114	1.15864	1.19317	2.46165	1.35475	0.666975	1.10138	1.37316	9	0	4	9	8	22	11	5	8	11	-0.849481	down	0.301076	1	no	chr1	157111670	157128882	+	2	circRNA	ENSCHIT00000034332	KAT2B		chr1:157086199-157111669|chr1:157128882-157133203	lysine acetyltransferase 2B [Source:HGNC Symbol;Acc:HGNC:8638]	GO:0000123(histone acetyltransferase complex);GO:0000776(kinetochore);GO:0000977(RNA polymerase II transcription regulatory region sequence-specific DNA binding);GO:0003682(chromatin binding);GO:0003712(transcription coregulator activity);GO:0003713(transcription coactivator activity);GO:0004402(histone acetyltransferase activity);GO:0004468(lysine N-acetyltransferase activity, acting on acetyl p…	04330(Notch signaling pathway);04919(Thyroid hormone signaling pathway);05166(Human T-cell leukemia virus 1 infection);05203(Viral carcinogenesis)	EC:2.3.1.48	CIRC,CIRI
circRNA540	0.932066	0	0.345855	0	0	0.223787	0	0	0	0	8	0	3	0	0	2	0	0	0	0	2.5136	up	0.301256	1	no	chr24	865136	882922	-	4	circRNA	ENSCHIT00000026888	ATP9B		chr24:859903-865135|chr24:882922-893375	ATPase phospholipid transporting 9B (putative) [Source:HGNC Symbol;Acc:HGNC:13541]	GO:0000166(nucleotide binding);GO:0000287(magnesium ion binding);GO:0005215(transporter activity);GO:0005524(ATP binding);GO:0005802(trans-Golgi network);GO:0015914(phospholipid transport);GO:0016020(membrane);GO:0016021(integral component of membrane);GO:0016887(ATP hydrolysis activity);GO:0034204(lipid translocation);GO:0046872(metal ion binding);GO:0048471(perinuclear region of cytoplasm);GO:0…	NA	EC:7.6.2.1	CIRC,CIRI
circRNA601	5.24287	1.84879	4.72668	3.21846	2.08805	2.79733	4.8032	2.13432	1.65207	1.37316	45	16	41	25	14	25	39	16	12	11	0.424454	up	0.301571	1	no	chr25	21150002	21150402	-	2	circRNA	ENSCHIT00000033813	EARS2		chr25:21143983-21150001|chr25:21150402-21153340	glutamyl-tRNA synthetase 2, mitochondrial [Source:HGNC Symbol;Acc:HGNC:29419]	GO:0000049(tRNA binding);GO:0000166(nucleotide binding);GO:0004812(aminoacyl-tRNA ligase activity);GO:0004818(glutamate-tRNA ligase activity);GO:0005524(ATP binding);GO:0005739(mitochondrion);GO:0006412(translation);GO:0006418(tRNA aminoacylation for protein translation);GO:0006424(glutamyl-tRNA aminoacylation);GO:0008270(zinc ion binding);GO:0016874(ligase activity);GO:0043039(tRNA aminoacylatio…	00860(Porphyrin and chlorophyll metabolism);00970(Aminoacyl-tRNA biosynthesis);01100(Metabolic pathways);01240(Biosynthesis of cofactors)	EC:6.1.1.17	CIRC,CIRI
circRNA5378	0	0	0	0	0	0.559466	0	0	0	0.124832	0	0	0	0	0	5	0	0	0	1	-inf	down	0.301865	1	no	chr9	7171167	7210598	+	5	circRNA	ENSCHIT00000008726	BCKDHB		chr9:7128383-7171166|chr9:7210598-7310523	branched chain keto acid dehydrogenase E1 subunit beta [Source:HGNC Symbol;Acc:HGNC:987]	GO:0003824(catalytic activity);GO:0003863(3-methyl-2-oxobutanoate dehydrogenase (2-methylpropanoyl-transferring) activity);GO:0005654(nucleoplasm);GO:0005730(nucleolus);GO:0005739(mitochondrion);GO:0005947(mitochondrial alpha-ketoglutarate dehydrogenase complex);GO:0009083(branched-chain amino acid catabolic process)	00280(Valine, leucine and isoleucine degradation);00640(Propanoate metabolism);01100(Metabolic pathways)	EC:1.2.4.4	CIRC,CIRI
circRNA5011	0	0	0	0	0	0.223787	0	0.400185	0	0	0	0	0	0	0	2	0	3	0	0	-inf	down	0.30199	1	no	chr18	53163645	53168592	+	4	circRNA	ENSCHIT00000021460	ZNF45		None|chr18:53168592-53170585	zinc finger protein 45 [Source:HGNC Symbol;Acc:HGNC:13111]	GO:0005654(nucleoplasm);GO:0006355(regulation of DNA-templated transcription);GO:0046872(metal ion binding)	NA	NA	CIRC
circRNA5375	0	0	0	0	0	0.223787	0	0	0	0.49933	0	0	0	0	0	2	0	0	0	4	-inf	down	0.302146	1	no	chr1	148413760	148414031	+	1	circRNA	ENSCHIT00000020944	DOP1B		chr1:148411134-148413759|chr1:148414031-148424813	DOP1 leucine zipper like protein B [Source:HGNC Symbol;Acc:HGNC:1291]	GO:0006895(Golgi to endosome transport)	NA	NA	CIRC
circRNA5073	0	0	0	0	0	0.223787	0	0	0	0.49933	0	0	0	0	0	2	0	0	0	4	-inf	down	0.30219	1	no	chr25	25955782	25957752	-	4	circRNA	ENSCHIT00000030774	CLN3		chr25:25952513-25955781|chr25:25957752-25958917	CLN3 lysosomal/endosomal transmembrane protein, battenin [Source:HGNC Symbol;Acc:HGNC:2074]	GO:0000139(Golgi membrane);GO:0001508(action potential);GO:0001934(positive regulation of protein phosphorylation);GO:0005634(nucleus);GO:0005737(cytoplasm);GO:0005764(lysosome);GO:0005765(lysosomal membrane);GO:0005769(early endosome);GO:0005770(late endosome);GO:0005776(autophagosome);GO:0005783(endoplasmic reticulum);GO:0005794(Golgi apparatus);GO:0005795(Golgi stack);GO:0005802(trans-Golgi ne…	04142(Lysosome)	NA	CIRC
circRNA5307	0	0	0	0	0	0.223787	0	0.400185	0	0	0	0	0	0	0	2	0	3	0	0	-inf	down	0.302241	1	no	chr3	115920960	115927398	+	2	circRNA	ENSCHIT00000029281	PBX1		chr3:115889222-115920959|chr3:115927398-115934790	PBX homeobox 1 [Source:HGNC Symbol;Acc:HGNC:8632]	GO:0000976(transcription cis-regulatory region binding);GO:0000977(RNA polymerase II transcription regulatory region sequence-specific DNA binding);GO:0000981(DNA-binding transcription factor activity, RNA polymerase II-specific);GO:0001221(transcription coregulator binding);GO:0001222(transcription corepressor binding);GO:0003677(DNA binding);GO:0003700(DNA-binding transcription factor activity)…	04927(Cortisol synthesis and secretion);04934(Cushing syndrome);05202(Transcriptional misregulation in cancer)	NA	CIRC,CIRI
circRNA2654	0	0	0.345855	0.257477	0	0	0	0	0	0	0	0	3	2	0	0	0	0	0	0	inf	up	0.302375	1	no	chr11	104217536	104217750	-	1	circRNA	ENSCHIT00000010410	BRD3		chr11:104215876-104217535|chr11:104217750-104218331	bromodomain containing 3 [Source:HGNC Symbol;Acc:HGNC:1104]	GO:0003682(chromatin binding);GO:0005515(protein binding);GO:0006325(chromatin organization);GO:0006357(regulation of transcription by RNA polymerase II);GO:0070577(lysine-acetylated histone binding)	NA	NA	CIRC,CIRI
circRNA753	0.466033	0	0.23057	0	0	0	0	0	0	0	4	0	2	0	0	0	0	0	0	0	inf	up	0.302403	1	no	chr21	32781119	32784480	+	3	circRNA	ENSCHIT00000026810	PTPN9		chr21:32747132-32781118|chr21:32784480-32789747	protein tyrosine phosphatase non-receptor type 9 [Source:HGNC Symbol;Acc:HGNC:9661]	GO:0004725(protein tyrosine phosphatase activity);GO:0005737(cytoplasm);GO:0006470(protein dephosphorylation);GO:0010977(negative regulation of neuron projection development);GO:0016311(dephosphorylation);GO:0016791(phosphatase activity);GO:0035335(peptidyl-tyrosine dephosphorylation);GO:0044306(neuron projection terminus);GO:1903078(positive regulation of protein localization to plasma membrane)	NA	EC:3.1.3.48	CIRC
circRNA1976	0	0.115549	0	0	0	0.111893	0	0.133395	0.137673	0.374497	0	1	0	0	0	1	0	1	1	3	-2.71266	down	0.3028	1	no	chr27	29116451	29117521	+	2	circRNA	ENSCHIT00000026122	FAT1		chr27:29115480-29116450|chr27:29117521-29118435	FAT atypical cadherin 1 [Source:HGNC Symbol;Acc:HGNC:3595]	GO:0002088(lens development in camera-type eye);GO:0003382(epithelial cell morphogenesis);GO:0003412(establishment of epithelial cell apical/basal polarity involved in camera-type eye morphogenesis);GO:0005509(calcium ion binding);GO:0005634(nucleus);GO:0005886(plasma membrane);GO:0005911(cell-cell junction);GO:0007015(actin filament organization);GO:0007155(cell adhesion);GO:0007156(homophilic c…	NA	NA	CIRC
circRNA3394	0	0	0.345855	0	0.298294	0	0	0	0	0	0	0	3	0	2	0	0	0	0	0	inf	up	0.303109	1	no	chr10	49923101	49966061	+	2	circRNA	ENSCHIT00000011967	TCF12		chr10:49778852-49923100|chr10:49966061-50051272	transcription factor 12 [Source:HGNC Symbol;Acc:HGNC:11623]	GO:0000785(chromatin);GO:0000976(transcription cis-regulatory region binding);GO:0000978(RNA polymerase II cis-regulatory region sequence-specific DNA binding);GO:0001228(DNA-binding transcription activator activity, RNA polymerase II-specific);GO:0003677(DNA binding);GO:0003700(DNA-binding transcription factor activity);GO:0005634(nucleus);GO:0005654(nucleoplasm);GO:0005667(transcription regulat…	NA	NA	CIRI
circRNA3286	0	0	0.345855	0	0.298294	0	0	0	0	0	0	0	3	0	2	0	0	0	0	0	inf	up	0.303138	1	no	chr25	39661830	39662003	+	1	circRNA	ENSCHIT00000018893	ACTB		chr25:39661461-39661596	actin beta [Source:NCBI gene (formerly Entrezgene);Acc:102179831]	GO:0000786(nucleosome);GO:0001738(morphogenesis of a polarized epithelium);GO:0005634(nucleus);GO:0005737(cytoplasm);GO:0005829(cytosol);GO:0005856(cytoskeleton);GO:0005911(cell-cell junction);GO:0005912(adherens junction);GO:0007163(establishment or maintenance of cell polarity);GO:0015629(actin cytoskeleton);GO:0019894(kinesin binding);GO:0019901(protein kinase binding);GO:0022898(regulation of…	04015(Rap1 signaling pathway);04145(Phagosome);04210(Apoptosis);04390(Hippo signaling pathway);04510(Focal adhesion);04520(Adherens junction);04530(Tight junction);04611(Platelet activation);04670(Leukocyte transendothelial migration);04714(Thermogenesis);04810(Regulation of actin cytoskeleton);04919(Thyroid hormone signaling pathway);04921(Oxytocin signaling pathway);04971(Gastric acid secretion…	NA	CIRI
circRNA817	0.233017	0	0	0	0.44744	0	0	0	0	0	2	0	0	0	3	0	0	0	0	0	inf	up	0.303178	1	no	chr29	46876605	46894437	+	4	circRNA	ENSCHIT00000028988	LRP5		chr29:46841774-46876604|chr29:46894437-46912935	LDL receptor related protein 5 [Source:HGNC Symbol;Acc:HGNC:6697]	GO:0001702(gastrulation with mouth forming second);GO:0001944(vasculature development);GO:0002053(positive regulation of mesenchymal cell proliferation);GO:0002076(osteoblast development);GO:0005515(protein binding);GO:0005886(plasma membrane);GO:0006007(glucose catabolic process);GO:0006897(endocytosis);GO:0008078(mesodermal cell migration);GO:0008203(cholesterol metabolic process);GO:0008217(re…	04150(mTOR signaling pathway);04310(Wnt signaling pathway);04928(Parathyroid hormone synthesis, secretion and action);05010(Alzheimer disease);05022(Pathways of neurodegeneration - multiple diseases);05200(Pathways in cancer);05224(Breast cancer);05225(Hepatocellular carcinoma);05226(Gastric cancer)	NA	CIRC
circRNA2884	0	0	0.345855	0	0.298294	0	0	0	0	0	0	0	3	0	2	0	0	0	0	0	inf	up	0.303363	1	no	chr25	38884833	38889600	-	4	circRNA	ENSCHIT00000024840	PMS2		chr25:38882889-38884832|chr25:38889600-38890675	PMS1 homolog 2, mismatch repair system component [Source:HGNC Symbol;Acc:HGNC:9122]	GO:0003677(DNA binding);GO:0003697(single-stranded DNA binding);GO:0005524(ATP binding);GO:0005634(nucleus);GO:0005654(nucleoplasm);GO:0005829(cytosol);GO:0005886(plasma membrane);GO:0006298(mismatch repair);GO:0016887(ATP hydrolysis activity);GO:0030983(mismatched DNA binding);GO:0032138(single base insertion or deletion binding);GO:0032300(mismatch repair complex);GO:0032407(MutSalpha complex b…	03430(Mismatch repair);03460(Fanconi anemia pathway)	NA	CIRC
circRNA883	0.582542	0.693295	0	0	0.44744	0.783253	0.246318	0.53358	1.65207	0.49933	5	6	0	0	3	7	2	4	12	4	-1.10803	down	0.303792	1	no	chr7	104473433	104476115	-	4	circRNA	ENSCHIT00000018974	HOMER3		chr7:104472357-104473432|None	homer scaffold protein 3 [Source:HGNC Symbol;Acc:HGNC:17514]	GO:0005737(cytoplasm);GO:0005829(cytosol);GO:0007216(G protein-coupled glutamate receptor signaling pathway);GO:0008022(protein C-terminus binding);GO:0014069(postsynaptic density);GO:0019904(protein domain specific binding);GO:0030054(cell junction);GO:0032703(negative regulation of interleukin-2 production);GO:0035256(G protein-coupled glutamate receptor binding);GO:0042802(identical protein bi…	04068(FoxO signaling pathway);04724(Glutamatergic synapse)	NA	CIRC,CIRI
circRNA1896	0	0.115549	0.23057	0.386215	0	0.783253	1.23159	0.133395	0.413018	0	0	1	2	3	0	7	10	1	3	0	-1.80628	down	0.303944	1	no	chr14	74768097	74783279	-	4	circRNA	ENSCHIT00000018519	ZFAT		chr14:74750654-74768096|chr14:74783279-74803720	zinc finger and AT-hook domain containing [Source:HGNC Symbol;Acc:HGNC:19899]	GO:0001228(DNA-binding transcription activator activity, RNA polymerase II-specific);GO:0002244(hematopoietic progenitor cell differentiation);GO:0030097(hemopoiesis);GO:0060712(spongiotrophoblast layer development)	NA	NA	CIRC
ciRNA1622	0	0	0	0	0	0.447573	0	0.26679	0	0	0	0	0	0	0	4	0	2	0	0	-inf	down	0.30457	1	no	chr7	60676060	60676285	-	1	ciRNA	ENSCHIT00000024518	REEP2		chr7:60675932-60676285	receptor accessory protein 2 [Source:HGNC Symbol;Acc:HGNC:17975]	GO:0005783(endoplasmic reticulum);GO:0005789(endoplasmic reticulum membrane);GO:0005881(cytoplasmic microtubule);GO:0005887(integral component of plasma membrane);GO:0016020(membrane);GO:0016021(integral component of membrane);GO:0031883(taste receptor binding);GO:0032386(regulation of intracellular transport);GO:0032596(protein transport into membrane raft);GO:0050913(sensory perception of bitte…	NA	NA	CIRC
circRNA3703	0	0	0	0.128738	0	0	0.492636	0	0.688364	0	0	0	0	1	0	0	4	0	5	0	-3.1975	down	0.304591	1	no	chr20	64050661	64059962	+	2	circRNA	ENSCHIT00000018571	SEMA5A		chr20:64045178-64050660|chr20:64059962-64094569	semaphorin 5A [Source:HGNC Symbol;Acc:HGNC:10736]	GO:0005515(protein binding);GO:0016020(membrane);GO:0016021(integral component of membrane);GO:0030154(cell differentiation);GO:0030215(semaphorin receptor binding)	04360(Axon guidance)	NA	CIRC
circRNA5237	0	0	0	0	0	0.447573	0	0.26679	0	0	0	0	0	0	0	4	0	2	0	0	-inf	down	0.304626	1	no	chr5	34460889	34476436	-	4	circRNA	ENSCHIT00000002339	ANO6		chr5:34454590-34460888|chr5:34476436-34487885	anoctamin 6 [Source:HGNC Symbol;Acc:HGNC:25240]	GO:0002407(dendritic cell chemotaxis);GO:0002543(activation of blood coagulation via clotting cascade);GO:0005227(calcium activated cation channel activity);GO:0005229(intracellular calcium activated chloride channel activity);GO:0005247(voltage-gated chloride channel activity);GO:0005829(cytosol);GO:0005886(plasma membrane);GO:0006812(cation transport);GO:0006821(chloride transport);GO:0007596(b…	NA	NA	CIRC,CIRI
circRNA5183	0	0	0	0	0	0.447573	0	0.26679	0	0	0	0	0	0	0	4	0	2	0	0	-inf	down	0.304648	1	no	chr7	37581836	37587970	+	3	circRNA	ENSCHIT00000037761	GABRB2		chr7:37498198-37581835|chr7:37587970-37629612	gamma-aminobutyric acid type A receptor subunit beta2 [Source:HGNC Symbol;Acc:HGNC:4082]	GO:0004888(transmembrane signaling receptor activity);GO:0004890(GABA-A receptor activity);GO:0005216(ion channel activity);GO:0005230(extracellular ligand-gated ion channel activity);GO:0005886(plasma membrane);GO:0006811(ion transport);GO:0007214(gamma-aminobutyric acid signaling pathway);GO:0007605(sensory perception of sound);GO:0016020(membrane);GO:0016021(integral component of membrane);GO:…	04080(Neuroactive ligand-receptor interaction);04723(Retrograde endocannabinoid signaling);04726(Serotonergic synapse);04727(GABAergic synapse);05032(Morphine addiction);05033(Nicotine addiction)	NA	CIRC
circRNA5507	0	0	0	0	0	0.559466	0.246318	0	0	0	0	0	0	0	0	5	2	0	0	0	-inf	down	0.304708	1	no	chr13	76787325	76818082	-	1	intergenic	intergenic_circRNA	intergenic_circRNA		chr13:76787324-76818082	NA	NA	NA	NA	CIRI
circRNA5335	0	0	0	0	0	0.33568	0	0	0.137673	0	0	0	0	0	0	3	0	0	1	0	-inf	down	0.305039	1	no	chr2	116879271	116902609	+	4	circRNA	ENSCHIT00000021934	AGPS		chr2:116877991-116879270|chr2:116902609-116915315	alkylglycerone phosphate synthase [Source:HGNC Symbol;Acc:HGNC:327]	GO:0003824(catalytic activity);GO:0005730(nucleolus);GO:0005777(peroxisome);GO:0006629(lipid metabolic process);GO:0008609(alkylglycerone-phosphate synthase activity);GO:0008610(lipid biosynthetic process);GO:0008611(ether lipid biosynthetic process);GO:0016491(oxidoreductase activity);GO:0016740(transferase activity);GO:0050660(flavin adenine dinucleotide binding);GO:0071949(FAD binding)	00565(Ether lipid metabolism);01100(Metabolic pathways);04146(Peroxisome)	EC:2.5.1.26	CIRC
circRNA426	0.349525	0	0	0.77243	0.149147	0	0.123159	0.133395	0	0	3	0	0	6	1	0	1	1	0	0	2.30875	up	0.305069	1	no	chr19	46586086	46603663	+	5	circRNA	ENSCHIT00000017757	TLK2		chr19:46575348-46586085|chr19:46603663-46620209	tousled like kinase 2 [Source:HGNC Symbol;Acc:HGNC:11842]	GO:0004672(protein kinase activity);GO:0004674(protein serine/threonine kinase activity);GO:0005524(ATP binding);GO:0005634(nucleus);GO:0005882(intermediate filament);GO:0006468(protein phosphorylation);GO:0006974(cellular response to DNA damage stimulus);GO:0007059(chromosome segregation);GO:0018105(peptidyl-serine phosphorylation);GO:0032435(negative regulation of proteasomal ubiquitin-dependen…	NA	EC:2.7.11.1	CIRC,CIRI
circRNA5721	0	0	0	0	0	0	0.246318	0	0	0.49933	0	0	0	0	0	0	2	0	0	4	-inf	down	0.305188	1	no	chr14	78829899	78844441	-	5	circRNA	ENSCHIT00000017256	TRAPPC9		chr14:78813174-78829898|chr14:78844441-78850440	trafficking protein particle complex subunit 9 [Source:HGNC Symbol;Acc:HGNC:30832]	GO:0005737(cytoplasm);GO:0005794(Golgi apparatus);GO:0021987(cerebral cortex development);GO:0030008(TRAPP complex);GO:0030182(neuron differentiation);GO:0051092(positive regulation of NF-kappaB transcription factor activity);GO:0110165(cellular anatomical entity)	NA	NA	CIRC
circRNA6214	0	0	0	0	0	0	0	0.400185	0	0.249665	0	0	0	0	0	0	0	3	0	2	-inf	down	0.305789	1	no	chr12	57894078	57894956	+	2	circRNA	ENSCHIT00000027196	FRY		chr12:57889204-57894077|chr12:57894956-57896829	FRY microtubule binding protein [Source:HGNC Symbol;Acc:HGNC:20367]	GO:0000902(cell morphogenesis);GO:0004857(enzyme inhibitor activity);GO:0043086(negative regulation of catalytic activity);GO:1904428(negative regulation of tubulin deacetylation)	NA	NA	CIRC,CIRI
circRNA2964	0	0	0.23057	0	0.44744	0	0	0	0	0	0	0	2	0	3	0	0	0	0	0	inf	up	0.305856	1	no	chr29	25601470	25607705	+	3	circRNA	ENSCHIT00000018977	ENSCHIG00000013413		chr29:25594674-25601469|chr29:25607705-25622832	NA	GO:0005768(endosome);GO:0015031(protein transport);GO:0036211(protein modification process);GO:0110165(cellular anatomical entity)	04144(Endocytosis)	NA	CIRC
circRNA6602	0	0	0	0	0	0	0	0.400185	0	0.249665	0	0	0	0	0	0	0	3	0	2	-inf	down	0.305889	1	no	chr21	60988943	61000947	+	3	circRNA	ENSCHIT00000034498	VRK1		chr21:61000947-61008936	VRK serine/threonine kinase 1 [Source:HGNC Symbol;Acc:HGNC:12718]	GO:0000166(nucleotide binding);GO:0004672(protein kinase activity);GO:0004674(protein serine/threonine kinase activity);GO:0005524(ATP binding);GO:0005634(nucleus);GO:0005654(nucleoplasm);GO:0005730(nucleolus);GO:0005795(Golgi stack);GO:0005829(cytosol);GO:0006468(protein phosphorylation);GO:0006974(cellular response to DNA damage stimulus);GO:0019901(protein kinase binding);GO:0035175(histone ki…	NA	EC:2.7.11.1	CIRI
ciRNA551	0	0.231098	0.345855	0	0	0	0	0	0	0	0	2	3	0	0	0	0	0	0	0	inf	up	0.305892	1	no	chr3	14307277	14307593	-	1	ciRNA	ENSCHIT00000028745	ENSCHIG00000019398		chr3:14307253-14307593	NA	GO:0003676(nucleic acid binding);GO:0003723(RNA binding);GO:0005737(cytoplasm)	03013(RNA transport);03015(mRNA surveillance pathway);03018(RNA degradation)	NA	CIRC
circRNA3117	0	0	0.115285	0	0	0.223787	0	0	0.275346	0.374497	0	0	1	0	0	2	0	0	2	3	-2.92182	down	0.305921	1	no	chr2	44207256	44212985	+	3	circRNA	ENSCHIT00000039543	RAPH1		None|chr2:44212985-44238892	Ras association (RalGDS/AF-6) and pleckstrin homology domains 1 [Source:HGNC Symbol;Acc:HGNC:14436]	GO:0005829(cytosol);GO:0005886(plasma membrane);GO:0007165(signal transduction);GO:0016604(nuclear body);GO:0031252(cell leading edge);GO:0048675(axon extension)	NA	NA	CIRC
circRNA1403	0.233017	0.346647	0	0	0	0	0	0	0	0	2	3	0	0	0	0	0	0	0	0	inf	up	0.305928	1	no	chr2	4512922	4513059	+	1	circRNA	ENSCHIT00000036419	ECE1		chr2:4513951-4514630	endothelin converting enzyme 1 [Source:HGNC Symbol;Acc:HGNC:3146]	GO:0001921(positive regulation of receptor recycling);GO:0004175(endopeptidase activity);GO:0004222(metalloendopeptidase activity);GO:0005768(endosome);GO:0006508(proteolysis);GO:0007507(heart development);GO:0008233(peptidase activity);GO:0008237(metallopeptidase activity);GO:0008270(zinc ion binding);GO:0009897(external side of plasma membrane);GO:0010467(gene expression);GO:0010814(substance P…	NA	EC:3.4.24.71	CIRI
circRNA1181	0.233017	0.346647	0	0	0	0	0	0	0	0	2	3	0	0	0	0	0	0	0	0	inf	up	0.305941	1	no	chr2	130498126	130504255	-	3	circRNA	ENSCHIT00000035583	HIBCH		chr2:130488190-130498125|chr2:130504255-130522901	3-hydroxyisobutyryl-CoA hydrolase [Source:HGNC Symbol;Acc:HGNC:4908]	GO:0003860(3-hydroxyisobutyryl-CoA hydrolase activity);GO:0005739(mitochondrion);GO:0006574(valine catabolic process);GO:0009083(branched-chain amino acid catabolic process);GO:0016787(hydrolase activity)	00280(Valine, leucine and isoleucine degradation);00410(beta-Alanine metabolism);00640(Propanoate metabolism);01100(Metabolic pathways);01200(Carbon metabolism)	EC:3.1.2.4	CIRC
circRNA2676	0	0	0.23057	0	0.44744	0	0	0	0	0	0	0	2	0	3	0	0	0	0	0	inf	up	0.305986	1	no	chr10	82485502	82500860	+	4	circRNA	ENSCHIT00000016282	MYO9A		chr10:82481522-82485501|chr10:82500860-82504113	myosin IXA [Source:HGNC Symbol;Acc:HGNC:7608]	GO:0000166(nucleotide binding);GO:0003774(cytoskeletal motor activity);GO:0003779(actin binding);GO:0005096(GTPase activator activity);GO:0005515(protein binding);GO:0005524(ATP binding);GO:0005737(cytoplasm);GO:0007165(signal transduction);GO:0016020(membrane);GO:0016021(integral component of membrane);GO:0016459(myosin complex);GO:0030426(growth cone);GO:0034329(cell junction assembly);GO:00355…	NA	NA	CIRC,CIRI
ciRNA1891	0	0	0	0	0	0	0.369477	0	0.275346	0	0	0	0	0	0	0	3	0	2	0	-inf	down	0.306059	1	no	chr18	50780291	50780623	+	1	ciRNA	ENSCHIT00000040361	SHKBP1		chr18:50780290-50780623	SH3KBP1 binding protein 1 [Source:HGNC Symbol;Acc:HGNC:19214]	GO:0005515(protein binding);GO:0042802(identical protein binding);GO:0045742(positive regulation of epidermal growth factor receptor signaling pathway);GO:0051260(protein homooligomerization)	NA	NA	CIRI
circRNA713	0.233017	0.346647	0	0	0	0	0	0	0	0	2	3	0	0	0	0	0	0	0	0	inf	up	0.306072	1	no	chr20	63793378	63930828	+	4	circRNA	ENSCHIT00000018571	SEMA5A		chr20:63729228-63793377|chr20:63930828-64010288	semaphorin 5A [Source:HGNC Symbol;Acc:HGNC:10736]	GO:0005515(protein binding);GO:0016020(membrane);GO:0016021(integral component of membrane);GO:0030154(cell differentiation);GO:0030215(semaphorin receptor binding)	04360(Axon guidance)	NA	CIRC
circRNA6129	0	0	0	0	0	0	0.369477	0	0.275346	0	0	0	0	0	0	0	3	0	2	0	-inf	down	0.306139	1	no	chr7	58707293	58708369	-	3	circRNA	ENSCHIT00000012378	IK		chr7:58706218-58707293|chr7:58708369-58709383	IK cytokine [Source:HGNC Symbol;Acc:HGNC:5958]	GO:0000228(nuclear chromosome);GO:0000278(mitotic cell cycle);GO:0000398(mRNA splicing, via spliceosome);GO:0005634(nucleus);GO:0005654(nucleoplasm);GO:0007094(mitotic spindle assembly checkpoint signaling);GO:0016607(nuclear speck);GO:0034501(protein localization to kinetochore);GO:0042802(identical protein binding);GO:0071005(U2-type precatalytic spliceosome);GO:0097431(mitotic spindle pole)	NA	NA	CIRI
circRNA3339	0	0	0.46114	0	0	0.895146	0.738954	0	0.688364	0	0	0	4	0	0	8	6	0	5	0	-2.33238	down	0.306348	1	no	chr26	42546533	42546761	-	1	intergenic	intergenic_circRNA	intergenic_circRNA		chr26:42546532-42546761	NA	NA	NA	NA	CIRI
circRNA619	0.466033	0.115549	0	0.128738	0.298294	1.00704	0.862113	0	0.96371	0	4	1	0	1	2	9	7	0	7	0	-1.48989	down	0.306671	1	no	chr25	41350043	41352198	+	3	circRNA	ENSCHIT00000031264	CARD11		chr25:41349231-41350042|chr25:41352198-41353303	caspase recruitment domain family member 11 [Source:HGNC Symbol;Acc:HGNC:16393]	GO:0001772(immunological synapse);GO:0005515(protein binding);GO:0005737(cytoplasm);GO:0005886(plasma membrane);GO:0007165(signal transduction);GO:0007249(I-kappaB kinase/NF-kappaB signaling);GO:0030183(B cell differentiation);GO:0030890(positive regulation of B cell proliferation);GO:0031295(T cell costimulation);GO:0032449(CBM complex);GO:0032743(positive regulation of interleukin-2 production)…	04064(NF-kappa B signaling pathway);04660(T cell receptor signaling pathway);04662(B cell receptor signaling pathway)	NA	CIRC,CIRI
circRNA1051	0.466033	0.577746	0	0.643692	0	0	0.246318	0.26679	0	0	4	5	0	5	0	0	2	2	0	0	1.71753	up	0.307172	1	no	chr4	111237944	111239124	-	2	circRNA	ENSCHIT00000021813	AKAP9		chr4:111228002-111237943|chr4:111239124-111245848	A-kinase anchoring protein 9 [Source:HGNC Symbol;Acc:HGNC:379]	GO:0003677(DNA binding);GO:0005737(cytoplasm);GO:0005794(Golgi apparatus);GO:0005795(Golgi stack);GO:0005801(cis-Golgi network);GO:0005813(centrosome);GO:0005815(microtubule organizing center);GO:0005856(cytoskeleton);GO:0007020(microtubule nucleation);GO:0007165(signal transduction);GO:0008076(voltage-gated potassium channel complex);GO:0015459(potassium channel regulator activity);GO:0031116(po…	NA	NA	CIRC,CIRI
ciRNA1943	0	0	0	0	0	0	0	0.400185	0.137673	0	0	0	0	0	0	0	0	3	1	0	-inf	down	0.307744	1	no	chr11	99714210	99714461	+	1	ciRNA	ENSCHIT00000025868	USP20		chr11:99714209-99714486	ubiquitin specific peptidase 20 [Source:HGNC Symbol;Acc:HGNC:12619]	GO:0001664(G protein-coupled receptor binding);GO:0004197(cysteine-type endopeptidase activity);GO:0004843(cysteine-type deubiquitinase activity);GO:0005813(centrosome);GO:0006511(ubiquitin-dependent protein catabolic process);GO:0008270(zinc ion binding);GO:0008277(regulation of G protein-coupled receptor signaling pathway);GO:0016579(protein deubiquitination);GO:0070536(protein K63-linked deubi…	NA	EC:3.4.19.12	CIRC
circRNA6423	0	0	0	0	0	0	0	0.400185	0.137673	0	0	0	0	0	0	0	0	3	1	0	-inf	down	0.307907	1	no	chr7	102861991	102862793	+	2	circRNA	ENSCHIT00000016430	MYO9B		chr7:102860441-102861990|chr7:102862793-102867413	myosin IXB [Source:HGNC Symbol;Acc:HGNC:7609]	GO:0000146(microfilament motor activity);GO:0000166(nucleotide binding);GO:0003774(cytoskeletal motor activity);GO:0003779(actin binding);GO:0005096(GTPase activator activity);GO:0005515(protein binding);GO:0005516(calmodulin binding);GO:0005524(ATP binding);GO:0005737(cytoplasm);GO:0005829(cytosol);GO:0005884(actin filament);GO:0005938(cell cortex);GO:0007165(signal transduction);GO:0007266(Rho …	NA	NA	CIRC,CIRI
ciRNA1764	0	0	0	0	0	0	0.123159	0	0.413018	0	0	0	0	0	0	0	1	0	3	0	-inf	down	0.308198	1	no	chr19	36113402	36113571	+	1	ciRNA	ENSCHIT00000031778	COL1A1		chr19:36113401-36113599	collagen type I alpha 1 chain [Source:HGNC Symbol;Acc:HGNC:2197]	GO:0001501(skeletal system development);GO:0001568(blood vessel development);GO:0001649(osteoblast differentiation);GO:0001957(intramembranous ossification);GO:0001958(endochondral ossification);GO:0002020(protease binding);GO:0005201(extracellular matrix structural constituent);GO:0005515(protein binding);GO:0005581(collagen trimer);GO:0005584(collagen type I trimer);GO:0005615(extracellular spa…	04151(PI3K-Akt signaling pathway);04510(Focal adhesion);04512(ECM-receptor interaction);04611(Platelet activation);04926(Relaxin signaling pathway);04933(AGE-RAGE signaling pathway in diabetic complications);04974(Protein digestion and absorption);05146(Amoebiasis);05165(Human papillomavirus infection);05205(Proteoglycans in cancer)	NA	CIRC
ciRNA880	0	0	1.03756	0.386215	0	0.111893	0	0.133395	0	0	0	0	9	3	0	1	0	1	0	0	2.53718	up	0.308218	1	no	chr29	43429245	43429507	-	1	ciRNA	ENSCHIT00000039435	SF1		chr29:43429219-43429507	splicing factor 1 [Source:HGNC Symbol;Acc:HGNC:12950]	GO:0000398(mRNA splicing, via spliceosome);GO:0003676(nucleic acid binding);GO:0003723(RNA binding);GO:0005634(nucleus);GO:0005654(nucleoplasm);GO:0005681(spliceosomal complex);GO:0006397(mRNA processing);GO:0006417(regulation of translation);GO:0008270(zinc ion binding);GO:0008380(RNA splicing);GO:0016604(nuclear body);GO:0030154(cell differentiation);GO:0030238(male sex determination);GO:003057…	NA	NA	CIRC
circRNA5762	0	0	0	0	0	0	0.123159	0	0.413018	0	0	0	0	0	0	0	1	0	3	0	-inf	down	0.308251	1	no	chr18	37409364	37412722	+	2	circRNA	ENSCHIT00000023040	TANGO6		chr18:37407197-37409363|chr18:37412722-37415077	transport and golgi organization 6 homolog [Source:HGNC Symbol;Acc:HGNC:25749]	NA	NA	NA	CIRC
circRNA5543	0	0	0	0	0	0.223787	0	0.26679	0	0	0	0	0	0	0	2	0	2	0	0	-inf	down	0.308528	1	no	chr3	86829171	86866210	+	1	intergenic	intergenic_circRNA	intergenic_circRNA		chr3:86829170-86866210	NA	NA	NA	NA	CIRI
circRNA184	0.233017	0	0	0.257477	0	0	0	0	0	0	2	0	0	2	0	0	0	0	0	0	inf	up	0.309244	1	no	chr10	1073130	1073332	+	1	circRNA	ENSCHIT00000021863	TTC7B		chr10:1061832-1073129|chr10:1073332-1096602	tetratricopeptide repeat domain 7B [Source:HGNC Symbol;Acc:HGNC:19858]	GO:0005515(protein binding);GO:0005829(cytosol);GO:0005886(plasma membrane);GO:0046854(phosphatidylinositol phosphate biosynthetic process);GO:0072659(protein localization to plasma membrane)	NA	NA	CIRC
circRNA6653	0	0	0	0	0	0	0	0	0.413018	0.124832	0	0	0	0	0	0	0	0	3	1	-inf	down	0.309259	1	no	chr13	6481439	6490667	+	2	circRNA	ENSCHIT00000010894	SPTLC3		chr13:6466539-6481438|chr13:6490667-6500345	serine palmitoyltransferase long chain base subunit 3 [Source:HGNC Symbol;Acc:HGNC:16253]	GO:0003824(catalytic activity);GO:0004758(serine C-palmitoyltransferase activity);GO:0009058(biosynthetic process);GO:0016740(transferase activity);GO:0017059(serine C-palmitoyltransferase complex);GO:0030170(pyridoxal phosphate binding);GO:0046512(sphingosine biosynthetic process);GO:0046520(sphingoid biosynthetic process)	00600(Sphingolipid metabolism);01100(Metabolic pathways);04071(Sphingolipid signaling pathway)	EC:2.3.1.50	CIRC
circRNA998	0.233017	0	0	0.257477	0	0	0	0	0	0	2	0	0	2	0	0	0	0	0	0	inf	up	0.309276	1	no	chr4	517714	533897	+	12	circRNA	ENSCHIT00000004610	NCAPG2		chr4:510253-517713|chr4:533897-542287	non-SMC condensin II complex subunit G2 [Source:HGNC Symbol;Acc:HGNC:21904]	GO:0000794(condensed nuclear chromosome);GO:0000796(condensin complex);GO:0001833(inner cell mass cell proliferation);GO:0005634(nucleus);GO:0005654(nucleoplasm);GO:0006366(transcription by RNA polymerase II);GO:0008047(enzyme activator activity);GO:0016607(nuclear speck);GO:0030218(erythrocyte differentiation);GO:0030293(transmembrane receptor protein tyrosine kinase inhibitor activity);GO:00310…	NA	NA	CIRC
ciRNA213	0.349525	0	0	0.128738	0	0	0	0	0	0	3	0	0	1	0	0	0	0	0	0	inf	up	0.309288	1	no	chr7	66192878	66195290	+	1	ciRNA	ENSCHIT00000038800	BTBD2		chr7:66192877-66195331	BTB domain containing 2 [Source:HGNC Symbol;Acc:HGNC:15504]	GO:0000932(P-body);GO:0005515(protein binding);GO:0005737(cytoplasm)	NA	NA	CIRC
circRNA1322	0.349525	0	0	0.128738	0	0	0	0	0	0	3	0	0	1	0	0	0	0	0	0	inf	up	0.309524	1	no	chr8	82438623	82449000	+	2	circRNA	ENSCHIT00000030934	ERCC6L2		chr8:82427313-82438622|chr8:82449000-82459566	ERCC excision repair 6 like 2 [Source:HGNC Symbol;Acc:HGNC:26922]	GO:0000166(nucleotide binding);GO:0004386(helicase activity);GO:0005524(ATP binding);GO:0005634(nucleus);GO:0005654(nucleoplasm);GO:0005829(cytosol);GO:0006338(chromatin remodeling);GO:0016787(hydrolase activity);GO:0140658(ATP-dependent chromatin remodeler activity)	NA	NA	CIRC,CIRI
circRNA337	0.349525	0	0	0.128738	0	0	0	0	0	0	3	0	0	1	0	0	0	0	0	0	inf	up	0.309543	1	no	chr16	79047641	79048882	+	3	circRNA	ENSCHIT00000022058	IPO9		chr16:79038221-79047640|chr16:79048882-79051371	importin 9 [Source:HGNC Symbol;Acc:HGNC:19425]	GO:0005737(cytoplasm);GO:0006606(protein import into nucleus);GO:0006886(intracellular protein transport);GO:0031144(proteasome localization);GO:0031267(small GTPase binding);GO:0042393(histone binding);GO:0061608(nuclear import signal receptor activity);GO:0140713(histone chaperone activity)	NA	NA	CIRC,CIRI
circRNA484	0.349525	0	0	0.128738	0	0	0	0	0	0	3	0	0	1	0	0	0	0	0	0	inf	up	0.309578	1	no	chr18	58560114	58562090	+	3	circRNA	ENSCHIT00000031055	ZNF175		chr18:58558360-58560113|chr18:58562090-58565313	zinc finger protein 175 [Source:HGNC Symbol;Acc:HGNC:12964]	GO:0000122(negative regulation of transcription by RNA polymerase II);GO:0000977(RNA polymerase II transcription regulatory region sequence-specific DNA binding);GO:0001227(DNA-binding transcription repressor activity, RNA polymerase II-specific);GO:0001228(DNA-binding transcription activator activity, RNA polymerase II-specific);GO:0005730(nucleolus);GO:0005829(cytosol);GO:0006355(regulation of …	05168(Herpes simplex virus 1 infection)	NA	CIRC
circRNA1248	2.21366	1.03994	1.26813	1.02991	1.04403	1.23083	1.35475	0	1.10138	0.624162	19	9	11	8	7	11	11	0	8	5	0.613456	up	0.309595	1	no	chr1	149571839	149575905	+	2	circRNA	ENSCHIT00000039805	DYRK1A		chr1:149564473-149571838|chr1:149575905-149583529	dual specificity tyrosine phosphorylation regulated kinase 1A [Source:HGNC Symbol;Acc:HGNC:3091]	GO:0004672(protein kinase activity);GO:0004674(protein serine/threonine kinase activity);GO:0004712(protein serine/threonine/tyrosine kinase activity);GO:0004715(non-membrane spanning protein tyrosine kinase activity);GO:0005524(ATP binding);GO:0005634(nucleus);GO:0005737(cytoplasm);GO:0005856(cytoskeleton);GO:0006468(protein phosphorylation);GO:0007623(circadian rhythm);GO:0018105(peptidyl-serin…	NA	EC:2.7.12.1	CIRC,CIRI
circRNA6871	0	0	0	0	0	0	0	0	0.275346	0.374497	0	0	0	0	0	0	0	0	2	3	-inf	down	0.309944	1	no	chr28	11947929	11950161	+	2	circRNA	ENSCHIT00000000527	POLR3A		chr28:11947121-11947928|chr28:11950161-11951142	RNA polymerase III subunit A [Source:HGNC Symbol;Acc:HGNC:30074]	GO:0003677(DNA binding);GO:0003682(chromatin binding);GO:0003899(DNA-directed 5'-3' RNA polymerase activity);GO:0005654(nucleoplasm);GO:0005666(RNA polymerase III complex);GO:0006351(DNA-templated transcription);GO:0032728(positive regulation of interferon-beta production);GO:0045087(innate immune response)	03020(RNA polymerase);04623(Cytosolic DNA-sensing pathway)	EC:2.7.7.6	CIRC
circRNA6999	0	0	0	0	0	0	0	0	0.275346	0.374497	0	0	0	0	0	0	0	0	2	3	-inf	down	0.310008	1	no	chr9	54741564	54747720	+	2	circRNA	ENSCHIT00000015476	LAMA2		chr9:54735335-54741563|chr9:54747720-54752881	laminin subunit alpha 2 [Source:HGNC Symbol;Acc:HGNC:6482]	GO:0005102(signaling receptor binding);GO:0005576(extracellular region);GO:0005604(basement membrane);GO:0007155(cell adhesion);GO:0016020(membrane);GO:0030155(regulation of cell adhesion);GO:0030334(regulation of cell migration);GO:0045995(regulation of embryonic development)	04151(PI3K-Akt signaling pathway);04510(Focal adhesion);04512(ECM-receptor interaction);05145(Toxoplasmosis);05146(Amoebiasis);05165(Human papillomavirus infection);05200(Pathways in cancer);05222(Small cell lung cancer);05410(Hypertrophic cardiomyopathy);05412(Arrhythmogenic right ventricular cardiomyopathy);05414(Dilated cardiomyopathy);05416(Viral myocarditis)	NA	CIRC,CIRI
ciRNA126	1.04857	2.19543	1.95984	1.15864	1.04403	1.00704	2.0937	0.80037	0.826037	0.748995	9	19	17	9	7	9	17	6	6	6	0.435637	up	0.310245	1	no	chr18	50948232	50948653	+	1	ciRNA	ENSCHIT00000040257	EGLN2		chr18:50948231-50948676	egl-9 family hypoxia inducible factor 2 [Source:HGNC Symbol;Acc:HGNC:14660]	GO:0001666(response to hypoxia);GO:0005506(iron ion binding);GO:0005634(nucleus);GO:0005654(nucleoplasm);GO:0008198(ferrous iron binding);GO:0016705(oxidoreductase activity, acting on paired donors, with incorporation or reduction of molecular oxygen);GO:0016706(2-oxoglutarate-dependent dioxygenase activity);GO:0018401(peptidyl-proline hydroxylation to 4-hydroxy-L-proline);GO:0019826(oxygen senso…	04066(HIF-1 signaling pathway);05200(Pathways in cancer);05211(Renal cell carcinoma)	EC:1.14.11.29	CIRC
circRNA465	0.349525	0	0	0	0.149147	0	0	0	0	0	3	0	0	0	1	0	0	0	0	0	inf	up	0.310515	1	no	chr18	44441041	44445527	-	2	circRNA	ENSCHIT00000020131	CEP89		chr18:44429792-44441040|chr18:44445527-44453067	centrosomal protein 89 [Source:HGNC Symbol;Acc:HGNC:25907]	GO:0000922(spindle pole);GO:0005813(centrosome);GO:0005814(centriole);GO:0005829(cytosol);GO:0005886(plasma membrane);GO:0007005(mitochondrion organization);GO:0007268(chemical synaptic transmission);GO:0031514(motile cilium);GO:0045202(synapse);GO:0060271(cilium assembly);GO:0097539(ciliary transition fiber);GO:0097730(non-motile cilium);GO:1905515(non-motile cilium assembly)	NA	NA	CIRC
circRNA6052	0	0	0	0	0	0	0.369477	0.133395	0	0	0	0	0	0	0	0	3	1	0	0	-inf	down	0.311081	1	no	chr8	7863710	7867720	-	4	circRNA	ENSCHIT00000015737	MTMR9		chr8:7860973-7863709|chr8:7867720-7886195	myotubularin related protein 9 [Source:HGNC Symbol;Acc:HGNC:14596]	GO:0005737(cytoplasm);GO:0010507(negative regulation of autophagy);GO:0010922(positive regulation of phosphatase activity);GO:0019903(protein phosphatase binding);GO:0030234(enzyme regulator activity);GO:0032991(protein-containing complex);GO:0050821(protein stabilization);GO:0060304(regulation of phosphatidylinositol dephosphorylation)	NA	NA	CIRC
ciRNA425	0	0.346647	0.23057	0	0	0	0	0	0	0	0	3	2	0	0	0	0	0	0	0	inf	up	0.311504	1	no	chr10	79875876	79876103	-	1	ciRNA	ENSCHIT00000038621	EFS		chr10:79875849-79876103	embryonal Fyn-associated substrate [Source:HGNC Symbol;Acc:HGNC:16898]	GO:0005515(protein binding);GO:0017124(SH3 domain binding);GO:0019904(protein domain specific binding)	NA	NA	CIRC
circRNA1876	0	0.346647	0.23057	0	0	0	0	0	0	0	0	3	2	0	0	0	0	0	0	0	inf	up	0.31156	1	no	chr15	50204810	50210684	-	3	circRNA	ENSCHIT00000031148	SORL1		chr15:50192512-50204809|chr15:50210684-50212834	sortilin related receptor 1 [Source:HGNC Symbol;Acc:HGNC:11185]	GO:0000139(Golgi membrane);GO:0001540(amyloid-beta binding);GO:0002024(diet induced thermogenesis);GO:0004888(transmembrane signaling receptor activity);GO:0005515(protein binding);GO:0005576(extracellular region);GO:0005615(extracellular space);GO:0005641(nuclear envelope lumen);GO:0005768(endosome);GO:0005769(early endosome);GO:0005771(multivesicular body);GO:0005783(endoplasmic reticulum);GO:0…	NA	NA	CIRC
circRNA1911	0	0.346647	0.23057	0	0	0	0	0	0	0	0	3	2	0	0	0	0	0	0	0	inf	up	0.311631	1	no	chr19	22894654	22898630	-	2	circRNA	ENSCHIT00000032964	SMG6		chr19:22884796-22894653|chr19:22898630-22969157	SMG6 nonsense mediated mRNA decay factor [Source:HGNC Symbol;Acc:HGNC:17809]	GO:0000184(nuclear-transcribed mRNA catabolic process, nonsense-mediated decay);GO:0003723(RNA binding);GO:0004521(endoribonuclease activity);GO:0005515(protein binding);GO:0005634(nucleus);GO:0005730(nucleolus);GO:0005737(cytoplasm);GO:0005829(cytosol);GO:0032204(regulation of telomere maintenance);GO:0035145(exon-exon junction complex);GO:0042162(telomeric DNA binding);GO:0043021(ribonucleoprot…	03015(mRNA surveillance pathway)	NA	CIRC
circRNA509	0.582542	0.462196	0.806995	0.901168	0.745734	0.33568	0.123159	0.400185	0.137673	1.12349	5	4	7	7	5	3	1	3	1	9	0.7226	up	0.311959	1	no	chr27	5610215	5616219	-	2	circRNA	ENSCHIT00000041355	NGLY1		chr27:5592905-5610214|chr27:5616219-5623873	N-glycanase 1 [Source:HGNC Symbol;Acc:HGNC:17646]	GO:0000224(peptide-N4-(N-acetyl-beta-glucosaminyl)asparagine amidase activity);GO:0005737(cytoplasm);GO:0006516(glycoprotein catabolic process);GO:0006517(protein deglycosylation)	04141(Protein processing in endoplasmic reticulum)	EC:3.5.1.52	CIRC,CIRI
circRNA5362	0	0	0	0	0	0.33568	0.246318	0	0	0	0	0	0	0	0	3	2	0	0	0	-inf	down	0.312506	1	no	chr1	94830292	94834159	-	2	circRNA	ENSCHIT00000036174	FNDC3B		chr1:94789382-94830291|chr1:94834159-94852571	fibronectin type III domain containing 3B [Source:HGNC Symbol;Acc:HGNC:24670]	GO:0005515(protein binding)	NA	NA	CIRC
circRNA5411	0	0	0	0	0	0.33568	0.246318	0	0	0	0	0	0	0	0	3	2	0	0	0	-inf	down	0.312804	1	no	chr8	74391874	74395003	+	2	circRNA	ENSCHIT00000009626	EPHX2		chr8:74383722-74391873|chr8:74395003-74396499	epoxide hydrolase 2 [Source:HGNC Symbol;Acc:HGNC:3402]	GO:0000287(magnesium ion binding);GO:0003824(catalytic activity);GO:0004301(epoxide hydrolase activity);GO:0005777(peroxisome);GO:0005829(cytosol);GO:0010628(positive regulation of gene expression);GO:0015643(toxic substance binding);GO:0016311(dephosphorylation);GO:0016787(hydrolase activity);GO:0016791(phosphatase activity);GO:0042577(lipid phosphatase activity);GO:0042632(cholesterol homeostas…	00590(Arachidonic acid metabolism);01100(Metabolic pathways);04146(Peroxisome)	EC:3.3.2.10	CIRC
ciRNA596	0	1.15549	0	2.96098	1.64061	0.783253	1.10843	0	0.688364	0	0	10	0	23	11	7	9	0	5	0	1.15794	up	0.31281	1	no	chr24	60751467	60751772	+	1	ciRNA	ENSCHIT00000035233	PIGN		chr24:60751466-60751772	phosphatidylinositol glycan anchor biosynthesis class N [Source:HGNC Symbol;Acc:HGNC:8967]	GO:0005789(endoplasmic reticulum membrane);GO:0005829(cytosol);GO:0005886(plasma membrane);GO:0006506(GPI anchor biosynthetic process);GO:0016021(integral component of membrane);GO:0016740(transferase activity);GO:0051377(mannose-ethanolamine phosphotransferase activity)	00563(Glycosylphosphatidylinositol (GPI)-anchor biosynthesis);01100(Metabolic pathways)	NA	CIRI
circRNA6080	0	0	0	0	0	0	0.615795	0	0	0.124832	0	0	0	0	0	0	5	0	0	1	-inf	down	0.313075	1	no	chr26	28594565	28595685	-	3	circRNA	ENSCHIT00000033345	MFSD13A		chr26:28593383-28594565|chr26:28595685-28597030	major facilitator superfamily domain containing 13A [Source:HGNC Symbol;Acc:HGNC:26196]	NA	NA	NA	CIRI
circRNA5425	0	0	0	0	0	0.33568	0.246318	0	0	0	0	0	0	0	0	3	2	0	0	0	-inf	down	0.313103	1	no	chr8	110464525	110466023	-	2	circRNA	ENSCHIT00000016490	STOM		chr8:110456481-110464524|chr8:110466023-110469090	stomatin [Source:HGNC Symbol;Acc:HGNC:3383]	GO:0005739(mitochondrion);GO:0005783(endoplasmic reticulum);GO:0005856(cytoskeleton);GO:0005886(plasma membrane);GO:0005887(integral component of plasma membrane);GO:0016020(membrane);GO:0042802(identical protein binding);GO:0045121(membrane raft);GO:0070063(RNA polymerase binding)	NA	NA	CIRC
circRNA5715	0	0	0	0	0	0	0.615795	0	0	0.124832	0	0	0	0	0	0	5	0	0	1	-inf	down	0.313243	1	no	chr14	18569152	18569937	-	2	circRNA	ENSCHIT00000035989	PABPC1		chr14:18568623-18569151|chr14:18569937-18570018	poly(A) binding protein cytoplasmic 1 [Source:HGNC Symbol;Acc:HGNC:8554]	GO:0003676(nucleic acid binding);GO:0003723(RNA binding);GO:0003730(mRNA 3'-UTR binding);GO:0005634(nucleus);GO:0005737(cytoplasm);GO:0005829(cytosol);GO:0008022(protein C-terminus binding);GO:0008143(poly(A) binding);GO:0008266(poly(U) RNA binding);GO:0010494(cytoplasmic stress granule);GO:0031252(cell leading edge);GO:0036464(cytoplasmic ribonucleoprotein granule);GO:0045070(positive regulation…	03013(RNA transport);03015(mRNA surveillance pathway);03018(RNA degradation)	NA	CIRC
circRNA1602	1.16508	1.84879	1.26813	0.643692	1.34232	1.11893	0.615795	1.06716	0.688364	0.998659	10	16	11	5	9	10	5	8	5	8	0.481643	up	0.313425	1	no	chr9	80975842	81023630	+	1	intergenic	intergenic_circRNA	intergenic_circRNA		chr9:80975841-81023630	NA	NA	NA	NA	CIRI
circRNA855	0.349525	0.115549	0	0	0	0	0	0	0	0	3	1	0	0	0	0	0	0	0	0	inf	up	0.313432	1	no	chr7	83288893	83297304	+	3	circRNA	ENSCHIT00000039138	GRAMD2B		chr7:83286042-83288892|None	GRAM domain containing 2B [Source:HGNC Symbol;Acc:HGNC:24911]	GO:0005881(cytoplasmic microtubule);GO:0042802(identical protein binding)	NA	NA	CIRC
circRNA1267	0.116508	0	0.46114	0	0	0	0	0	0	0	1	0	4	0	0	0	0	0	0	0	inf	up	0.313488	1	no	chr9	52548166	52558513	-	2	circRNA	ENSCHIT00000007012	MRAP2		chr9:52533162-52548165|chr9:52558513-52585168	melanocortin 2 receptor accessory protein 2 [Source:HGNC Symbol;Acc:HGNC:21232]	GO:0005783(endoplasmic reticulum);GO:0005886(plasma membrane);GO:0006112(energy reserve metabolic process);GO:0007631(feeding behavior);GO:0030545(signaling receptor regulator activity);GO:0031780(corticotropin hormone receptor binding);GO:0031781(type 3 melanocortin receptor binding);GO:0031782(type 4 melanocortin receptor binding);GO:0031783(type 5 melanocortin receptor binding);GO:0042802(iden…	NA	NA	CIRC
circRNA366	0.349525	0	0	0	0	0.895146	0.246318	0.80037	0	0	3	0	0	0	0	8	2	6	0	0	-2.47395	down	0.313888	1	no	chr15	54919123	54925043	+	6	circRNA	ENSCHIT00000015985	BUD13		chr15:54916151-54919122|chr15:54925043-54938201	BUD13 homolog [Source:HGNC Symbol;Acc:HGNC:28199]	GO:0000398(mRNA splicing, via spliceosome);GO:0005634(nucleus);GO:0005654(nucleoplasm);GO:0071005(U2-type precatalytic spliceosome)	NA	NA	CIRC,CIRI
circRNA480	1.86413	2.77318	1.15285	2.05981	7.15905	3.24491	2.7095	0.933765	0.275346	3.24564	16	24	10	16	48	29	22	7	2	26	0.527977	up	0.314006	1	no	chr18	54627313	54628617	+	2	circRNA	ENSCHIT00000028055	HIF3A		chr18:54621535-54627312|chr18:54628617-54629685	hypoxia inducible factor 3 subunit alpha [Source:HGNC Symbol;Acc:HGNC:15825]	GO:0000785(chromatin);GO:0000978(RNA polymerase II cis-regulatory region sequence-specific DNA binding);GO:0000981(DNA-binding transcription factor activity, RNA polymerase II-specific);GO:0005515(protein binding);GO:0005654(nucleoplasm);GO:0005829(cytosol);GO:0005886(plasma membrane);GO:0006355(regulation of DNA-templated transcription);GO:0046983(protein dimerization activity)	NA	NA	CIRC,CIRI
circRNA2213	0	0.693295	0.345855	0.643692	0	0.447573	0	0	0	0.124832	0	6	3	5	0	4	0	0	0	1	1.55579	up	0.314143	1	no	chr5	67092534	67095218	-	2	circRNA	ENSCHIT00000007255	SLC41A2		chr5:67084938-67092533|chr5:67095218-67109272	solute carrier family 41 member 2 [Source:HGNC Symbol;Acc:HGNC:31045]	GO:0006812(cation transport);GO:0008324(cation transmembrane transporter activity);GO:0022890(inorganic cation transmembrane transporter activity);GO:0030001(metal ion transport)	NA	NA	CIRC,CIRI
circRNA5925	0	0	0	0	0	0	0.246318	0.26679	0	0	0	0	0	0	0	0	2	2	0	0	-inf	down	0.314682	1	no	chr6	115592512	115608675	+	2	circRNA	ENSCHIT00000029302	RGS12		chr6:115562902-115592511|chr6:115608675-115630044	regulator of G protein signaling 12 [Source:HGNC Symbol;Acc:HGNC:9994]	GO:0005515(protein binding);GO:0005654(nucleoplasm);GO:0005730(nucleolus);GO:0005829(cytosol);GO:0007165(signal transduction);GO:0030695(GTPase regulator activity)	NA	NA	CIRC
circRNA4691	0	0	0	0	0.596587	0	0.615795	0.80037	0	0.748995	0	0	0	0	4	0	5	6	0	6	-1.85967	down	0.314888	1	no	chr11	20252353	20270888	+	5	circRNA	ENSCHIT00000033177	RMDN2		chr11:20246063-20252352|chr11:20270888-20274766	regulator of microtubule dynamics 2 [Source:HGNC Symbol;Acc:HGNC:26567]	GO:0005515(protein binding);GO:0005794(Golgi apparatus);GO:0005829(cytosol);GO:0005876(spindle microtubule);GO:0008017(microtubule binding);GO:0016020(membrane);GO:0016021(integral component of membrane);GO:0072686(mitotic spindle);GO:0097431(mitotic spindle pole)	NA	NA	CIRI
circRNA1607	1.16508	0	1.61399	0.514953	0.44744	2.23787	1.23159	2.26771	0.688364	0.748995	10	0	14	4	3	20	10	17	5	6	-0.93928	down	0.315031	1	no	chr24	32648613	32650377	+	2	circRNA	ENSCHIT00000000572	ENSCHIG00000000386		chr24:32650377-32654456	NA	GO:0005515(protein binding);GO:0008289(lipid binding)	NA	NA	CIRI
circRNA5435	0	0	0	0	0	0.223787	0	0	0.413018	0	0	0	0	0	0	2	0	0	3	0	-inf	down	0.316232	1	no	chr11	5861147	5873459	+	5	circRNA	ENSCHIT00000035457	NPAS2		chr11:5857052-5861146|chr11:5873459-5876521	neuronal PAS domain protein 2 [Source:HGNC Symbol;Acc:HGNC:7895]	GO:0003677(DNA binding);GO:0003700(DNA-binding transcription factor activity);GO:0005634(nucleus);GO:0005654(nucleoplasm);GO:0005667(transcription regulator complex);GO:0005737(cytoplasm);GO:0005829(cytosol);GO:0006355(regulation of DNA-templated transcription);GO:0045739(positive regulation of DNA repair);GO:0045893(positive regulation of DNA-templated transcription);GO:0045944(positive regulati…	04710(Circadian rhythm)	NA	CIRI
circRNA1803	0	0.462196	0.46114	0	0.149147	0.33568	0	0.666975	0.688364	1.24832	0	4	4	0	1	3	0	5	5	10	-1.45454	down	0.316807	1	no	chr10	90131230	90142741	+	5	circRNA	ENSCHIT00000037323	SERINC5		chr10:90107738-90131229|chr10:90142741-90146027	serine incorporator 5 [Source:HGNC Symbol;Acc:HGNC:18825]	GO:0005794(Golgi apparatus);GO:0005813(centrosome);GO:0005829(cytosol);GO:0005886(plasma membrane);GO:0006658(phosphatidylserine metabolic process);GO:0006665(sphingolipid metabolic process);GO:0009597(detection of virus);GO:0016020(membrane);GO:0016021(integral component of membrane);GO:0042552(myelination);GO:0043209(myelin sheath);GO:0043231(intracellular membrane-bounded organelle);GO:0045087…	NA	NA	CIRC
circRNA935	1.04857	0.808844	0	0	0	0.111893	0.369477	0.133395	0	0	9	7	0	0	0	1	3	1	0	0	1.59519	up	0.31697	1	no	chr5	10573426	10587572	+	3	circRNA	ENSCHIT00000035228	ACSS3		chr5:10570450-10573425|chr5:10587572-10603455	acyl-CoA synthetase short chain family member 3 [Source:HGNC Symbol;Acc:HGNC:24723]	GO:0005739(mitochondrion);GO:0005759(mitochondrial matrix);GO:0043231(intracellular membrane-bounded organelle);GO:0050218(propionate-CoA ligase activity)	00640(Propanoate metabolism);01100(Metabolic pathways)	EC:6.2.1.17	CIRC,CIRI
circRNA4213	0	0	0	0	0.149147	1.34272	0	0	0.137673	0	0	0	0	0	1	12	0	0	1	0	-3.31117	down	0.317489	1	no	chr10	41368225	41369151	-	2	circRNA	ENSCHIT00000031787	FBN1		chr10:41366220-41368224|chr10:41369151-41377619	fibrillin 1 [Source:HGNC Symbol;Acc:HGNC:3603]	GO:0001501(skeletal system development);GO:0001527(microfibril);GO:0005178(integrin binding);GO:0005201(extracellular matrix structural constituent);GO:0005509(calcium ion binding);GO:0005576(extracellular region);GO:0005604(basement membrane);GO:0005615(extracellular space);GO:0007507(heart development);GO:0008201(heparin binding);GO:0031012(extracellular matrix);GO:0033627(cell adhesion mediate…	04350(TGF-beta signaling pathway)	NA	CIRC
circRNA6697	0	0	0	0	0	0	0	0	0.137673	0.49933	0	0	0	0	0	0	0	0	1	4	-inf	down	0.317508	1	no	chr10	2958146	2958524	+	1	circRNA	ENSCHIT00000020990	PTPN21		None|chr10:2958524-2986715	protein tyrosine phosphatase non-receptor type 21 [Source:HGNC Symbol;Acc:HGNC:9651]	GO:0004725(protein tyrosine phosphatase activity);GO:0005856(cytoskeleton);GO:0006470(protein dephosphorylation);GO:0016311(dephosphorylation);GO:0016791(phosphatase activity)	NA	EC:3.1.3.48	CIRC
circRNA5622	0	0	0	0	0	0	0.123159	0	0	0.374497	0	0	0	0	0	0	1	0	0	3	-inf	down	0.317961	1	no	chr11	24582502	24582878	+	2	circRNA	ENSCHIT00000025435	EML4		chr11:24577032-24582501|chr11:24582878-24593302	EMAP like 4 [Source:HGNC Symbol;Acc:HGNC:1316]	GO:0005515(protein binding);GO:0005737(cytoplasm);GO:0005815(microtubule organizing center);GO:0005829(cytosol);GO:0005856(cytoskeleton);GO:0005874(microtubule);GO:0007080(mitotic metaphase plate congression);GO:0008608(attachment of spindle microtubules to kinetochore);GO:0015630(microtubule cytoskeleton);GO:0030496(midbody);GO:0043014(alpha-tubulin binding);GO:0043621(protein self-association);…	05200(Pathways in cancer);05223(Non-small cell lung cancer);05235(PD-L1 expression and PD-1 checkpoint pathway in cancer)	NA	CIRC
ciRNA1981	0	0	0	0	0	0	0	0.133395	0.275346	0	0	0	0	0	0	0	0	1	2	0	-inf	down	0.31801	1	no	chr18	54656749	54657025	+	1	ciRNA	ENSCHIT00000037343	PPP5C		chr18:54656748-54657046	protein phosphatase 5 catalytic subunit [Source:HGNC Symbol;Acc:HGNC:9322]	GO:0004721(phosphoprotein phosphatase activity);GO:0004722(protein serine/threonine phosphatase activity);GO:0005515(protein binding);GO:0005524(ATP binding);GO:0005829(cytosol);GO:0006470(protein dephosphorylation);GO:0016787(hydrolase activity);GO:0016791(phosphatase activity);GO:0032991(protein-containing complex);GO:0042802(identical protein binding);GO:0043231(intracellular membrane-bounded …	04010(MAPK signaling pathway)	EC:3.1.3.16	CIRC
circRNA5806	0	0	0	0	0	0	0.246318	0	0.413018	0	0	0	0	0	0	0	2	0	3	0	-inf	down	0.318014	1	no	chr25	26575196	26576282	+	3	circRNA	ENSCHIT00000017503	ITGAL		chr25:26573849-26575195|chr25:26576282-26577459	integrin subunit alpha L [Source:NCBI gene (formerly Entrezgene);Acc:102172115]	GO:0002291(T cell activation via T cell receptor contact with antigen bound to MHC molecule on antigen presenting cell);GO:0007155(cell adhesion);GO:0007157(heterophilic cell-cell adhesion via plasma membrane cell adhesion molecules);GO:0007159(leukocyte cell-cell adhesion);GO:0007160(cell-matrix adhesion);GO:0007229(integrin-mediated signaling pathway);GO:0008305(integrin complex);GO:0009986(cel…	04015(Rap1 signaling pathway);04514(Cell adhesion molecules);04650(Natural killer cell mediated cytotoxicity);04670(Leukocyte transendothelial migration);04810(Regulation of actin cytoskeleton);05144(Malaria);05150(Staphylococcus aureus infection);05166(Human T-cell leukemia virus 1 infection);05169(Epstein-Barr virus infection);05323(Rheumatoid arthritis);05416(Viral myocarditis)	NA	CIRC,CIRI
ciRNA462	0	0.115549	0.46114	0	0	0	0	0	0	0	0	1	4	0	0	0	0	0	0	0	inf	up	0.318089	1	no	chr18	38229808	38230488	+	1	ciRNA	ENSCHIT00000036200	WWP2		chr18:38229807-38230508	WW domain containing E3 ubiquitin protein ligase 2 [Source:HGNC Symbol;Acc:HGNC:16804]	GO:0000122(negative regulation of transcription by RNA polymerase II);GO:0004842(ubiquitin-protein transferase activity);GO:0005515(protein binding);GO:0005576(extracellular region);GO:0005634(nucleus);GO:0005737(cytoplasm);GO:0006366(transcription by RNA polymerase II);GO:0006511(ubiquitin-dependent protein catabolic process);GO:0006858(extracellular transport);GO:0010629(negative regulation of …	04120(Ubiquitin mediated proteolysis)	EC:2.3.2.26	CIRC
ciRNA1315	0	0	0	0	0.44744	0.111893	0.246318	0.26679	0.137673	0.624162	0	0	0	0	3	1	2	2	1	5	-1.63203	down	0.318239	1	no	chr19	42371980	42372309	+	1	ciRNA	ENSCHIT00000026269	TUBG2		chr19:42371979-42372331	tubulin gamma 2 [Source:HGNC Symbol;Acc:HGNC:12419]	GO:0000166(nucleotide binding);GO:0000242(pericentriolar material);GO:0000930(gamma-tubulin complex);GO:0005525(GTP binding);GO:0005737(cytoplasm);GO:0005813(centrosome);GO:0005815(microtubule organizing center);GO:0005856(cytoskeleton);GO:0005874(microtubule);GO:0005876(spindle microtubule);GO:0005881(cytoplasmic microtubule);GO:0007017(microtubule-based process);GO:0007020(microtubule nucleatio…	05165(Human papillomavirus infection)	NA	CIRC
circRNA1099	0.582542	0	0	0.128738	0	0	0	0	0	0	5	0	0	1	0	0	0	0	0	0	inf	up	0.318344	1	no	chr3	85681727	85688568	-	3	circRNA	ENSCHIT00000000899	ENSCHIG00000000620		chr3:85674235-85681726|chr3:85688568-85694846	NA	GO:0005509(calcium ion binding);GO:0005743(mitochondrial inner membrane);GO:0055085(transmembrane transport)	NA	NA	CIRC
circRNA3268	0	0	0.576425	0	0	0	0.985271	0.400185	1.10138	0	0	0	5	0	0	0	8	3	8	0	-2.10911	down	0.318725	1	no	chr8	98382236	98387994	-	3	circRNA	ENSCHIT00000039454	TMEM245		chr8:98387994-98394959	transmembrane protein 245 [Source:HGNC Symbol;Acc:HGNC:1363]	NA	NA	NA	CIRI
ciRNA204	0.233017	0.231098	0	0	0	0	0	0	0	0	2	2	0	0	0	0	0	0	0	0	inf	up	0.318794	1	no	chr29	44188239	44188516	+	1	ciRNA	ENSCHIT00000019356	EHBP1L1		chr29:44188238-44188537	EH domain binding protein 1 like 1 [Source:HGNC Symbol;Acc:HGNC:30682]	GO:0005515(protein binding)	NA	NA	CIRC
circRNA948	0.466033	0	0.345855	0.386215	0.894881	0.559466	0.246318	0.666975	0.96371	1.37316	4	0	3	3	6	5	2	5	7	11	-0.864088	down	0.319053	1	no	chr5	48842292	48842577	+	1	circRNA	ENSCHIT00000003955	KICS2		chr5:48834489-48842291|chr5:48842577-48853742	KICSTOR subunit 2 [Source:HGNC Symbol;Acc:HGNC:26517]	GO:0005764(lysosome);GO:0034198(cellular response to amino acid starvation);GO:0042149(cellular response to glucose starvation);GO:0045171(intercellular bridge);GO:0061462(protein localization to lysosome);GO:0140007(KICSTOR complex);GO:1904262(negative regulation of TORC1 signaling)	NA	NA	CIRC,CIRI
ciRNA120	0.582542	0	0	0	0.149147	0	0	0	0	0	5	0	0	0	1	0	0	0	0	0	inf	up	0.319095	1	no	chr18	36638878	36639121	+	1	ciRNA	ENSCHIT00000025056	EDC4		chr18:36638877-36639146	enhancer of mRNA decapping 4 [Source:HGNC Symbol;Acc:HGNC:17157]	GO:0000932(P-body);GO:0005515(protein binding);GO:0005634(nucleus);GO:0005654(nucleoplasm);GO:0036464(cytoplasmic ribonucleoprotein granule)	03018(RNA degradation)	NA	CIRC
circRNA5264	0	0	0	0	0	0.111893	0	0	0	0.374497	0	0	0	0	0	1	0	0	0	3	-inf	down	0.319461	1	no	chr4	26602865	26604253	-	2	circRNA	ENSCHIT00000016223	NRF1		chr4:26601168-26602864|chr4:26604253-26616365	nuclear respiratory factor 1 [Source:HGNC Symbol;Acc:HGNC:7996]	GO:0000978(RNA polymerase II cis-regulatory region sequence-specific DNA binding);GO:0001228(DNA-binding transcription activator activity, RNA polymerase II-specific);GO:0003700(DNA-binding transcription factor activity);GO:0005654(nucleoplasm);GO:0005829(cytosol);GO:0006357(regulation of transcription by RNA polymerase II);GO:0045944(positive regulation of transcription by RNA polymerase II)	04371(Apelin signaling pathway);05016(Huntington disease)	NA	CIRC
ciRNA1713	0	0	0	0	0	0	0.369477	0	0.137673	0	0	0	0	0	0	0	3	0	1	0	-inf	down	0.319727	1	no	chr13	10718616	10719060	+	1	ciRNA	ENSCHIT00000023617	FBH1		chr13:10718615-10719086	F-box DNA helicase 1 [Source:HGNC Symbol;Acc:HGNC:13620]	GO:0000166(nucleotide binding);GO:0000737(DNA catabolic process, endonucleolytic);GO:0000785(chromatin);GO:0001934(positive regulation of protein phosphorylation);GO:0003677(DNA binding);GO:0003678(DNA helicase activity);GO:0003690(double-stranded DNA binding);GO:0003697(single-stranded DNA binding);GO:0005515(protein binding);GO:0005524(ATP binding);GO:0005634(nucleus);GO:0006974(cellular respon…	NA	EC:3.6.4.12	CIRC
circRNA5632	0	0	0	0	0	0	0.369477	0	0.137673	0	0	0	0	0	0	0	3	0	1	0	-inf	down	0.319834	1	no	chr11	85894968	85895124	-	1	circRNA	ENSCHIT00000025930	GREB1		chr11:85890374-85894967|None	growth regulating estrogen receptor binding 1 [Source:HGNC Symbol;Acc:HGNC:24885]	NA	NA	NA	CIRC
circRNA173	0.233017	0.924393	0	0.643692	0.298294	0.223787	0.123159	0	0	0.624162	2	8	0	5	2	2	1	0	0	5	1.11227	up	0.319999	1	no	chr11	100565316	100566342	+	2	circRNA	ENSCHIT00000032512	ABL1		chr11:100463399-100565315|chr11:100566342-100573883	ABL proto-oncogene 1, non-receptor tyrosine kinase [Source:HGNC Symbol;Acc:HGNC:76]	GO:0000287(magnesium ion binding);GO:0000400(four-way junction DNA binding);GO:0000405(bubble DNA binding);GO:0001784(phosphotyrosine residue binding);GO:0001843(neural tube closure);GO:0001922(B-1 B cell homeostasis);GO:0001934(positive regulation of protein phosphorylation);GO:0002322(B cell proliferation involved in immune response);GO:0002333(transitional one stage B cell differentiation);GO:…	04012(ErbB signaling pathway);04014(Ras signaling pathway);04110(Cell cycle);04360(Axon guidance);04722(Neurotrophin signaling pathway);05200(Pathways in cancer);05206(MicroRNAs in cancer);05220(Chronic myeloid leukemia);05416(Viral myocarditis)	EC:2.7.10.2	CIRC
circRNA145	0.466033	1.38659	0.806995	0.643692	0.745734	0.783253	1.60107	3.06808	1.10138	0.748995	4	12	7	5	5	7	13	23	8	6	-0.850865	down	0.320153	1	no	chr11	85833153	85843427	-	6	circRNA	ENSCHIT00000025930	GREB1		chr11:85831854-85833152|chr11:85843427-85847388	growth regulating estrogen receptor binding 1 [Source:HGNC Symbol;Acc:HGNC:24885]	NA	NA	NA	CIRC,CIRI
circRNA5006	0	0	0	0	0	0.223787	0.369477	0	0	0	0	0	0	0	0	2	3	0	0	0	-inf	down	0.320457	1	no	chr18	20585468	20609349	-	7	circRNA	ENSCHIT00000041763	LONP2		chr18:20574711-20585467|chr18:20609349-20617054	lon peptidase 2, peroxisomal [Source:HGNC Symbol;Acc:HGNC:20598]	GO:0000166(nucleotide binding);GO:0002020(protease binding);GO:0004176(ATP-dependent peptidase activity);GO:0004252(serine-type endopeptidase activity);GO:0005524(ATP binding);GO:0005634(nucleus);GO:0005737(cytoplasm);GO:0005777(peroxisome);GO:0005782(peroxisomal matrix);GO:0006508(proteolysis);GO:0006515(protein quality control for misfolded or incompletely synthesized proteins);GO:0006625(prote…	NA	EC:3.4.21.53	CIRC
circRNA5046	0	0	0	0	0	0.223787	0.369477	0	0	0	0	0	0	0	0	2	3	0	0	0	-inf	down	0.320499	1	no	chr24	3821038	3943544	-	3	circRNA	ENSCHIT00000000671	ZNF407		chr24:3744076-3821037|None	zinc finger protein 407 [Source:HGNC Symbol;Acc:HGNC:19904]	GO:0003676(nucleic acid binding);GO:0008270(zinc ion binding)	NA	NA	CIRC
circRNA5532	0	0	0	0	0	0.223787	0.369477	0	0	0	0	0	0	0	0	2	3	0	0	0	-inf	down	0.320505	1	no	chr25	29952542	29952721	+	1	intergenic	intergenic_circRNA	intergenic_circRNA		chr25:29952541-29952721	NA	NA	NA	NA	CIRI
circRNA789	0.233017	0.577746	0	0.386215	1.19317	0	0	0	0	0.873827	2	5	0	3	8	0	0	0	0	7	1.45168	up	0.32059	1	no	chr28	43686345	43690376	+	3	circRNA	ENSCHIT00000036621	ABCB10		chr28:43685285-43686344|chr28:43690376-43692075	ATP binding cassette subfamily B member 10 [Source:HGNC Symbol;Acc:HGNC:41]	GO:0000166(nucleotide binding);GO:0005524(ATP binding);GO:0005739(mitochondrion);GO:0005743(mitochondrial inner membrane);GO:0006783(heme biosynthetic process);GO:0016020(membrane);GO:0016021(integral component of membrane);GO:0016887(ATP hydrolysis activity);GO:0032592(integral component of mitochondrial membrane);GO:0034514(mitochondrial unfolded protein response);GO:0042802(identical protein b…	02010(ABC transporters)	NA	CIRC
circRNA5325	0	0	0	0	0	0.67136	0	0	0	0.124832	0	0	0	0	0	6	0	0	0	1	-inf	down	0.320607	1	no	chr2	46955030	46956733	-	2	circRNA	ENSCHIT00000040426	SPATS2L		chr2:46933090-46955029|chr2:46956733-46975758	spermatogenesis associated serine rich 2 like [Source:HGNC Symbol;Acc:HGNC:24574]	GO:0005515(protein binding);GO:0005654(nucleoplasm);GO:0005730(nucleolus);GO:0005829(cytosol);GO:0032991(protein-containing complex)	NA	NA	CIRC,CIRI
ciRNA127	0.116508	0	0	0	0	0	0.123159	0.400185	0.275346	0	1	0	0	0	0	0	1	3	2	0	-2.7772	down	0.322815	1	no	chr18	51347963	51348151	+	1	ciRNA	ENSCHIT00000030351	AXL		chr18:51347962-51350654	AXL receptor tyrosine kinase [Source:HGNC Symbol;Acc:HGNC:905]	GO:0000166(nucleotide binding);GO:0001618(virus receptor activity);GO:0001764(neuron migration);GO:0001779(natural killer cell differentiation);GO:0001786(phosphatidylserine binding);GO:0001818(negative regulation of cytokine production);GO:0001961(positive regulation of cytokine-mediated signaling pathway);GO:0001974(blood vessel remodeling);GO:0004672(protein kinase activity);GO:0004713(protein…	01521(EGFR tyrosine kinase inhibitor resistance)	EC:2.7.10.1	CIRC
circRNA1499	0.349525	0.346647	0	0	0	0	0.369477	0.400185	0.688364	0.624162	3	3	0	0	0	0	3	3	5	5	-1.58058	down	0.32336	1	no	chr14	221677	221893	+	1	intergenic	intergenic_circRNA	intergenic_circRNA		chr14:221676-221893	NA	NA	NA	NA	CIRI
circRNA2998	0	0	0.115285	0.514953	0	0	0	0	0	0	0	0	1	4	0	0	0	0	0	0	inf	up	0.323384	1	no	chr6	6242898	6258474	+	2	circRNA	ENSCHIT00000035087	PDE5A		chr6:6220413-6242897|chr6:6258474-6282789	phosphodiesterase 5A [Source:HGNC Symbol;Acc:HGNC:8784]	GO:0004114(3',5'-cyclic-nucleotide phosphodiesterase activity);GO:0005515(protein binding);GO:0007165(signal transduction);GO:0008081(phosphoric diester hydrolase activity);GO:0016787(hydrolase activity);GO:0046872(metal ion binding);GO:0047555(3',5'-cyclic-GMP phosphodiesterase activity)	00230(Purine metabolism);01100(Metabolic pathways);04022(cGMP-PKG signaling pathway)	EC:3.1.4.35	CIRC
circRNA4250	0	0	0	0	0.149147	0	0.369477	0.400185	0.137673	0	0	0	0	0	1	0	3	3	1	0	-2.6049	down	0.323391	1	no	chr16	37587751	37590303	+	2	circRNA	ENSCHIT00000026834	PRRC2C		chr16:37583720-37587750|chr16:37590303-37595197	proline rich coiled-coil 2C [Source:HGNC Symbol;Acc:HGNC:24903]	GO:0002244(hematopoietic progenitor cell differentiation);GO:0005829(cytosol);GO:0008022(protein C-terminus binding);GO:0034063(stress granule assembly)	NA	NA	CIRC
circRNA4838	0	0	0	0	0	0.67136	0.123159	0	0	0	0	0	0	0	0	6	1	0	0	0	-inf	down	0.323545	1	no	chr11	27578902	27582948	-	2	circRNA	ENSCHIT00000024013	SRBD1		chr11:27575312-27578901|chr11:27582948-27586125	S1 RNA binding domain 1 [Source:HGNC Symbol;Acc:HGNC:25521]	GO:0003676(nucleic acid binding);GO:0006139(nucleobase-containing compound metabolic process)	NA	NA	CIRC,CIRI
circRNA947	9.08765	6.8174	6.34067	7.20935	4.92184	7.72064	5.78847	5.46919	5.09389	4.49397	78	59	55	56	33	69	47	41	37	36	0.267133	up	0.323746	1	no	chr5	47804778	47825812	-	3	circRNA	ENSCHIT00000017512	MSRB3		chr5:47761186-47804777|chr5:47825812-47862573	methionine sulfoxide reductase B3 [Source:HGNC Symbol;Acc:HGNC:27375]	GO:0005739(mitochondrion);GO:0005783(endoplasmic reticulum);GO:0006979(response to oxidative stress);GO:0008270(zinc ion binding);GO:0016671(oxidoreductase activity, acting on a sulfur group of donors, disulfide as acceptor);GO:0030091(protein repair);GO:0033743(peptide-methionine (R)-S-oxide reductase activity)	NA	EC:1.8.4.12	CIRC,CIRI
circRNA446	0.116508	0	0	0.514953	0	0	0	0	0	0	1	0	0	4	0	0	0	0	0	0	inf	up	0.324113	1	no	chr19	61604180	61653179	-	3	circRNA	ENSCHIT00000041152	CEP112		chr19:61592720-61604179|chr19:61653179-61659554	centrosomal protein 112 [Source:HGNC Symbol;Acc:HGNC:28514]	GO:0005813(centrosome)	NA	NA	CIRC
circRNA5895	0	0	0	0	0	0	0.123159	0	0	0.624162	0	0	0	0	0	0	1	0	0	5	-inf	down	0.324177	1	no	chr7	48549711	48553589	-	4	circRNA	ENSCHIT00000025271	NDST1		chr7:48545388-48549710|chr7:48553589-48569498	N-deacetylase and N-sulfotransferase 1 [Source:HGNC Symbol;Acc:HGNC:7680]	GO:0000271(polysaccharide biosynthetic process);GO:0003279(cardiac septum development);GO:0006477(protein sulfation);GO:0007507(heart development);GO:0007585(respiratory gaseous exchange by respiratory system);GO:0008146(sulfotransferase activity);GO:0008283(cell population proliferation);GO:0008543(fibroblast growth factor receptor signaling pathway);GO:0009887(animal organ morphogenesis);GO:001…	00534(Glycosaminoglycan biosynthesis - heparan sulfate / heparin);01100(Metabolic pathways)	NA	CIRC
circRNA5440	0	0	0	0	0	0.33568	0	0	0	0.249665	0	0	0	0	0	3	0	0	0	2	-inf	down	0.324326	1	no	chr22	53643588	53644339	-	2	circRNA	ENSCHIT00000025653	LIMD1		chr22:53642627-53643587|chr22:53644339-53653654	LIM domain containing 1 [Source:HGNC Symbol;Acc:HGNC:6612]	GO:0000932(P-body);GO:0001666(response to hypoxia);GO:0002076(osteoblast development);GO:0003714(transcription corepressor activity);GO:0005634(nucleus);GO:0005654(nucleoplasm);GO:0005737(cytoplasm);GO:0005886(plasma membrane);GO:0005912(adherens junction);GO:0005925(focal adhesion);GO:0006355(regulation of DNA-templated transcription);GO:0007010(cytoskeleton organization);GO:0008360(regulation o…	04390(Hippo signaling pathway);04392(Hippo signaling pathway - multiple species)	NA	CIRI
circRNA4693	0	0	0	0	0.894881	0	0	0.933765	0.550691	1.62282	0	0	0	0	6	0	0	7	4	13	-1.79588	down	0.32433	1	no	chr2	74551509	74573531	+	4	circRNA	ENSCHIT00000031067	R3HDM1		chr2:74545382-74551505|chr2:74573531-74592574	R3H domain containing 1 [Source:HGNC Symbol;Acc:HGNC:9757]	GO:0003676(nucleic acid binding)	NA	NA	CIRI
circRNA5476	0	0	0	0	0	0.33568	0	0	0	0.249665	0	0	0	0	0	3	0	0	0	2	-inf	down	0.32461	1	no	chr14	65946606	65948592	+	3	circRNA	ENSCHIT00000012439	FAM91A1		chr14:65944281-65946605|chr14:65948592-65950774	family with sequence similarity 91 member A1 [Source:HGNC Symbol;Acc:HGNC:26306]	GO:0005802(trans-Golgi network);GO:0006886(intracellular protein transport);GO:0031410(cytoplasmic vesicle);GO:0099041(vesicle tethering to Golgi)	NA	NA	CIRI
circRNA5560	0	0	0	0	0	0.33568	0	0	0	0.249665	0	0	0	0	0	3	0	0	0	2	-inf	down	0.324662	1	no	chr2	7464516	7466479	+	2	circRNA	ENSCHIT00000031503	NIPAL3		chr2:7444906-7464516|chr2:7466479-7469241	NIPA like domain containing 3 [Source:HGNC Symbol;Acc:HGNC:25233]	GO:0015095(magnesium ion transmembrane transporter activity);GO:0015693(magnesium ion transport);GO:0016020(membrane);GO:0016021(integral component of membrane);GO:1903830(magnesium ion transmembrane transport)	NA	NA	CIRI
ciRNA182	0.116508	0	0	0	0.596587	0	0	0	0	0	1	0	0	0	4	0	0	0	0	0	inf	up	0.325509	1	no	chr23	32172279	32172521	+	1	ciRNA	ENSCHIT00000021765	CUL7		chr23:32172278-32172552	cullin 7 [Source:HGNC Symbol;Acc:HGNC:21024]	GO:0000226(microtubule cytoskeleton organization);GO:0000281(mitotic cytokinesis);GO:0001570(vasculogenesis);GO:0001837(epithelial to mesenchymal transition);GO:0001890(placenta development);GO:0005737(cytoplasm);GO:0005794(Golgi apparatus);GO:0005813(centrosome);GO:0006511(ubiquitin-dependent protein catabolic process);GO:0007088(regulation of mitotic nuclear division);GO:0016567(protein ubiquit…	04120(Ubiquitin mediated proteolysis)	NA	CIRC
circRNA1454	0.466033	0	0	0	0	0	0.492636	0.80037	0.413018	0	4	0	0	0	0	0	4	6	3	0	-1.87213	down	0.325766	1	no	chr9	72671481	72719045	+	3	circRNA	ENSCHIT00000020716	SASH1		chr9:72668618-72671480|chr9:72719045-72745680	SAM and SH3 domain containing 1 [Source:HGNC Symbol;Acc:HGNC:19182]	GO:0000209(protein polyubiquitination);GO:0001965(G-protein alpha-subunit binding);GO:0005515(protein binding);GO:0005737(cytoplasm);GO:0008022(protein C-terminus binding);GO:0010595(positive regulation of endothelial cell migration);GO:0010632(regulation of epithelial cell migration);GO:0019901(protein kinase binding);GO:0031435(mitogen-activated protein kinase kinase kinase binding);GO:0031666(…	NA	NA	CIRI
circRNA6305	0	0	0	0	0	0	0	0.133395	0	0.374497	0	0	0	0	0	0	0	1	0	3	-inf	down	0.326508	1	no	chr19	33785986	33794680	-	7	circRNA	ENSCHIT00000040378	EPN2		chr19:33784783-33785985|chr19:33794680-33807596	epsin 2 [Source:HGNC Symbol;Acc:HGNC:18639]	GO:0006897(endocytosis);GO:0008289(lipid binding);GO:0030128(clathrin coat of endocytic vesicle);GO:0030948(negative regulation of vascular endothelial growth factor receptor signaling pathway);GO:0043231(intracellular membrane-bounded organelle);GO:0045747(positive regulation of Notch signaling pathway);GO:1903671(negative regulation of sprouting angiogenesis)	04144(Endocytosis)	NA	CIRC
circRNA6338	0	0	0	0	0	0	0	0.133395	0	0.374497	0	0	0	0	0	0	0	1	0	3	-inf	down	0.326638	1	no	chr24	32772896	32793714	+	2	circRNA	ENSCHIT00000000571	ENSCHIG00000000386		chr24:32736178-32772895|chr24:32793714-32821131	NA	GO:0005515(protein binding);GO:0008289(lipid binding)	NA	NA	CIRC
circRNA6452	0	0	0	0	0	0	0	0.133395	0	0.374497	0	0	0	0	0	0	0	1	0	3	-inf	down	0.326769	1	no	chr4	8212637	8220023	+	3	circRNA	ENSCHIT00000033628	ZNF777		None|chr4:8220023-8236040	zinc finger protein 777 [Source:HGNC Symbol;Acc:HGNC:22213]	GO:0005634(nucleus);GO:0006355(regulation of DNA-templated transcription);GO:0008285(negative regulation of cell population proliferation);GO:0045892(negative regulation of DNA-templated transcription);GO:0051291(protein heterooligomerization)	05168(Herpes simplex virus 1 infection)	NA	CIRC
[truncated: 9,738 more rows]
