# Supplementary material for: Identification and Functional Analysis of circRNAs during Goat Follicular Development
Source: Int J Mol Sci. 2024 Jul 9;25(14):7548. doi: 10.3390/ijms25147548 (PMC11277404; doi:10.3390/ijms25147548)
Supplement: Supplementary file 1 [file ijms-25-07548-s001.zip › supplementary material/Supplementary material Table S2.xlsx]

## Sheet: Sheet1
GO_ID	GO_Term	GO_function	GO_class	Genes	S gene number	TS gene number	B gene number	TB gene number	pvalue
GO:0071916	dipeptide transmembrane transporter activity	molecular_function	8	circRNA4892(SLC15A4)	1	36	1	4192	0.00858779
GO:0071374	cellular response to parathyroid hormone stimulus	biological_process	7	circRNA830(MEF2C)	1	36	1	4192	0.00858779
GO:0031362	anchored component of external side of plasma membrane	cellular_component	7	circRNA4464(EFNA5)	1	36	1	4192	0.00858779
GO:0015680	protein maturation by copper ion transfer	biological_process	8	circRNA4824(ATP7B)	1	36	1	4192	0.00858779
GO:0005169	neurotrophin TRKB receptor binding	molecular_function	9	circRNA4464(EFNA5)	1	36	1	4192	0.00858779
GO:0015835	peptidoglycan transport	biological_process	7	circRNA4892(SLC15A4)	1	36	1	4192	0.00858779
GO:0030195	negative regulation of blood coagulation	biological_process	8	circRNA1149(SERPINE2);circRNA1150(SERPINE2)	1	36	1	4192	0.00858779
GO:0062104	pumilio-response element binding	molecular_function	7	circRNA6643(PUM2)	1	36	1	4192	0.00858779
GO:0089709	L-histidine transmembrane transport	biological_process	8	circRNA4892(SLC15A4)	1	36	1	4192	0.00858779
GO:2000233	negative regulation of rRNA processing	biological_process	9	circRNA6035(KAT2B)	1	36	1	4192	0.00858779
GO:0031232	extrinsic component of external side of plasma membrane	cellular_component	6	circRNA1149(SERPINE2);circRNA1150(SERPINE2)	1	36	1	4192	0.00858779
GO:0015333	peptide:proton symporter activity	molecular_function	11	circRNA4892(SLC15A4)	1	36	1	4192	0.00858779
GO:0140581	P-type monovalent copper transporter activity	NA	NA	circRNA4824(ATP7B)	1	36	1	4192	0.00858779
GO:0050974	detection of mechanical stimulus involved in sensory perception	biological_process	6	circRNA1149(SERPINE2);circRNA1150(SERPINE2)	1	36	1	4192	0.00858779
GO:0034161	positive regulation of toll-like receptor 8 signaling pathway	biological_process	10	circRNA4892(SLC15A4)	1	36	1	4192	0.00858779
GO:0010766	negative regulation of sodium ion transport	biological_process	10	circRNA1149(SERPINE2);circRNA1150(SERPINE2)	1	36	1	4192	0.00858779
GO:0042628	mating plug formation	biological_process	6	circRNA1149(SERPINE2);circRNA1150(SERPINE2)	1	36	1	4192	0.00858779
GO:0061108	seminal vesicle epithelium development	biological_process	6	circRNA1149(SERPINE2);circRNA1150(SERPINE2)	1	36	1	4192	0.00858779
GO:0043682	P-type divalent copper transporter activity	molecular_function	11	circRNA4824(ATP7B)	1	36	1	4192	0.00858779
GO:0048672	positive regulation of collateral sprouting	biological_process	8	circRNA4464(EFNA5)	1	36	1	4192	0.00858779
GO:0005375	copper ion transmembrane transporter activity	molecular_function	10	circRNA4824(ATP7B)	1	36	1	4192	0.00858779
GO:0035434	copper ion transmembrane transport	biological_process	11	circRNA4824(ATP7B)	1	36	1	4192	0.00858779
GO:0006857	oligopeptide transport	biological_process	9	circRNA4892(SLC15A4)	1	36	1	4192	0.00858779
GO:0006825	copper ion transport	biological_process	10	circRNA4824(ATP7B)	1	36	1	4192	0.00858779
GO:1902425	positive regulation of attachment of mitotic spindle microtubules to kinetochore	biological_process	9	circRNA6035(KAT2B)	1	36	1	4192	0.00858779
GO:0004430	1-phosphatidylinositol 4-kinase activity	molecular_function	8	ciRNA1857(PI4KB)	1	36	1	4192	0.00858779
GO:0015677	copper ion import	biological_process	11	circRNA4824(ATP7B)	1	36	1	4192	0.00858779
GO:0015647	peptidoglycan transmembrane transporter activity	molecular_function	6	circRNA4892(SLC15A4)	1	36	1	4192	0.00858779
GO:0034157	positive regulation of toll-like receptor 7 signaling pathway	biological_process	10	circRNA4892(SLC15A4)	1	36	1	4192	0.00858779
GO:0021683	cerebellar granular layer morphogenesis	biological_process	5	circRNA1149(SERPINE2);circRNA1150(SERPINE2)	1	36	1	4192	0.00858779
GO:0004861	cyclin-dependent protein serine/threonine kinase inhibitor activity	molecular_function	8	circRNA6035(KAT2B)	1	36	1	4192	0.00858779
GO:2001016	positive regulation of skeletal muscle cell differentiation	biological_process	8	circRNA830(MEF2C)	1	36	1	4192	0.00858779
GO:0035470	positive regulation of vascular wound healing	biological_process	9	circRNA1283(SMOC2)	1	36	1	4192	0.00858779
GO:0005215	transporter activity	molecular_function	3	circRNA4824(ATP7B);circRNA5490(ATP9B)	2	36	19	4192	0.0111877
GO:0003712	transcription coregulator activity	molecular_function	4	circRNA5671(MED13L);circRNA6035(KAT2B)	2	36	22	4192	0.0148716
GO:0071944	cell periphery	cellular_component	4	circRNA1283(SMOC2);circRNA4464(EFNA5)	2	36	23	4192	0.0162007
GO:0010466	negative regulation of peptidase activity	biological_process	10	circRNA1149(SERPINE2);circRNA1150(SERPINE2)	1	36	2	4192	0.0171039
GO:0048505	regulation of timing of cell differentiation	biological_process	7	circRNA1149(SERPINE2);circRNA1150(SERPINE2)	1	36	2	4192	0.0171039
GO:0006878	cellular copper ion homeostasis	biological_process	12	circRNA4824(ATP7B)	1	36	2	4192	0.0171039
GO:0016445	somatic diversification of immunoglobulins	biological_process	5	ciRNA649(CTNNBL1)	1	36	2	4192	0.0171039
GO:0009889	regulation of biosynthetic process	biological_process	6	circRNA2430(HDAC9)	1	36	2	4192	0.0171039
GO:0045499	chemorepellent activity	molecular_function	7	circRNA4464(EFNA5)	1	36	2	4192	0.0171039
GO:0106222	lncRNA binding	NA	NA	circRNA6643(PUM2)	1	36	2	4192	0.0171039
GO:0033363	secretory granule organization	biological_process	7	circRNA1149(SERPINE2);circRNA1150(SERPINE2)	1	36	2	4192	0.0171039
GO:0018394	peptidyl-lysine acetylation	biological_process	11	circRNA6035(KAT2B)	1	36	2	4192	0.0171039
GO:0018101	obsolete protein citrullination	biological_process	11	ciRNA278(PADI6)	1	36	2	4192	0.0171039
GO:0005290	L-histidine transmembrane transporter activity	molecular_function	7	circRNA4892(SLC15A4)	1	36	2	4192	0.0171039
GO:0046688	response to copper ion	biological_process	7	circRNA4824(ATP7B)	1	36	2	4192	0.0171039
GO:0070940	dephosphorylation of RNA polymerase II C-terminal domain	biological_process	10	circRNA44(RPRD1B)	1	36	2	4192	0.0171039
GO:0004668	protein-arginine deiminase activity	molecular_function	7	ciRNA278(PADI6)	1	36	2	4192	0.0171039
GO:0090279	regulation of calcium ion import	biological_process	10	circRNA5025(PLPP4)	1	36	2	4192	0.0171039
GO:0010544	negative regulation of platelet activation	biological_process	9	circRNA1149(SERPINE2);circRNA1150(SERPINE2)	1	36	2	4192	0.0171039
GO:2000573	positive regulation of DNA biosynthetic process	biological_process	9	circRNA1283(SMOC2)	1	36	2	4192	0.0171039
GO:0000974	Prp19 complex	cellular_component	4	ciRNA649(CTNNBL1)	1	36	2	4192	0.0171039
GO:1905563	negative regulation of vascular endothelial cell proliferation	biological_process	10	circRNA830(MEF2C)	1	36	2	4192	0.0171039
GO:2000727	positive regulation of cardiac muscle cell differentiation	biological_process	10	circRNA830(MEF2C)	1	36	2	4192	0.0171039
GO:0034165	positive regulation of toll-like receptor 9 signaling pathway	biological_process	10	circRNA4892(SLC15A4)	1	36	2	4192	0.0171039
GO:0031672	A band	cellular_component	5	circRNA6035(KAT2B)	1	36	2	4192	0.0171039
GO:1905103	integral component of lysosomal membrane	cellular_component	8	circRNA4892(SLC15A4)	1	36	2	4192	0.0171039
GO:0044323	retinoic acid-responsive element binding	molecular_function	11	circRNA5493(ZNF536)	1	36	2	4192	0.0171039
GO:0000810	diacylglycerol diphosphate phosphatase activity	molecular_function	8	circRNA5025(PLPP4)	1	36	2	4192	0.0171039
GO:0043970	histone H3-K9 acetylation	biological_process	12	circRNA6035(KAT2B)	1	36	2	4192	0.0171039
GO:0051208	sequestering of calcium ion	biological_process	5	circRNA4824(ATP7B)	1	36	2	4192	0.0171039
GO:0034684	integrin alphav-beta5 complex	cellular_component	6	circRNA1212(ITGB5);circRNA1213(ITGB5)	1	36	2	4192	0.0171039
GO:0034329	cell junction assembly	biological_process	6	circRNA5660(MYO9A)	1	36	2	4192	0.0171039
GO:0140206	dipeptide import across plasma membrane	biological_process	12	circRNA4892(SLC15A4)	1	36	2	4192	0.0171039
GO:0045089	positive regulation of innate immune response	biological_process	8	circRNA4892(SLC15A4)	1	36	2	4192	0.0171039
GO:0031674	I band	cellular_component	5	circRNA6035(KAT2B)	1	36	3	4192	0.0255488
GO:0019829	ATPase-coupled cation transmembrane transporter activity	molecular_function	8	circRNA4824(ATP7B)	1	36	3	4192	0.0255488
GO:0003680	minor groove of adenine-thymine-rich DNA binding	molecular_function	9	circRNA830(MEF2C)	1	36	3	4192	0.0255488
GO:0034204	lipid translocation	biological_process	8	circRNA5490(ATP9B)	1	36	3	4192	0.0255488
GO:0004468	lysine N-acetyltransferase activity, acting on acetyl phosphate as donor	molecular_function	9	circRNA6035(KAT2B)	1	36	3	4192	0.0255488
GO:0018076	N-terminal peptidyl-lysine acetylation	biological_process	12	circRNA6035(KAT2B)	1	36	3	4192	0.0255488
GO:0031209	SCAR complex	cellular_component	4	circRNA1184(CYFIP1)	1	36	3	4192	0.0255488
GO:0016591	RNA polymerase II, holoenzyme	cellular_component	7	circRNA44(RPRD1B)	1	36	3	4192	0.0255488
GO:0045743	positive regulation of fibroblast growth factor receptor signaling pathway	biological_process	9	circRNA1283(SMOC2)	1	36	3	4192	0.0255488
GO:0048643	positive regulation of skeletal muscle tissue development	biological_process	10	circRNA830(MEF2C)	1	36	3	4192	0.0255488
GO:0048668	collateral sprouting	biological_process	6	circRNA4464(EFNA5)	1	36	3	4192	0.0255488
GO:0071372	cellular response to follicle-stimulating hormone stimulus	biological_process	8	circRNA4464(EFNA5)	1	36	3	4192	0.0255488
GO:0065008	regulation of biological quality	biological_process	4	circRNA4824(ATP7B)	1	36	3	4192	0.0255488
GO:0032897	negative regulation of viral transcription	biological_process	9	circRNA5092(UBP1)	1	36	3	4192	0.0255488
GO:1904753	negative regulation of vascular associated smooth muscle cell migration	biological_process	10	circRNA830(MEF2C)	1	36	3	4192	0.0255488
GO:0010835	regulation of protein ADP-ribosylation	biological_process	9	circRNA6035(KAT2B)	1	36	3	4192	0.0255488
GO:2000601	positive regulation of Arp2/3 complex-mediated actin nucleation	biological_process	11	circRNA1184(CYFIP1)	1	36	3	4192	0.0255488
GO:0014902	myotube differentiation	biological_process	8	circRNA830(MEF2C)	1	36	3	4192	0.0255488
GO:0014067	negative regulation of phosphatidylinositol 3-kinase signaling	biological_process	10	circRNA1149(SERPINE2);circRNA1150(SERPINE2)	1	36	3	4192	0.0255488
GO:1900246	positive regulation of RIG-I signaling pathway	biological_process	8	circRNA6643(PUM2)	1	36	3	4192	0.0255488
GO:0010564	regulation of cell cycle process	biological_process	7	circRNA44(RPRD1B)	1	36	4	4192	0.0339232
GO:0036020	endolysosome membrane	cellular_component	10	circRNA4892(SLC15A4)	1	36	4	4192	0.0339232
GO:0045861	negative regulation of proteolysis	biological_process	9	circRNA1149(SERPINE2);circRNA1150(SERPINE2)	1	36	4	4192	0.0339232
GO:1900748	positive regulation of vascular endothelial growth factor signaling pathway	biological_process	9	circRNA1283(SMOC2)	1	36	4	4192	0.0339232
GO:0010757	negative regulation of plasminogen activation	biological_process	11	circRNA1149(SERPINE2);circRNA1150(SERPINE2)	1	36	4	4192	0.0339232
GO:0006882	cellular zinc ion homeostasis	biological_process	12	circRNA4824(ATP7B)	1	36	4	4192	0.0339232
GO:0048387	negative regulation of retinoic acid receptor signaling pathway	biological_process	9	circRNA5493(ZNF536)	1	36	4	4192	0.0339232
GO:1900025	negative regulation of substrate adhesion-dependent cell spreading	biological_process	10	circRNA4464(EFNA5)	1	36	4	4192	0.0339232
GO:0018393	internal peptidyl-lysine acetylation	biological_process	12	circRNA6035(KAT2B)	1	36	4	4192	0.0339232
GO:0090331	negative regulation of platelet aggregation	biological_process	10	circRNA1149(SERPINE2);circRNA1150(SERPINE2)	1	36	4	4192	0.0339232
GO:0046600	negative regulation of centriole replication	biological_process	11	circRNA6035(KAT2B)	1	36	4	4192	0.0339232
GO:0051983	regulation of chromosome segregation	biological_process	6	circRNA6643(PUM2)	1	36	4	4192	0.0339232
GO:0022407	regulation of cell-cell adhesion	biological_process	6	circRNA4464(EFNA5)	1	36	4	4192	0.0339232
GO:0015293	symporter activity	molecular_function	7	circRNA4892(SLC15A4)	1	36	4	4192	0.0339232
GO:0048227	plasma membrane to endosome transport	biological_process	7	circRNA420(RAB5C)	1	36	4	4192	0.0339232
GO:0061733	peptide-lysine-N-acetyltransferase activity	molecular_function	10	circRNA6035(KAT2B)	1	36	4	4192	0.0339232
GO:0140672	ATAC complex	NA	NA	circRNA6035(KAT2B)	1	36	5	4192	0.0422275
GO:0045663	positive regulation of myoblast differentiation	biological_process	8	circRNA830(MEF2C)	1	36	5	4192	0.0422275
GO:0045722	positive regulation of gluconeogenesis	biological_process	11	circRNA6035(KAT2B)	1	36	5	4192	0.0422275
GO:0046839	phospholipid dephosphorylation	biological_process	8	circRNA5025(PLPP4)	1	36	5	4192	0.0422275
GO:0032940	secretion by cell	biological_process	4	circRNA1149(SERPINE2);circRNA1150(SERPINE2)	1	36	5	4192	0.0422275
GO:0048711	positive regulation of astrocyte differentiation	biological_process	12	circRNA1149(SERPINE2);circRNA1150(SERPINE2)	1	36	5	4192	0.0422275
GO:0099560	synaptic membrane adhesion	biological_process	7	circRNA4464(EFNA5)	1	36	5	4192	0.0422275
GO:0005539	glycosaminoglycan binding	molecular_function	5	circRNA1149(SERPINE2);circRNA1150(SERPINE2)	1	36	5	4192	0.0422275
GO:0008195	phosphatidate phosphatase activity	molecular_function	8	circRNA5025(PLPP4)	1	36	5	4192	0.0422275
GO:0030279	negative regulation of ossification	biological_process	7	circRNA830(MEF2C)	1	36	5	4192	0.0422275
GO:0042641	actomyosin	cellular_component	6	circRNA6035(KAT2B)	1	36	5	4192	0.0422275
GO:0045198	establishment of epithelial cell apical/basal polarity	biological_process	8	circRNA5660(MYO9A)	1	36	5	4192	0.0422275
GO:0090136	epithelial cell-cell adhesion	biological_process	6	circRNA1212(ITGB5);circRNA1213(ITGB5)	1	36	5	4192	0.0422275
GO:0001835	blastocyst hatching	biological_process	6	circRNA5025(PLPP4)	1	36	5	4192	0.0422275
GO:0031290	retinal ganglion cell axon guidance	biological_process	7	circRNA4464(EFNA5)	1	36	5	4192	0.0422275
GO:0045736	negative regulation of cyclin-dependent protein serine/threonine kinase activity	biological_process	13	circRNA6035(KAT2B)	1	36	5	4192	0.0422275
GO:2001028	positive regulation of endothelial cell chemotaxis	biological_process	11	circRNA1283(SMOC2)	1	36	5	4192	0.0422275
GO:0022904	respiratory electron transport chain	biological_process	7	circRNA6643(PUM2)	1	36	5	4192	0.0422275
GO:1904322	cellular response to forskolin	biological_process	7	circRNA4464(EFNA5)	1	36	5	4192	0.0422275
GO:0031225	anchored component of membrane	cellular_component	5	circRNA4464(EFNA5)	1	36	5	4192	0.0422275
GO:0005802	trans-Golgi network	cellular_component	7	circRNA4824(ATP7B);circRNA5490(ATP9B)	2	36	41	4192	0.0476952
GO:0140297	DNA-binding transcription factor binding	molecular_function	6	circRNA6035(KAT2B);circRNA830(MEF2C)	2	36	42	4192	0.0498146
GO:0050919	negative chemotaxis	biological_process	6	circRNA4464(EFNA5)	1	36	6	4192	0.0504625
GO:0097602	cullin family protein binding	molecular_function	5	circRNA6070(KCTD9)	1	36	6	4192	0.0504625
GO:0010592	positive regulation of lamellipodium assembly	biological_process	11	circRNA1184(CYFIP1)	1	36	6	4192	0.0504625
GO:0006473	protein acetylation	biological_process	10	circRNA6035(KAT2B)	1	36	6	4192	0.0504625
GO:0045071	negative regulation of viral genome replication	biological_process	10	ciRNA1402(ILF3)	1	36	6	4192	0.0504625
GO:0016407	acetyltransferase activity	molecular_function	7	circRNA6035(KAT2B)	1	36	6	4192	0.0504625
GO:0004402	histone acetyltransferase activity	molecular_function	11	circRNA6035(KAT2B)	1	36	6	4192	0.0504625
GO:0031091	platelet alpha granule	cellular_component	9	circRNA1149(SERPINE2);circRNA1150(SERPINE2)	1	36	6	4192	0.0504625
GO:0030833	regulation of actin filament polymerization	biological_process	8	circRNA1184(CYFIP1)	1	36	6	4192	0.0504625
GO:0051966	regulation of synaptic transmission, glutamatergic	biological_process	9	circRNA1149(SERPINE2);circRNA1150(SERPINE2)	1	36	6	4192	0.0504625
GO:1904706	negative regulation of vascular associated smooth muscle cell proliferation	biological_process	9	circRNA830(MEF2C)	1	36	6	4192	0.0504625
GO:0001664	G protein-coupled receptor binding	molecular_function	6	ciRNA25(USP20)	1	36	6	4192	0.0504625
GO:0016601	Rac protein signal transduction	biological_process	8	circRNA1184(CYFIP1)	1	36	7	4192	0.0586286
GO:0016592	mediator complex	cellular_component	4	circRNA5671(MED13L)	1	36	7	4192	0.0586286
GO:0035925	mRNA 3'-UTR AU-rich region binding	molecular_function	9	ciRNA1402(ILF3)	1	36	7	4192	0.0586286
GO:0007596	blood coagulation	biological_process	7	circRNA1149(SERPINE2);circRNA1150(SERPINE2)	1	36	7	4192	0.0586286
GO:0030574	collagen catabolic process	biological_process	5	circRNA4995(MRC2)	1	36	7	4192	0.0586286
GO:0005507	copper ion binding	molecular_function	8	circRNA4824(ATP7B)	1	36	7	4192	0.0586286
GO:0051276	chromosome organization	biological_process	6	circRNA6643(PUM2)	1	36	7	4192	0.0586286
GO:0008080	N-acetyltransferase activity	molecular_function	8	circRNA6035(KAT2B)	1	36	7	4192	0.0586286
GO:0008277	regulation of G protein-coupled receptor signaling pathway	biological_process	8	ciRNA25(USP20)	1	36	7	4192	0.0586286
GO:2000637	positive regulation of miRNA-mediated gene silencing	biological_process	8	circRNA6643(PUM2)	1	36	7	4192	0.0586286
GO:0006094	gluconeogenesis	biological_process	9	circRNA6035(KAT2B)	1	36	8	4192	0.0667264
GO:0030168	platelet activation	biological_process	5	circRNA1149(SERPINE2);circRNA1150(SERPINE2)	1	36	8	4192	0.0667264
GO:0045931	positive regulation of mitotic cell cycle	biological_process	8	circRNA1283(SMOC2)	1	36	8	4192	0.0667264
GO:0048015	phosphatidylinositol-mediated signaling	biological_process	7	ciRNA1857(PI4KB)	1	36	8	4192	0.0667264
GO:0019003	GDP binding	molecular_function	8	circRNA420(RAB5C)	1	36	8	4192	0.0667264
GO:0043537	negative regulation of blood vessel endothelial cell migration	biological_process	11	circRNA830(MEF2C)	1	36	8	4192	0.0667264
GO:0034063	stress granule assembly	biological_process	9	circRNA6643(PUM2)	1	36	8	4192	0.0667264
GO:0051893	regulation of focal adhesion assembly	biological_process	8	circRNA4464(EFNA5)	1	36	8	4192	0.0667264
GO:0061178	regulation of insulin secretion involved in cellular response to glucose stimulus	biological_process	6	circRNA4464(EFNA5)	1	36	8	4192	0.0667264
GO:0032588	trans-Golgi network membrane	cellular_component	8	circRNA4824(ATP7B)	1	36	9	4192	0.0747565
GO:0098982	GABA-ergic synapse	cellular_component	4	circRNA4464(EFNA5)	1	36	9	4192	0.0747565
GO:0060384	innervation	biological_process	4	circRNA1149(SERPINE2);circRNA1150(SERPINE2)	1	36	9	4192	0.0747565
GO:0071108	protein K48-linked deubiquitination	biological_process	10	ciRNA25(USP20)	1	36	9	4192	0.0747565
GO:0004407	histone deacetylase activity	molecular_function	7	circRNA2430(HDAC9)	1	36	9	4192	0.0747565
GO:0035196	miRNA processing	biological_process	12	circRNA6643(PUM2)	1	36	9	4192	0.0747565
GO:0043149	stress fiber assembly	biological_process	8	circRNA1212(ITGB5);circRNA1213(ITGB5)	1	36	9	4192	0.0747565
GO:0007595	lactation	biological_process	8	circRNA4824(ATP7B)	1	36	9	4192	0.0747565
GO:0070577	lysine-acetylated histone binding	molecular_function	6	ciRNA192(BRD9)	1	36	9	4192	0.0747565
GO:1902600	proton transmembrane transport	biological_process	9	circRNA4892(SLC15A4)	1	36	9	4192	0.0747565
GO:0070507	regulation of microtubule cytoskeleton organization	biological_process	7	circRNA4464(EFNA5)	1	36	9	4192	0.0747565
GO:0070536	protein K63-linked deubiquitination	biological_process	10	ciRNA25(USP20)	1	36	10	4192	0.0827194
GO:0042177	negative regulation of protein catabolic process	biological_process	8	circRNA1149(SERPINE2);circRNA1150(SERPINE2)	1	36	10	4192	0.0827194
GO:0051965	positive regulation of synapse assembly	biological_process	7	circRNA4464(EFNA5)	1	36	10	4192	0.0827194
GO:0060291	long-term synaptic potentiation	biological_process	10	circRNA1149(SERPINE2);circRNA1150(SERPINE2)	1	36	10	4192	0.0827194
GO:0001942	hair follicle development	biological_process	6	circRNA6643(PUM2)	1	36	10	4192	0.0827194
GO:0046875	ephrin receptor binding	molecular_function	6	circRNA4464(EFNA5)	1	36	10	4192	0.0827194
GO:0050896	response to stimulus	biological_process	3	circRNA2430(HDAC9)	1	36	10	4192	0.0827194
GO:0048013	ephrin receptor signaling pathway	biological_process	8	circRNA4464(EFNA5)	1	36	10	4192	0.0827194
GO:0035198	miRNA binding	molecular_function	8	circRNA6643(PUM2)	1	36	10	4192	0.0827194
GO:0000977	RNA polymerase II transcription regulatory region sequence-specific DNA binding	molecular_function	9	circRNA6035(KAT2B);circRNA830(MEF2C)	2	36	57	4192	0.0852967
GO:0140326	ATPase-coupled intramembrane lipid transporter activity	molecular_function	5	circRNA5490(ATP9B)	1	36	11	4192	0.0906157
GO:0006644	phospholipid metabolic process	biological_process	7	circRNA5025(PLPP4)	1	36	11	4192	0.0906157
GO:0046854	phosphatidylinositol phosphate biosynthetic process	biological_process	10	ciRNA1857(PI4KB)	1	36	11	4192	0.0906157
GO:0050890	cognition	biological_process	6	circRNA1184(CYFIP1)	1	36	11	4192	0.0906157
GO:0048471	perinuclear region of cytoplasm	cellular_component	6	circRNA4824(ATP7B);circRNA5490(ATP9B);circRNA6643(PUM2)	3	36	126	4192	0.0923742
GO:0010608	post-transcriptional regulation of gene expression	biological_process	8	circRNA6643(PUM2)	1	36	12	4192	0.0984458
GO:0045665	negative regulation of neuron differentiation	biological_process	10	circRNA5493(ZNF536)	1	36	12	4192	0.0984458
GO:0048675	axon extension	biological_process	7	circRNA1184(CYFIP1)	1	36	12	4192	0.0984458
GO:0030426	growth cone	cellular_component	5	circRNA5660(MYO9A)	1	36	12	4192	0.0984458
GO:0060612	adipose tissue development	biological_process	7	circRNA6643(PUM2)	1	36	12	4192	0.0984458
GO:0016514	SWI/SNF complex	cellular_component	8	ciRNA192(BRD9)	1	36	12	4192	0.0984458
GO:0000118	histone deacetylase complex	cellular_component	7	circRNA2430(HDAC9)	1	36	12	4192	0.0984458
GO:0022604	regulation of cell morphogenesis	biological_process	7	circRNA4464(EFNA5)	1	36	12	4192	0.0984458
GO:0005518	collagen binding	molecular_function	5	circRNA4995(MRC2)	1	36	13	4192	0.10621
GO:0004867	serine-type endopeptidase inhibitor activity	molecular_function	8	circRNA1149(SERPINE2);circRNA1150(SERPINE2)	1	36	13	4192	0.10621
GO:0009611	response to wounding	biological_process	5	circRNA1149(SERPINE2);circRNA1150(SERPINE2)	1	36	13	4192	0.10621
GO:0043488	regulation of mRNA stability	biological_process	10	circRNA6643(PUM2)	1	36	13	4192	0.10621
GO:0071560	cellular response to transforming growth factor beta stimulus	biological_process	8	circRNA830(MEF2C)	1	36	13	4192	0.10621
GO:0008305	integrin complex	cellular_component	5	circRNA1212(ITGB5);circRNA1213(ITGB5)	1	36	13	4192	0.10621
GO:0003700	DNA-binding transcription factor activity	molecular_function	4	circRNA1830(ENSCHIG00000021047);circRNA5092(UBP1);circRNA830(MEF2C)	3	36	135	4192	0.10808
GO:0071889	14-3-3 protein binding	molecular_function	5	ciRNA1857(PI4KB)	1	36	14	4192	0.11391
GO:0016573	histone acetylation	biological_process	10	circRNA6035(KAT2B)	1	36	14	4192	0.11391
GO:0004197	cysteine-type endopeptidase activity	molecular_function	8	ciRNA25(USP20)	1	36	14	4192	0.11391
GO:0032956	regulation of actin cytoskeleton organization	biological_process	7	circRNA4464(EFNA5)	1	36	14	4192	0.11391
GO:0000993	RNA polymerase II complex binding	molecular_function	7	circRNA44(RPRD1B)	1	36	14	4192	0.11391
GO:0045879	negative regulation of smoothened signaling pathway	biological_process	9	circRNA1149(SERPINE2);circRNA1150(SERPINE2)	1	36	14	4192	0.11391
GO:0031594	neuromuscular junction	cellular_component	4	circRNA1149(SERPINE2);circRNA1150(SERPINE2)	1	36	14	4192	0.11391
GO:0042733	embryonic digit morphogenesis	biological_process	6	circRNA6586(LMBR1)	1	36	15	4192	0.121545
GO:0003774	cytoskeletal motor activity	molecular_function	9	circRNA5660(MYO9A)	1	36	15	4192	0.121545
GO:0035987	endodermal cell differentiation	biological_process	6	circRNA1212(ITGB5);circRNA1213(ITGB5)	1	36	15	4192	0.121545
GO:0000123	histone acetyltransferase complex	cellular_component	6	circRNA6035(KAT2B)	1	36	15	4192	0.121545
GO:0016575	histone deacetylation	biological_process	11	circRNA2430(HDAC9)	1	36	15	4192	0.121545
GO:0043966	histone H3 acetylation	biological_process	11	circRNA6035(KAT2B)	1	36	16	4192	0.129116
GO:0016887	ATP hydrolysis activity	molecular_function	9	circRNA4824(ATP7B);circRNA5490(ATP9B)	2	36	73	4192	0.129154
GO:0005813	centrosome	cellular_component	7	circRNA6035(KAT2B);ciRNA25(USP20);ciRNA649(CTNNBL1)	3	36	150	4192	0.136402
GO:0016459	myosin complex	cellular_component	4	circRNA5660(MYO9A)	1	36	17	4192	0.136624
GO:0032869	cellular response to insulin stimulus	biological_process	8	circRNA6035(KAT2B)	1	36	17	4192	0.136624
GO:0006812	cation transport	biological_process	7	circRNA4824(ATP7B)	1	36	17	4192	0.136624
GO:0051260	protein homooligomerization	biological_process	8	circRNA6070(KCTD9)	1	36	18	4192	0.144068
GO:0005681	spliceosomal complex	cellular_component	6	ciRNA649(CTNNBL1)	1	36	18	4192	0.144068
GO:0001228	DNA-binding transcription activator activity, RNA polymerase II-specific	molecular_function	6	circRNA5092(UBP1);circRNA830(MEF2C)	2	36	83	4192	0.158768
GO:0043621	protein self-association	molecular_function	5	circRNA6070(KCTD9)	1	36	20	4192	0.158771
GO:0062023	collagen-containing extracellular matrix	cellular_component	5	circRNA1149(SERPINE2);circRNA1150(SERPINE2)	1	36	21	4192	0.16603
GO:0015914	phospholipid transport	biological_process	8	circRNA5490(ATP9B)	1	36	21	4192	0.16603
GO:0005815	microtubule organizing center	cellular_component	6	circRNA6035(KAT2B)	1	36	21	4192	0.16603
GO:0005811	lipid droplet	cellular_component	6	circRNA420(RAB5C)	1	36	21	4192	0.16603
GO:0008285	negative regulation of cell population proliferation	biological_process	7	circRNA1149(SERPINE2);circRNA1150(SERPINE2);circRNA6035(KAT2B)	2	36	86	4192	0.167896
GO:0045893	positive regulation of DNA-templated transcription	biological_process	9	circRNA6035(KAT2B);circRNA830(MEF2C);ciRNA1402(ILF3)	3	36	167	4192	0.171276
GO:0007040	lysosome organization	biological_process	8	ciRNA1857(PI4KB)	1	36	22	4192	0.173228
GO:0046872	metal ion binding	molecular_function	6	circRNA1922(LASP1);circRNA2430(HDAC9);circRNA4824(ATP7B);circRNA5490(ATP9B);circRNA5660(MYO9A)	5	36	349	4192	0.175876
GO:0045944	positive regulation of transcription by RNA polymerase II	biological_process	10	circRNA44(RPRD1B);circRNA5092(UBP1);circRNA6035(KAT2B);circRNA830(MEF2C)	4	36	257	4192	0.176201
GO:1990837	sequence-specific double-stranded DNA binding	molecular_function	8	circRNA5092(UBP1);circRNA830(MEF2C)	2	36	90	4192	0.18021
GO:0051607	defense response to virus	biological_process	5	ciRNA1402(ILF3)	1	36	23	4192	0.180366
GO:0017148	negative regulation of translation	biological_process	10	ciRNA1402(ILF3)	1	36	23	4192	0.180366
GO:0003730	mRNA 3'-UTR binding	molecular_function	8	circRNA6643(PUM2)	1	36	23	4192	0.180366
GO:0003725	double-stranded RNA binding	molecular_function	7	ciRNA1402(ILF3)	1	36	24	4192	0.187443
GO:0038023	signaling receptor activity	molecular_function	4	circRNA1212(ITGB5);circRNA1213(ITGB5)	1	36	24	4192	0.187443
GO:0016746	acyltransferase activity	molecular_function	5	circRNA6035(KAT2B)	1	36	24	4192	0.187443
GO:0006325	chromatin organization	biological_process	5	circRNA2430(HDAC9)	1	36	24	4192	0.187443
GO:0010595	positive regulation of endothelial cell migration	biological_process	10	circRNA1283(SMOC2)	1	36	24	4192	0.187443
GO:0008201	heparin binding	molecular_function	6	circRNA1149(SERPINE2);circRNA1150(SERPINE2)	1	36	24	4192	0.187443
GO:0030308	negative regulation of cell growth	biological_process	7	circRNA1149(SERPINE2);circRNA1150(SERPINE2)	1	36	24	4192	0.187443
GO:0001501	skeletal system development	biological_process	6	circRNA6643(PUM2)	1	36	24	4192	0.187443
GO:0016579	protein deubiquitination	biological_process	9	ciRNA25(USP20)	1	36	24	4192	0.187443
GO:0007160	cell-matrix adhesion	biological_process	6	circRNA1212(ITGB5);circRNA1213(ITGB5)	1	36	26	4192	0.201421
GO:0007005	mitochondrion organization	biological_process	6	circRNA6643(PUM2)	1	36	26	4192	0.201421
GO:0010494	cytoplasmic stress granule	cellular_component	8	circRNA6643(PUM2)	1	36	26	4192	0.201421
GO:0030163	protein catabolic process	biological_process	7	circRNA1149(SERPINE2);circRNA1150(SERPINE2)	1	36	27	4192	0.208322
GO:0050731	positive regulation of peptidyl-tyrosine phosphorylation	biological_process	11	circRNA4464(EFNA5)	1	36	27	4192	0.208322
GO:0030182	neuron differentiation	biological_process	6	circRNA830(MEF2C)	1	36	27	4192	0.208322
GO:0005938	cell cortex	cellular_component	7	circRNA1922(LASP1)	1	36	27	4192	0.208322
GO:0000165	MAPK cascade	biological_process	11	circRNA830(MEF2C)	1	36	28	4192	0.215164
GO:0007229	integrin-mediated signaling pathway	biological_process	6	circRNA1212(ITGB5);circRNA1213(ITGB5)	1	36	28	4192	0.215164
GO:0035556	intracellular signal transduction	biological_process	5	circRNA5660(MYO9A);circRNA6070(KCTD9)	2	36	102	4192	0.217911
GO:0005856	cytoskeleton	cellular_component	6	circRNA1922(LASP1);circRNA6035(KAT2B)	2	36	103	4192	0.221091
GO:0006357	regulation of transcription by RNA polymerase II	biological_process	9	circRNA5092(UBP1);circRNA5671(MED13L)	2	36	103	4192	0.221091
GO:0051649	establishment of localization in cell	biological_process	5	circRNA4824(ATP7B)	1	36	29	4192	0.22195
GO:0007411	axon guidance	biological_process	6	circRNA4464(EFNA5)	1	36	29	4192	0.22195
GO:0005604	basement membrane	cellular_component	6	circRNA4464(EFNA5)	1	36	30	4192	0.228678
GO:0005777	peroxisome	cellular_component	7	circRNA1338(HSDL2)	1	36	30	4192	0.228678
GO:0007179	transforming growth factor beta receptor signaling pathway	biological_process	8	circRNA1212(ITGB5);circRNA1213(ITGB5)	1	36	31	4192	0.23535
GO:0043087	regulation of GTPase activity	biological_process	7	circRNA4464(EFNA5)	1	36	31	4192	0.23535
GO:0005615	extracellular space	cellular_component	4	circRNA1149(SERPINE2);circRNA1150(SERPINE2);circRNA1283(SMOC2)	2	36	108	4192	0.237055
GO:0001525	angiogenesis	biological_process	5	circRNA5092(UBP1)	1	36	32	4192	0.241965
GO:0051015	actin filament binding	molecular_function	7	circRNA1922(LASP1)	1	36	32	4192	0.241965
GO:0004843	cysteine-type deubiquitinase activity	molecular_function	10	ciRNA25(USP20)	1	36	32	4192	0.241965
GO:0046983	protein dimerization activity	molecular_function	5	circRNA830(MEF2C)	1	36	33	4192	0.248525
GO:0042826	histone deacetylase binding	molecular_function	6	circRNA6035(KAT2B)	1	36	33	4192	0.248525
GO:0000776	kinetochore	cellular_component	4	circRNA6035(KAT2B)	1	36	34	4192	0.25503
GO:0005912	adherens junction	cellular_component	5	circRNA4464(EFNA5)	1	36	35	4192	0.26148
GO:0045766	positive regulation of angiogenesis	biological_process	8	circRNA1283(SMOC2)	1	36	35	4192	0.26148
GO:0042995	cell projection	cellular_component	4	circRNA5660(MYO9A)	1	36	36	4192	0.267875
GO:1990904	ribonucleoprotein complex	cellular_component	4	ciRNA1402(ILF3)	1	36	40	4192	0.292924
GO:0000978	RNA polymerase II cis-regulatory region sequence-specific DNA binding	molecular_function	10	circRNA5092(UBP1);circRNA5493(ZNF536)	2	36	126	4192	0.294915
GO:0006338	chromatin remodeling	biological_process	6	circRNA6035(KAT2B)	1	36	42	4192	0.305134
GO:0005654	nucleoplasm	cellular_component	6	circRNA44(RPRD1B);circRNA4524(PLEKHA5);circRNA5092(UBP1);circRNA5650(MIDEAS);circRNA6035(KAT2B);circRNA830(MEF2C);ciRNA1402(ILF3);ciRNA192(BRD9);ciRNA649(CTNNBL1)	9	36	861	4192	0.312319
GO:0046982	protein heterodimerization activity	molecular_function	6	circRNA830(MEF2C)	1	36	44	4192	0.317138
GO:0005102	signaling receptor binding	molecular_function	5	circRNA1149(SERPINE2);circRNA1150(SERPINE2)	1	36	44	4192	0.317138
GO:0016323	basolateral plasma membrane	cellular_component	5	circRNA4824(ATP7B)	1	36	46	4192	0.328941
GO:0043235	receptor complex	cellular_component	4	circRNA1212(ITGB5);circRNA1213(ITGB5)	1	36	48	4192	0.340546
GO:0000139	Golgi membrane	cellular_component	7	ciRNA1857(PI4KB)	1	36	48	4192	0.340546
GO:0005770	late endosome	cellular_component	8	circRNA4824(ATP7B)	1	36	48	4192	0.340546
GO:0003924	GTPase activity	molecular_function	9	circRNA420(RAB5C)	1	36	49	4192	0.346275
GO:0022857	transmembrane transporter activity	molecular_function	4	circRNA4892(SLC15A4)	1	36	49	4192	0.346275
GO:0043547	positive regulation of GTPase activity	biological_process	8	circRNA5660(MYO9A)	1	36	49	4192	0.346275
GO:0016477	cell migration	biological_process	6	circRNA1212(ITGB5);circRNA1213(ITGB5)	1	36	51	4192	0.357587
GO:0000981	DNA-binding transcription factor activity, RNA polymerase II-specific	molecular_function	5	circRNA830(MEF2C)	1	36	51	4192	0.357587
GO:0000166	nucleotide binding	molecular_function	5	circRNA4824(ATP7B);circRNA5490(ATP9B);circRNA5660(MYO9A)	3	36	256	4192	0.378662
GO:0007507	heart development	biological_process	6	circRNA830(MEF2C)	1	36	55	4192	0.379645
GO:0031965	nuclear membrane	cellular_component	5	circRNA6643(PUM2)	1	36	56	4192	0.385043
GO:0061629	RNA polymerase II-specific DNA-binding transcription factor binding	molecular_function	7	circRNA830(MEF2C)	1	36	57	4192	0.390396
GO:0003713	transcription coactivator activity	molecular_function	5	circRNA6035(KAT2B)	1	36	58	4192	0.395703
GO:0001227	DNA-binding transcription repressor activity, RNA polymerase II-specific	molecular_function	6	circRNA5493(ZNF536)	1	36	58	4192	0.395703
GO:0005925	focal adhesion	cellular_component	7	circRNA1922(LASP1)	1	36	59	4192	0.400966
GO:0043065	positive regulation of apoptotic process	biological_process	9	ciRNA649(CTNNBL1)	1	36	60	4192	0.406184
GO:0005509	calcium ion binding	molecular_function	7	circRNA1283(SMOC2);ciRNA278(PADI6)	2	36	166	4192	0.420483
GO:0016740	transferase activity	molecular_function	4	circRNA6035(KAT2B);ciRNA1857(PI4KB)	2	36	166	4192	0.420483
GO:0045202	synapse	cellular_component	3	circRNA5660(MYO9A)	1	36	63	4192	0.421573
GO:0005525	GTP binding	molecular_function	8	circRNA420(RAB5C)	1	36	66	4192	0.436575
GO:0003723	RNA binding	molecular_function	6	circRNA6643(PUM2);ciRNA1402(ILF3)	2	36	172	4192	0.438494
GO:0000287	magnesium ion binding	molecular_function	7	circRNA5490(ATP9B)	1	36	67	4192	0.441491
GO:0006355	regulation of DNA-templated transcription	biological_process	8	circRNA1830(ENSCHIG00000021047);circRNA6035(KAT2B);circRNA830(MEF2C)	3	36	283	4192	0.442503
GO:0006511	ubiquitin-dependent protein catabolic process	biological_process	10	ciRNA25(USP20)	1	36	69	4192	0.451198
GO:0032991	protein-containing complex	cellular_component	3	circRNA6035(KAT2B);circRNA830(MEF2C)	2	36	177	4192	0.453285
GO:0031410	cytoplasmic vesicle	cellular_component	6	circRNA4824(ATP7B)	1	36	72	4192	0.465452
GO:0006811	ion transport	biological_process	6	circRNA1922(LASP1)	1	36	73	4192	0.470123
GO:0003779	actin binding	molecular_function	6	circRNA5660(MYO9A)	1	36	75	4192	0.479346
GO:0005096	GTPase activator activity	molecular_function	6	circRNA5660(MYO9A)	1	36	78	4192	0.492888
GO:0000122	negative regulation of transcription by RNA polymerase II	biological_process	10	circRNA5493(ZNF536);circRNA830(MEF2C)	2	36	191	4192	0.493564
GO:0005768	endosome	cellular_component	7	circRNA420(RAB5C)	1	36	79	4192	0.497326
GO:0008284	positive regulation of cell population proliferation	biological_process	7	circRNA44(RPRD1B)	1	36	81	4192	0.506088
GO:0016310	phosphorylation	biological_process	7	ciRNA1857(PI4KB)	1	36	82	4192	0.510413
GO:0010628	positive regulation of gene expression	biological_process	8	circRNA830(MEF2C)	1	36	85	4192	0.523169
GO:0031267	small GTPase binding	molecular_function	7	circRNA1184(CYFIP1)	1	36	85	4192	0.523169
GO:0016301	kinase activity	molecular_function	6	ciRNA1857(PI4KB)	1	36	90	4192	0.543714
GO:0043565	sequence-specific DNA binding	molecular_function	7	circRNA1830(ENSCHIG00000021047)	1	36	93	4192	0.555625
GO:0016021	integral component of membrane	cellular_component	5	circRNA3949(ENSCHIG00000008314);circRNA4824(ATP7B);circRNA4892(SLC15A4);circRNA5490(ATP9B);circRNA5660(MYO9A)	5	36	573	4192	0.558294
GO:0008270	zinc ion binding	molecular_function	8	circRNA1830(ENSCHIG00000021047);ciRNA25(USP20)	2	36	215	4192	0.558341
GO:0005576	extracellular region	cellular_component	3	circRNA1149(SERPINE2);circRNA1150(SERPINE2)	1	36	97	4192	0.571037
GO:0019899	enzyme binding	molecular_function	5	ciRNA649(CTNNBL1)	1	36	98	4192	0.574808
GO:0009986	cell surface	cellular_component	4	circRNA1212(ITGB5);circRNA1213(ITGB5)	1	36	103	4192	0.593185
GO:0016607	nuclear speck	cellular_component	8	circRNA830(MEF2C)	1	36	107	4192	0.607329
GO:0042802	identical protein binding	molecular_function	5	circRNA44(RPRD1B);circRNA5025(PLPP4);circRNA6070(KCTD9)	3	36	366	4192	0.620267
GO:0005829	cytosol	cellular_component	6	circRNA1149(SERPINE2);circRNA1150(SERPINE2);circRNA1324(FAM120A);circRNA4524(PLEKHA5);circRNA5092(UBP1);circRNA6035(KAT2B);circRNA6643(PUM2);ciRNA649(CTNNBL1)	7	36	864	4192	0.634749
GO:0005634	nucleus	cellular_component	6	circRNA2430(HDAC9);circRNA44(RPRD1B);circRNA5092(UBP1);circRNA5650(MIDEAS);circRNA6035(KAT2B);circRNA830(MEF2C);ciRNA1402(ILF3);ciRNA649(CTNNBL1)	8	36	986	4192	0.637139
GO:0005739	mitochondrion	cellular_component	6	circRNA1338(HSDL2);ciRNA1402(ILF3)	2	36	249	4192	0.640132
GO:0016020	membrane	cellular_component	3	circRNA3949(ENSCHIG00000008314);circRNA4464(EFNA5);circRNA4824(ATP7B);circRNA4892(SLC15A4);circRNA5490(ATP9B);circRNA5660(MYO9A)	6	36	751	4192	0.645739
GO:0003677	DNA binding	molecular_function	6	circRNA830(MEF2C);ciRNA1402(ILF3)	2	36	255	4192	0.653324
GO:0003682	chromatin binding	molecular_function	4	circRNA6035(KAT2B)	1	36	122	4192	0.656232
GO:0005794	Golgi apparatus	cellular_component	6	circRNA4824(ATP7B);ciRNA1857(PI4KB)	2	36	261	4192	0.666146
GO:0055085	transmembrane transport	biological_process	6	circRNA4892(SLC15A4)	1	36	133	4192	0.688277
GO:0045892	negative regulation of DNA-templated transcription	biological_process	9	ciRNA1402(ILF3)	1	36	135	4192	0.693783
GO:0019901	protein kinase binding	molecular_function	7	circRNA6035(KAT2B)	1	36	140	4192	0.707136
GO:0005737	cytoplasm	cellular_component	5	circRNA1184(CYFIP1);circRNA1922(LASP1);circRNA5660(MYO9A);circRNA6035(KAT2B);circRNA830(MEF2C);ciRNA1402(ILF3);ciRNA278(PADI6)	7	36	957	4192	0.746958
GO:0016787	hydrolase activity	molecular_function	4	circRNA2430(HDAC9)	1	36	161	4192	0.757298
GO:0005515	protein binding	molecular_function	4	circRNA1283(SMOC2);circRNA1922(LASP1);circRNA4524(PLEKHA5);circRNA5660(MYO9A);circRNA6035(KAT2B);circRNA6070(KCTD9);ciRNA192(BRD9)	7	36	983	4192	0.773952
GO:0005730	nucleolus	cellular_component	6	ciRNA1402(ILF3)	1	36	183	4192	0.800871
GO:0003676	nucleic acid binding	molecular_function	5	circRNA5240(R3HDM2)	1	36	185	4192	0.804431
GO:0007165	signal transduction	biological_process	4	circRNA5660(MYO9A)	1	36	190	4192	0.813064
GO:0005524	ATP binding	molecular_function	5	circRNA4824(ATP7B);circRNA5490(ATP9B);circRNA5660(MYO9A)	3	36	499	4192	0.819982
GO:0043231	intracellular membrane-bounded organelle	cellular_component	5	circRNA830(MEF2C)	1	36	234	4192	0.874662
GO:0006468	protein phosphorylation	biological_process	9	ciRNA1402(ILF3)	1	36	250	4192	0.89174
GO:0005886	plasma membrane	cellular_component	4	circRNA3949(ENSCHIG00000008314);circRNA4464(EFNA5)	2	36	650	4192	0.982676
