# Supplementary material for: Identification and Functional Analysis of circRNAs during Goat Follicular Development
Source: Int J Mol Sci. 2024 Jul 9;25(14):7548. doi: 10.3390/ijms25147548 (PMC11277404; doi:10.3390/ijms25147548)
Supplement: Supplementary file 1 [file ijms-25-07548-s001.zip › supplementary material/Supplementary material Table S3.xlsx]

## Sheet: Sheet1
pathway_id	pathway_name	Genes	S gene number	TS gene number	B gene number	TB gene number	pvalue
ko04145	Phagosome	circRNA1212(ITGB5);circRNA1213(ITGB5);circRNA420(RAB5C);circRNA4995(MRC2)	3	15	46	1936	0.0046781
ko05152	Tuberculosis	circRNA420(RAB5C);circRNA4995(MRC2)	2	15	43	1936	0.0421363
ko04978	Mineral absorption	circRNA4824(ATP7B)	1	15	9	1936	0.0677447
ko04919	Thyroid hormone signaling pathway	circRNA5671(MED13L);circRNA6035(KAT2B)	2	15	57	1936	0.0699778
ko05203	Viral carcinogenesis	circRNA2430(HDAC9);circRNA6035(KAT2B)	2	15	64	1936	0.0856904
ko05132	Salmonella infection	circRNA1184(CYFIP1);circRNA420(RAB5C)	2	15	66	1936	0.0903692
ko04014	Ras signaling pathway	circRNA420(RAB5C);circRNA4464(EFNA5)	2	15	68	1936	0.0951262
ko04810	Regulation of actin cytoskeleton	circRNA1184(CYFIP1);circRNA1212(ITGB5);circRNA1213(ITGB5)	2	15	74	1936	0.109836
ko04960	Aldosterone-regulated sodium reabsorption	circRNA1830(ENSCHIG00000021047)	1	15	15	1936	0.110501
ko04962	Vasopressin-regulated water reabsorption	circRNA420(RAB5C)	1	15	19	1936	0.137981
ko04010	MAPK signaling pathway	circRNA4464(EFNA5);circRNA830(MEF2C)	2	15	93	1936	0.159986
ko00561	Glycerolipid metabolism	circRNA5025(PLPP4)	1	15	23	1936	0.164667
ko04330	Notch signaling pathway	circRNA6035(KAT2B)	1	15	24	1936	0.171217
ko01524	Platinum drug resistance	circRNA4824(ATP7B)	1	15	24	1936	0.171217
ko05412	Arrhythmogenic right ventricular cardiomyopathy	circRNA1212(ITGB5);circRNA1213(ITGB5)	1	15	25	1936	0.177719
ko03040	Spliceosome	ciRNA649(CTNNBL1)	1	15	26	1936	0.184173
ko04151	PI3K-Akt signaling pathway	circRNA1212(ITGB5);circRNA1213(ITGB5);circRNA4464(EFNA5)	2	15	111	1936	0.210987
ko05410	Hypertrophic cardiomyopathy	circRNA1212(ITGB5);circRNA1213(ITGB5)	1	15	31	1936	0.215742
ko00564	Glycerophospholipid metabolism	circRNA5025(PLPP4)	1	15	32	1936	0.221917
ko05034	Alcoholism	circRNA2430(HDAC9)	1	15	32	1936	0.221917
ko05414	Dilated cardiomyopathy	circRNA1212(ITGB5);circRNA1213(ITGB5)	1	15	33	1936	0.228047
ko04512	ECM-receptor interaction	circRNA1212(ITGB5);circRNA1213(ITGB5)	1	15	35	1936	0.240171
ko00562	Inositol phosphate metabolism	ciRNA1857(PI4KB)	1	15	36	1936	0.246167
ko05146	Amoebiasis	circRNA420(RAB5C)	1	15	37	1936	0.252118
ko03013	RNA transport	circRNA1184(CYFIP1)	1	15	46	1936	0.303741
ko05418	Fluid shear stress and atherosclerosis	circRNA830(MEF2C)	1	15	47	1936	0.309267
ko04070	Phosphatidylinositol signaling system	ciRNA1857(PI4KB)	1	15	48	1936	0.314752
ko04928	Parathyroid hormone synthesis, secretion and action	circRNA830(MEF2C)	1	15	49	1936	0.320196
ko05017	Spinocerebellar ataxia	circRNA6643(PUM2)	1	15	52	1936	0.336288
ko04371	Apelin signaling pathway	circRNA830(MEF2C)	1	15	52	1936	0.336288
ko04921	Oxytocin signaling pathway	circRNA830(MEF2C)	1	15	54	1936	0.346817
ko05202	Transcriptional misregulation in cancer	circRNA830(MEF2C)	1	15	58	1936	0.36741
ko05206	MicroRNAs in cancer	circRNA4464(EFNA5)	1	15	58	1936	0.36741
ko04022	cGMP-PKG signaling pathway	circRNA830(MEF2C)	1	15	59	1936	0.372463
ko05205	Proteoglycans in cancer	circRNA1212(ITGB5);circRNA1213(ITGB5)	1	15	67	1936	0.411549
ko04360	Axon guidance	circRNA4464(EFNA5)	1	15	73	1936	0.439359
ko05166	Human T-cell leukemia virus 1 infection	circRNA6035(KAT2B)	1	15	77	1936	0.457212
ko04510	Focal adhesion	circRNA1212(ITGB5);circRNA1213(ITGB5)	1	15	84	1936	0.487185
ko04015	Rap1 signaling pathway	circRNA4464(EFNA5)	1	15	86	1936	0.495461
ko04144	Endocytosis	circRNA420(RAB5C)	1	15	97	1936	0.538792
ko05165	Human papillomavirus infection	circRNA1212(ITGB5);circRNA1213(ITGB5)	1	15	106	1936	0.571634
ko01100	Metabolic pathways	ciRNA1857(PI4KB)	1	15	424	1936	0.975842
