# Supplementary material for: Identification and Functional Analysis of circRNAs during Goat Follicular Development
Source: Int J Mol Sci. 2024 Jul 9;25(14):7548. doi: 10.3390/ijms25147548 (PMC11277404; doi:10.3390/ijms25147548)
Supplement: Supplementary file 1 [file ijms-25-07548-s001.zip › supplementary material/Supplementary material Table S4.xlsx]

## Sheet: Sheet1
circRNA	miRNA	Site Type	TargetScan_score	TargetScan_score_percentile	miranda_score	miranda_Energy
ciRNA1402	chi-miR-1306-5p	m8	-0.139	78	153	-29.33
ciRNA1402	chi-miR-342-3p	m8	-0.1295	73	172	-28.03
ciRNA1402	chi-miR-3958-5p	m8	-0.064	58	146	-19.19
ciRNA1402	chi-miR-7-5p	m8	-0.211	93	144	-18.15
ciRNA1857	chi-miR-873-3p	8mer	-0.33225	98	143	-22.54
ciRNA1857	chi-miR-876-3p	8mer	-0.3912	98	149	-15.99
ciRNA1857	chi-miR-204-3p	8mer	-0.3282	97	147	-18.58
ciRNA1857	chi-miR-128-5p	m8	-0.19	96	159	-28.35
ciRNA1857	chi-miR-147-5p	m8	-0.2345	96	145	-11.86
ciRNA1857	chi-miR-188-3p	8mer	-0.2611	94	142	-16.84
ciRNA1857	chi-miR-330-5p	m8	-0.1805	93	153	-26.62
ciRNA1857	chi-miR-338-3p	8mer	-0.26835	93	160	-18.04
ciRNA1857	chi-miR-873-5p	m8	-0.165	89	153	-15.08
ciRNA1857	chi-miR-326-3p	m8	-0.165	88	147	-16.78
ciRNA1857	chi-miR-2404	m8	-0.209	85	140	-13.1
ciRNA1857	chi-miR-28-5p	m8	-0.147	82	150	-20.77
ciRNA1857	chi-miR-423-5p	m8	-0.162	81	145	-20.95
ciRNA1857	chi-miR-708-5p	m8	-0.1315	79	146	-17.45
ciRNA1857	chi-miR-432-5p	m8	-0.124	69	151	-17.06
ciRNA1857	chi-miR-495-3p	m8	-0.141	68	147	-13.77
ciRNA1857	chi-miR-1248-5p	1a	-0.0803	66	145	-14.9
ciRNA1857	chi-miR-20a-3p	1a	-0.0962	61	149	-13.88
ciRNA1857	chi-miR-2432	m8	-0.106	58	146	-16.06
ciRNA192	chi-miR-128-5p	m8	-0.071	62	140	-21.94
ciRNA192	chi-miR-140-3p	8mer	-0.15815	80	145	-21.93
ciRNA192	chi-miR-324-3p	8mer	-0.2812	98	167	-34.72
ciRNA192	chi-miR-421-3p	8mer	-0.3211	98	153	-16.43
ciRNA192	chi-miR-504	8mer	-0.1162	69	150	-25.53
ciRNA192	chi-miR-877-3p	m8	-0.124	64	154	-22.06
ciRNA25	chi-miR-10b-3p	8mer	-0.3222	93	146	-13.32
ciRNA25	chi-miR-1248-5p	8mer	-0.3312	98	140	-14.39
ciRNA25	chi-miR-1291	8mer	-0.21615	94	155	-22.19
ciRNA25	chi-miR-134	m8	-0.2035	88	145	-17.73
ciRNA25	chi-miR-193a	m8	-0.118	64	156	-19.98
ciRNA25	chi-miR-193b-3p	m8	-0.118	64	168	-26.78
ciRNA25	chi-miR-3958-5p	m8	-0.0885	72	142	-20.65
ciRNA278	chi-miR-125a-3p	m8	-0.145	70	158	-25.57
ciRNA278	chi-miR-1291	m8	-0.148	81	165	-26.27
ciRNA278	chi-miR-145-3p	8mer	-0.2343	93	141	-15.24
ciRNA278	chi-miR-193a	m8	-0.113	62	140	-13.47
ciRNA278	chi-miR-193b-3p	m8	-0.113	62	146	-17.81
ciRNA278	chi-miR-194	8mer	-0.14925	67	140	-15.02
ciRNA278	chi-miR-216b	m8	-0.1365	70	141	-10.43
ciRNA278	chi-miR-24-3p	1a	-0.06565	52	140	-15.81
ciRNA278	chi-miR-3431-3p	8mer	-0.1963	90	160	-19
ciRNA278	chi-miR-34a	8mer	-0.1984	81	159	-26.13
ciRNA278	chi-miR-34b-5p	8mer	-0.1943	79	154	-19.07
ciRNA278	chi-miR-34c-5p	8mer	-0.1943	79	154	-21.9
ciRNA278	chi-miR-449a-5p	8mer	-0.19225	78	146	-26.37
ciRNA278	chi-miR-449b-5p	8mer	-0.19225	78	149	-24.06
ciRNA278	chi-miR-449c	8mer	-0.1902	79	158	-20.97
ciRNA278	chi-miR-671-5p	m8	-0.196	89	149	-32.45
ciRNA278	chi-miR-877-5p	m8	-0.103	61	145	-26.98
ciRNA649	chi-miR-122	m8	-0.183	91	145	-15.81
ciRNA649	chi-miR-1248-5p	8mer	-0.3622	99	146	-12.39
ciRNA649	chi-miR-125a-5p	8mer	-0.3791	97	145	-19.48
ciRNA649	chi-miR-125b-5p	8mer	-0.3791	97	145	-19.48
ciRNA649	chi-miR-377	m8	-0.2065	80	142	-13.35
ciRNA649	chi-miR-379-5p	m8	-0.246	91	155	-17.83
ciRNA649	chi-miR-412-3p	m8	-0.1595	88	147	-20.51
ciRNA649	chi-miR-542-5p	m8	-0.075	60	142	-20.25
circRNA1149	chi-miR-1388-3p	8mer	-0.32615	97	143	-18.15
circRNA1149	chi-miR-485-5p	8mer	-0.3063	96	161	-23.79
circRNA1149	chi-miR-432-5p	8mer	-0.3592	96	149	-23.15
circRNA1149	chi-miR-2483-3p	8mer	-0.36415	96	152	-19.97
circRNA1149	chi-miR-449b-3p	8mer	-0.3222	96	151	-17.36
circRNA1149	chi-miR-3959-5p	8mer	-0.39945	94	142	-15.94
circRNA1149	chi-miR-2411-3p	8mer	-0.2112	93	140	-10.53
circRNA1149	chi-miR-22-5p	8mer	-0.3262	92	153	-17.92
circRNA1149	chi-miR-378-5p	8mer	-0.20315	91	153	-19.57
circRNA1149	chi-miR-767	m8	-0.178	86	146	-16.29
circRNA1149	chi-miR-22-3p	m8	-0.179	85	145	-14.39
circRNA1149	chi-miR-192-3p	m8	-0.1505	82	160	-16.36
circRNA1149	chi-miR-214-3p	m8	-0.166	80	141	-13.14
circRNA1149	chi-miR-219	m8	-0.1105	77	142	-11.19
circRNA1149	chi-miR-191-3p	m8	-0.1525	62	142	-13.58
circRNA1149	chi-miR-1306-3p	m8	-0.088	61	160	-25.42
circRNA1149	chi-miR-184	m8	-0.092	60	140	-17.23
circRNA1149	chi-miR-432-3p	m8	-0.087	59	144	-17.91
circRNA1149	chi-miR-133a-3p	m8	-0.1025	58	151	-30.01
circRNA1149	chi-miR-133b	m8	-0.1025	58	144	-17.8
circRNA1149	chi-miR-25-5p	m8	-0.087	55	152	-27.06
circRNA1149	chi-miR-103-5p	m8	-0.0905	53	157	-24.26
circRNA1150	chi-miR-25-5p	m8	-0.093	62	152	-27.06
circRNA1150	chi-miR-1306-3p	m8	-0.114	77	160	-25.42
circRNA1150	chi-miR-432-5p	8mer	-0.4072	98	149	-23.15
circRNA1150	chi-miR-378-5p	8mer	-0.20315	91	153	-19.57
circRNA1150	chi-miR-103-5p	m8	-0.0905	53	145	-18.28
circRNA1150	chi-miR-1388-3p	8mer	-0.32615	97	143	-18.15
circRNA1150	chi-miR-22-5p	8mer	-0.3682	97	153	-17.92
circRNA1150	chi-miR-449b-3p	8mer	-0.3222	96	151	-17.36
circRNA1150	chi-miR-767	m8	-0.178	86	146	-16.29
circRNA1150	chi-miR-3959-5p	8mer	-0.23645	89	142	-14.94
circRNA1150	chi-miR-22-3p	m8	-0.179	85	145	-14.39
circRNA1150	chi-miR-191-3p	m8	-0.1525	62	142	-13.58
circRNA1150	chi-miR-214-3p	m8	-0.166	80	141	-13.14
circRNA1150	chi-miR-219	m8	-0.1105	77	142	-11.19
circRNA1184	chi-miR-200c	m8	-0.2225	89	159	-25.09
circRNA1184	chi-miR-493-5p	8mer	-0.2022	88	161	-21.77
circRNA1184	chi-miR-429	m8	-0.2225	89	159	-20.78
circRNA1184	chi-miR-873-5p	m8	-0.163	89	155	-20.1
circRNA1184	chi-miR-592	m8	-0.209	83	152	-16.51
circRNA1184	chi-miR-320-3p	m8	-0.1785	86	150	-16.39
circRNA1184	chi-miR-200b	m8	-0.2225	89	152	-14.35
circRNA1184	chi-miR-502b-5p	m8	-0.1955	83	145	-12.89
circRNA1184	chi-miR-199a-3p	m8	-0.158	86	145	-12.08
circRNA1184	chi-miR-199b-3p	m8	-0.158	86	145	-12.08
circRNA1184	chi-miR-199c-3p	m8	-0.158	86	145	-12.08
circRNA1184	chi-miR-7-3p	m8	-0.125	74	140	-10.1
circRNA1212	chi-miR-93-3p	m8	-0.058	53	158	-25.19
circRNA1212	chi-miR-140-3p	8mer	-0.3863	96	156	-25.04
circRNA1212	chi-miR-502b-3p	m8	-0.11	70	146	-22.27
circRNA1212	chi-miR-432-3p	m8	-0.119	66	147	-21.31
circRNA1212	chi-miR-1307-3p	m8	-0.142	80	157	-20.53
circRNA1212	chi-miR-296-3p	8mer	-0.3492	95	151	-20.41
circRNA1212	chi-miR-497-3p	m8	-0.1105	68	152	-20.19
circRNA1212	chi-miR-450-3p	8mer	-0.2733	95	163	-18.23
circRNA1212	chi-miR-363-5p	8mer	-0.4362	98	160	-16.64
circRNA1212	chi-miR-186-3p	m8	-0.1155	76	142	-15.04
circRNA1212	chi-miR-196b	m8	-0.167	69	140	-14.25
circRNA1212	chi-miR-196a	m8	-0.167	72	146	-14.07
circRNA1212	chi-miR-29c-3p	m8	-0.1115	72	147	-13.15
circRNA1212	chi-miR-29a-3p	m8	-0.096	68	140	-11.6
circRNA1213	chi-miR-1307-3p	m8	-0.152	88	157	-20.53
circRNA1213	chi-miR-140-3p	8mer	-0.4103	98	156	-25.04
circRNA1213	chi-miR-196a	m8	-0.182	86	146	-14.07
circRNA1213	chi-miR-196b	m8	-0.182	83	140	-14.25
circRNA1213	chi-miR-296-3p	8mer	-0.3732	97	151	-20.41
circRNA1213	chi-miR-29a-3p	m8	-0.096	68	140	-11.6
circRNA1213	chi-miR-29c-3p	m8	-0.1115	72	147	-13.15
circRNA1213	chi-miR-363-5p	8mer	-0.4362	98	160	-16.64
circRNA1213	chi-miR-432-3p	m8	-0.119	66	147	-21.31
circRNA1213	chi-miR-497-3p	m8	-0.1255	75	152	-20.19
circRNA1213	chi-miR-502b-3p	m8	-0.12	74	146	-22.27
circRNA1213	chi-miR-93-3p	m8	-0.058	53	158	-25.19
circRNA1283	chi-let-7g-3p	8mer	-0.2112	89	161	-18.28
circRNA1283	chi-miR-542-5p	8mer	-0.2243	86	164	-28.85
circRNA1324	chi-miR-128-3p	m8	-0.179	88	145	-13.63
circRNA1324	chi-miR-148a-3p	m8	-0.2745	98	150	-16.93
circRNA1324	chi-miR-148b-3p	m8	-0.2745	98	158	-18.64
circRNA1324	chi-miR-1839	m8	-0.212	83	140	-11.85
circRNA1324	chi-miR-24-3p	m8	-0.2055	85	150	-19.96
circRNA1324	chi-miR-671-5p	8mer	-0.35515	95	144	-27.3
circRNA1338	chi-miR-101-3p	m8	-0.227	91	157	-19.34
circRNA1338	chi-miR-1271-3p	m8	-0.165	86	142	-15.62
circRNA1338	chi-miR-15a-5p	m8	-0.2625	96	159	-22.39
circRNA1338	chi-miR-15b-5p	m8	-0.2625	98	151	-16.77
circRNA1338	chi-miR-16a-5p	m8	-0.2005	92	157	-18.6
circRNA1338	chi-miR-16b-5p	m8	-0.2005	92	157	-18.47
circRNA1338	chi-miR-192-3p	8mer	-0.2332	94	153	-17.01
circRNA1338	chi-miR-195-5p	m8	-0.216	93	149	-14.96
circRNA1338	chi-miR-29a-5p	m8	-0.1245	56	158	-14.72
circRNA1338	chi-miR-323b	m8	-0.2685	95	166	-20.9
circRNA1338	chi-miR-362-5p	m8	-0.112	55	146	-15.43
circRNA1338	chi-miR-424-5p	m8	-0.216	92	148	-17.72
circRNA1338	chi-miR-500-3p	8mer	-0.2883	90	153	-19.34
circRNA1338	chi-miR-502a	8mer	-0.2883	90	157	-19.26
circRNA1338	chi-miR-93-3p	m8	-0.2465	91	149	-18.83
circRNA1405	chi-miR-106a-5p	m8	-0.333	97	159	-16.96
circRNA1405	chi-miR-106b-5p	m8	-0.333	97	151	-14.82
circRNA1405	chi-miR-1291	m8	-0.3075	96	146	-20.35
circRNA1405	chi-miR-153	m8	-0.2895	89	162	-13.57
circRNA1405	chi-miR-17-5p	m8	-0.333	97	159	-15.06
circRNA1405	chi-miR-20a-5p	m8	-0.364	97	167	-18.17
circRNA1405	chi-miR-20b	m8	-0.333	97	151	-15.06
circRNA1405	chi-miR-34b-3p	8mer	-0.35125	94	145	-16.5
circRNA1405	chi-miR-34c-3p	8mer	-0.3533	94	161	-17.51
circRNA1405	chi-miR-377	8mer	-0.3222	91	151	-15.53
circRNA1405	chi-miR-380-5p	m8	-0.273	95	140	-12.26
circRNA1405	chi-miR-502b-3p	8mer	-0.39325	97	148	-19.28
circRNA1405	chi-miR-877-3p	8mer	-0.5492	99	145	-15.74
circRNA1405	chi-miR-93-5p	m8	-0.302	97	155	-15.37
circRNA1830	chi-miR-187	m8	-0.111	89	160	-22.18
circRNA1830	chi-miR-204-5p	m8	-0.156	82	147	-15.09
circRNA1830	chi-miR-211	m8	-0.156	82	151	-16.17
circRNA1830	chi-miR-29b-5p	m8	-0.182	80	149	-14.46
circRNA1830	chi-miR-33b-3p	8mer	-0.26615	94	144	-14.34
circRNA1830	chi-miR-363-5p	m8	-0.096	78	140	-13.86
circRNA1830	chi-miR-376b-3p	m8	-0.151	64	146	-12.84
circRNA1830	chi-miR-376d	m8	-0.151	64	146	-12.84
circRNA1922	chi-miR-1343	m8	-0.199	94	147	-17.12
circRNA1922	chi-miR-187	m8	-0.046	61	144	-15.87
circRNA1922	chi-miR-22-5p	8mer	-0.3662	96	145	-14.29
circRNA1922	chi-miR-25-5p	m8	-0.1775	86	144	-23.02
circRNA1922	chi-miR-345-5p	m8	-0.167	82	149	-15.96
circRNA1922	chi-miR-346-5p	8mer	-0.2922	98	156	-29.07
circRNA1922	chi-miR-483	m8	-0.1975	93	146	-15.73
circRNA1922	chi-miR-487a-5p	m8	-0.1735	88	149	-18.11
circRNA2430	chi-miR-296-3p	m8	-0.109	68	141	-18.25
circRNA2497	chi-miR-136-5p	8mer	-0.28925	96	164	-15.23
circRNA2497	chi-miR-411b-3p	8mer	-0.27815	96	157	-17.67
circRNA2497	chi-miR-154b-5p	8mer	-0.2362	93	146	-18.76
circRNA2497	chi-miR-324-3p	m8	-0.157	93	158	-32.52
circRNA2497	chi-miR-454-5p	m8	-0.2415	93	163	-21.74
circRNA2497	chi-miR-494	8mer	-0.22015	92	145	-12.86
circRNA2497	chi-miR-532-3p	8mer	-0.2522	92	140	-16.15
circRNA2497	chi-miR-218	m8	-0.1835	91	151	-13.93
circRNA2497	chi-miR-30b-3p	m8	-0.197	91	155	-18.42
circRNA2497	chi-miR-125a-5p	8mer	-0.23615	88	142	-18.97
circRNA2497	chi-miR-125b-5p	8mer	-0.2382	88	143	-20.47
circRNA2497	chi-miR-30f-3p	m8	-0.1815	88	159	-25.79
circRNA2497	chi-miR-7-5p	m8	-0.17	88	157	-18.45
circRNA2497	chi-miR-199a-5p	8mer	-0.1802	87	152	-19.6
circRNA2497	chi-miR-378-3p	m8	-0.1655	87	150	-21.59
circRNA2497	chi-miR-18a-3p	m8	-0.1375	86	158	-30.32
circRNA2497	chi-miR-18b-3p	m8	-0.158	86	163	-27.78
circRNA2497	chi-miR-199b-5p	8mer	-0.1802	86	150	-26.14
circRNA2497	chi-miR-199c-5p	8mer	-0.1802	86	150	-26.14
circRNA2497	chi-miR-153	m8	-0.242	84	149	-20.24
circRNA2497	chi-miR-328-3p	8mer	-0.15825	84	151	-29.73
circRNA2497	chi-miR-2432	m8	-0.147	82	166	-22.56
circRNA2497	chi-miR-874-3p	m8	-0.121	82	156	-32.72
circRNA2497	chi-miR-330-5p	m8	-0.131	80	166	-27.7
circRNA2497	chi-miR-877-5p	m8	-0.191	80	147	-29.77
circRNA2497	chi-miR-192-5p	m8	-0.114	77	150	-19.78
circRNA2497	chi-miR-215-5p	m8	-0.114	77	150	-15.07
circRNA2497	chi-miR-485-5p	m8	-0.1355	77	166	-25.46
circRNA2497	chi-miR-33a-5p	m8	-0.13	76	155	-19.54
circRNA2497	chi-miR-33b-5p	m8	-0.13	76	140	-13.7
circRNA2497	chi-miR-92a-5p	m8	-0.1045	74	153	-22.81
circRNA2497	chi-miR-19a	m8	-0.146	73	159	-14.69
circRNA2497	chi-miR-19b-3p	m8	-0.146	73	163	-14.8
circRNA2497	chi-miR-504	m8	-0.121	73	160	-22.6
circRNA2497	chi-miR-502b-3p	m8	-0.1105	71	148	-22.3
circRNA2497	chi-miR-2331	m8	-0.082	70	141	-14.82
circRNA2497	chi-miR-30e-5p	m8	-0.15	70	141	-13
circRNA2497	chi-miR-326-3p	m8	-0.1	70	148	-23.58
circRNA2497	chi-miR-2483-5p	m8	-0.108	69	146	-17.41
circRNA2497	chi-miR-25-5p	m8	-0.1115	68	149	-23.6
circRNA2497	chi-miR-146a	m8	-0.095	67	142	-15.49
circRNA2497	chi-miR-18a-5p	m8	-0.154	67	157	-14.97
circRNA2497	chi-miR-18b-5p	m8	-0.154	67	153	-14.97
circRNA2497	chi-miR-30a-5p	m8	-0.1345	67	140	-11.49
circRNA2497	chi-miR-30c-5p	m8	-0.1345	67	140	-10.73
circRNA2497	chi-miR-30f-5p	m8	-0.1345	67	140	-10.81
circRNA2497	chi-miR-146b-5p	m8	-0.095	66	149	-17.85
circRNA2497	chi-miR-221-5p	8mer	-0.05815	66	148	-16.79
circRNA2497	chi-miR-1388-3p	1a	-0.0872	62	140	-19.04
circRNA2497	chi-miR-874-5p	1a	-0.0753	60	143	-18.91
circRNA2497	chi-miR-331-3p	m8	-0.069	59	140	-14.97
circRNA2497	chi-miR-197-5p	1a	-0.0622	57	143	-25.01
circRNA2497	chi-miR-342-3p	m8	-0.0525	54	140	-15.79
circRNA3325	chi-miR-140-3p	8mer	-0.44535	99	144	-18.99
circRNA3325	chi-miR-16a-5p	m8	-0.3325	99	154	-13.43
circRNA3325	chi-miR-16b-5p	m8	-0.3325	99	154	-13.43
circRNA3325	chi-miR-378-5p	8mer	-0.4602	99	142	-14.24
circRNA3325	chi-miR-15a-5p	m8	-0.2705	98	153	-12.03
circRNA3325	chi-miR-195-5p	m8	-0.286	98	150	-13.4
circRNA3325	chi-miR-2411-5p	8mer	-0.3162	98	160	-22.58
circRNA3325	chi-miR-188-5p	8mer	-0.381	97	140	-10.1
circRNA3325	chi-miR-34a	8mer	-0.3612	97	144	-19.56
circRNA3325	chi-miR-34b-5p	8mer	-0.36325	97	157	-17.01
circRNA3325	chi-miR-34c-5p	8mer	-0.36325	97	153	-17.22
circRNA3325	chi-miR-449a-5p	8mer	-0.3612	97	153	-20.53
circRNA3325	chi-miR-449b-5p	8mer	-0.3612	97	155	-19.22
circRNA3325	chi-miR-449c	8mer	-0.3612	97	153	-15.44
circRNA3325	chi-miR-127-5p	8mer	-0.3791	96	140	-14.45
circRNA3325	chi-miR-137	m8	-0.3605	96	162	-15.45
circRNA3325	chi-miR-155-5p	8mer	-0.4071	96	142	-12.1
circRNA3325	chi-miR-15b-5p	m8	-0.255	96	151	-15.76
circRNA3325	chi-miR-424-5p	m8	-0.255	96	155	-13.94
circRNA3325	chi-miR-363-5p	m8	-0.2815	95	142	-15.04
circRNA3325	chi-miR-655	m8	-0.291	95	157	-12.92
circRNA3325	chi-miR-708-5p	m8	-0.207	95	152	-16.2
circRNA3325	chi-miR-16b-3p	m8	-0.2965	92	152	-11.15
circRNA3325	chi-miR-28-5p	m8	-0.176	92	148	-18.47
circRNA3325	chi-miR-33b-3p	m8	-0.209	91	146	-18.72
circRNA3325	chi-miR-380-3p	m8	-0.212	90	143	-11.46
circRNA3325	chi-miR-122	1a	-0.1493	89	152	-16.25
circRNA3325	chi-miR-708-3p	m8	-0.231	89	151	-16.08
circRNA3325	chi-miR-21-3p	m8	-0.211	88	150	-17.01
circRNA3325	chi-miR-106a-5p	m8	-0.16	82	149	-14.71
circRNA3325	chi-miR-106b-5p	m8	-0.16	82	141	-11.89
circRNA3325	chi-miR-17-5p	m8	-0.16	82	149	-13.08
circRNA3325	chi-miR-20a-5p	m8	-0.16	82	153	-13.1
circRNA3325	chi-miR-20b	m8	-0.16	82	149	-11.29
circRNA3325	chi-miR-93-5p	m8	-0.16	82	145	-12.53
circRNA3325	chi-miR-223-3p	1a	-0.1593	75	140	-16.26
circRNA3325	chi-miR-487a-5p	m8	-0.128	68	148	-14.71
circRNA3333	chi-miR-148a-3p	8mer	-0.2273	96	150	-17.18
circRNA3333	chi-miR-148b-3p	8mer	-0.2273	96	146	-15.12
circRNA3333	chi-miR-223-5p	8mer	-0.30415	96	164	-18.16
circRNA3333	chi-miR-340-5p	8mer	-0.3062	96	150	-10.88
circRNA3333	chi-miR-155-3p	8mer	-0.22425	95	161	-23.3
circRNA3333	chi-miR-186-5p	8mer	-0.22225	95	153	-21.89
circRNA3333	chi-miR-496-3p	8mer	-0.2531	95	154	-22.84
circRNA3333	chi-miR-497-3p	8mer	-0.27715	95	147	-23.79
circRNA3333	chi-let-7g-3p	8mer	-0.3353	94	151	-16.58
circRNA3333	chi-miR-1814	8mer	-0.3233	94	150	-11.21
circRNA3333	chi-miR-335-3p	8mer	-0.2752	94	157	-25.04
circRNA3333	chi-miR-421-3p	8mer	-0.2642	94	152	-21.09
circRNA3333	chi-miR-493-5p	m8	-0.247	94	161	-24.59
circRNA3333	chi-miR-335-5p	m8	-0.2165	93	153	-15.02
circRNA3333	chi-miR-376a	8mer	-0.259	93	148	-14.65
circRNA3333	chi-miR-103-5p	8mer	-0.2331	92	155	-30.32
circRNA3333	chi-miR-200b	8mer	-0.2332	92	146	-13.56
circRNA3333	chi-miR-200c	8mer	-0.2332	92	148	-15.56
circRNA3333	chi-miR-361-5p	8mer	-0.1943	92	154	-26.38
circRNA3333	chi-miR-429	8mer	-0.2332	92	146	-16.49
circRNA3333	chi-miR-665	8mer	-0.2042	92	146	-19.19
circRNA3333	chi-let-7a-3p	m8	-0.1845	91	154	-12.52
circRNA3333	chi-let-7f-3p	m8	-0.2	91	142	-13.66
circRNA3333	chi-miR-151-5p	8mer	-0.26015	90	153	-25.17
circRNA3333	chi-miR-499-5p	8mer	-0.1953	90	147	-14.67
circRNA3333	chi-miR-758	8mer	-0.1602	90	156	-20.35
circRNA3333	chi-miR-874-5p	8mer	-0.1542	90	159	-30.36
circRNA3333	chi-miR-2284d	m8	-0.1805	89	146	-20.8
circRNA3333	chi-miR-497-5p	m8	-0.195	89	164	-21.91
circRNA3333	chi-miR-592	m8	-0.223	89	162	-21.14
circRNA3333	chi-miR-874-3p	m8	-0.171	89	145	-23.98
circRNA3333	chi-miR-128-5p	1a	-0.14605	88	163	-31.04
circRNA3333	chi-miR-16b-5p	m8	-0.164	88	152	-20.72
circRNA3333	chi-miR-18b-3p	m8	-0.166	88	147	-22.13
circRNA3333	chi-miR-216b	8mer	-0.1961	88	161	-25.55
circRNA3333	chi-miR-2335	m8	-0.199	88	154	-15.03
circRNA3333	chi-miR-24-3p	8mer	-0.21315	88	152	-24.6
circRNA3333	chi-miR-26a-3p	8mer	-0.2094	88	156	-15.33
circRNA3333	chi-miR-324-3p	8mer	-0.1372	88	157	-23.59
circRNA3333	chi-miR-378-5p	m8	-0.158	88	153	-27.38
circRNA3333	chi-miR-485-5p	m8	-0.195	88	149	-23.32
circRNA3333	chi-miR-487a-3p	m8	-0.162	88	167	-21.76
circRNA3333	chi-miR-628-5p	1a	-0.2005	88	165	-19.99
circRNA3333	chi-miR-16a-5p	m8	-0.164	87	152	-19.65
circRNA3333	chi-miR-1839	8mer	-0.21715	87	157	-19.42
circRNA3333	chi-miR-365-3p	m8	-0.1725	87	149	-14.59
circRNA3333	chi-miR-376b-3p	8mer	-0.23225	87	140	-12.82
circRNA3333	chi-miR-376d	8mer	-0.23225	87	143	-19.94
circRNA3333	chi-let-7b-3p	m8	-0.169	86	140	-11.58
circRNA3333	chi-miR-1271-5p	m8	-0.185	86	161	-20.5
circRNA3333	chi-miR-3958-3p	8mer	-0.2002	86	148	-16.95
circRNA3333	chi-miR-129-3p	m8	-0.162	85	157	-27.79
circRNA3333	chi-miR-192-5p	m8	-0.142	85	149	-16.76
circRNA3333	chi-miR-215-5p	m8	-0.142	85	149	-14.98
circRNA3333	chi-miR-106a-5p	8mer	-0.16015	84	161	-23.18
circRNA3333	chi-miR-106b-5p	8mer	-0.1622	84	158	-20.53
circRNA3333	chi-miR-1388-3p	8mer	-0.1513	84	152	-25.42
circRNA3333	chi-miR-17-5p	8mer	-0.16015	84	161	-23.19
circRNA3333	chi-miR-20a-5p	8mer	-0.16015	84	160	-19.31
circRNA3333	chi-miR-20b	8mer	-0.16015	84	159	-22.69
circRNA3333	chi-miR-30b-3p	8mer	-0.1642	84	152	-28.59
circRNA3333	chi-miR-30f-3p	8mer	-0.1642	84	164	-32.18
circRNA3333	chi-miR-3431-5p	8mer	-0.13115	84	160	-27.17
circRNA3333	chi-miR-3955-3p	8mer	-0.1682	84	155	-21.85
circRNA3333	chi-miR-410-3p	m8	-0.1955	84	148	-22.69
circRNA3333	chi-miR-93-5p	8mer	-0.1622	84	153	-25.12
circRNA3333	chi-miR-1343	m8	-0.125	83	159	-28.31
circRNA3333	chi-miR-1388-5p	8mer	-0.1152	83	151	-21.53
circRNA3333	chi-miR-143-5p	8mer	-0.1682	83	146	-16.24
circRNA3333	chi-miR-182	8mer	-0.19825	83	154	-17.36
circRNA3333	chi-miR-21-3p	m8	-0.19	83	150	-20.02
circRNA3333	chi-miR-223-3p	m8	-0.1765	82	154	-19.3
circRNA3333	chi-miR-2290	8mer	-0.1271	82	159	-25.92
circRNA3333	chi-miR-23b-3p	m8	-0.175	82	156	-17.58
circRNA3333	chi-miR-296-3p	8mer	-0.1572	82	165	-30.42
circRNA3333	chi-miR-380-3p	m8	-0.1785	82	154	-17.41
circRNA3333	chi-miR-449c	8mer	-0.19615	82	155	-23.12
circRNA3333	chi-miR-125b-3p	8mer	-0.1262	81	152	-24.19
circRNA3333	chi-miR-134	m8	-0.183	81	163	-32.14
circRNA3333	chi-miR-154b-3p	m8	-0.1695	81	147	-15.27
circRNA3333	chi-miR-195-5p	m8	-0.1485	81	153	-23.11
circRNA3333	chi-miR-23a	m8	-0.175	81	154	-17.58
circRNA3333	chi-miR-324-5p	8mer	-0.1372	81	154	-31.16
circRNA3333	chi-miR-342-3p	m8	-0.143	81	148	-14.28
circRNA3333	chi-miR-34b-5p	8mer	-0.1982	81	161	-20.26
circRNA3333	chi-miR-34c-5p	8mer	-0.1982	81	157	-21.56
circRNA3333	chi-miR-449a-5p	8mer	-0.19615	81	159	-25.11
circRNA3333	chi-miR-449b-5p	8mer	-0.19615	81	159	-25.05
circRNA3333	chi-miR-450-5p	1a	-0.08585	81	155	-16.57
circRNA3333	chi-miR-502b-3p	m8	-0.1415	81	172	-28.68
circRNA3333	chi-miR-1271-3p	m8	-0.139	80	147	-17.72
circRNA3333	chi-miR-26a-5p	m8	-0.133	80	150	-20.54
circRNA3333	chi-miR-26b-5p	m8	-0.133	80	156	-14.73
circRNA3333	chi-miR-873-3p	m8	-0.133	80	160	-28.84
circRNA3333	chi-miR-96	m8	-0.154	80	151	-19.74
circRNA3333	chi-miR-188-3p	8mer	-0.1452	79	155	-25.38
circRNA3333	chi-miR-191-3p	8mer	-0.19615	79	155	-21.53
circRNA3333	chi-miR-2318	1a	-0.1183	79	158	-16.08
circRNA3333	chi-miR-3431-3p	1a	-0.1644	79	161	-20.35
circRNA3333	chi-miR-34a	8mer	-0.1982	79	152	-24.55
circRNA3333	chi-miR-3955-5p	m8	-0.128	79	157	-22
circRNA3333	chi-miR-494	m8	-0.1435	79	163	-14.96
circRNA3333	chi-miR-542-3p	8mer	-0.1543	79	163	-19.52
circRNA3333	chi-miR-124a	m8	-0.139	78	144	-18.52
circRNA3333	chi-miR-145-5p	8mer	-0.11015	78	152	-20.85
circRNA3333	chi-miR-15a-5p	m8	-0.1485	78	153	-20.73
circRNA3333	chi-miR-181b-5p	m8	-0.17	78	157	-28.89
circRNA3333	chi-miR-181d	m8	-0.17	78	157	-27.32
circRNA3333	chi-miR-18a-5p	m8	-0.181	78	147	-22.38
circRNA3333	chi-miR-18b-5p	m8	-0.181	78	146	-15.91
circRNA3333	chi-miR-193b-5p	8mer	-0.15215	78	159	-29.77
circRNA3333	chi-miR-202-5p	8mer	-0.1482	78	162	-14.9
circRNA3333	chi-miR-211	8mer	-0.1382	78	150	-26.85
circRNA3333	chi-miR-424-5p	m8	-0.133	78	161	-18.56
circRNA3333	chi-miR-483	m8	-0.136	78	166	-30.14
circRNA3333	chi-miR-660	8mer	-0.1812	78	158	-22.37
circRNA3333	chi-miR-877-3p	8mer	-0.179	78	163	-36.1
circRNA3333	chi-miR-122	m8	-0.072	77	157	-23.58
circRNA3333	chi-miR-1224	8mer	-0.1501	77	159	-40.4
circRNA3333	chi-miR-128-3p	8mer	-0.1442	77	154	-19.99
circRNA3333	chi-miR-181c-5p	m8	-0.1545	77	150	-20.27
circRNA3333	chi-miR-30b-5p	m8	-0.161	77	166	-23.88
circRNA3333	chi-miR-30c-5p	m8	-0.161	77	165	-25.92
circRNA3333	chi-miR-30f-5p	m8	-0.161	77	169	-28.27
circRNA3333	chi-miR-330-5p	m8	-0.122	77	161	-25.11
circRNA3333	chi-miR-338-3p	m8	-0.11	77	170	-26.51
circRNA3333	chi-miR-33a-3p	m8	-0.169	77	141	-11.38
circRNA3333	chi-miR-92a-5p	8mer	-0.10915	77	153	-19.86
circRNA3333	chi-miR-147-3p	m8	-0.132	76	143	-19.2
circRNA3333	chi-miR-15b-5p	m8	-0.133	76	158	-25.06
circRNA3333	chi-miR-195-3p	8mer	-0.17205	76	163	-17.3
circRNA3333	chi-miR-204-5p	8mer	-0.13615	76	150	-24.73
circRNA3333	chi-miR-331-3p	m8	-0.116	76	155	-27.98
circRNA3333	chi-miR-374b-3p	m8	-0.146	76	165	-21.99
circRNA3333	chi-miR-455-5p	m8	-0.145	76	170	-23.65
circRNA3333	chi-miR-493-3p	1a	-0.1413	76	148	-20.53
circRNA3333	chi-miR-543-5p	m8	-0.111	76	153	-22.33
circRNA3333	chi-let-7c-3p	m8	-0.129	75	140	-12.01
circRNA3333	chi-miR-100-3p	8mer	-0.15415	75	149	-16.36
circRNA3333	chi-miR-181b-3p	m8	-0.1255	75	160	-18.69
circRNA3333	chi-miR-214-5p	1a	-0.1163	75	153	-27.38
circRNA3333	chi-miR-361-3p	m8	-0.097	75	146	-22.71
circRNA3333	chi-miR-376b-5p	1a	-0.1233	75	155	-18.44
circRNA3333	chi-miR-376c-5p	1a	-0.1233	75	155	-18.44
circRNA3333	chi-miR-376e-5p	1a	-0.1233	75	155	-18.44
circRNA3333	chi-miR-130a-5p	1a	-0.13075	74	159	-21.61
circRNA3333	chi-miR-374a-3p	m8	-0.146	74	165	-15.51
circRNA3333	chi-miR-424-3p	m8	-0.144	74	140	-17.12
circRNA3333	chi-miR-450-3p	m8	-0.1215	74	154	-13.81
circRNA3333	chi-miR-455-3p	m8	-0.0785	74	160	-26.32
circRNA3333	chi-let-7a-5p	m8	-0.1235	73	154	-17.36
circRNA3333	chi-let-7c-5p	m8	-0.1235	73	154	-16.43
circRNA3333	chi-let-7d-5p	m8	-0.1235	73	155	-23
circRNA3333	chi-let-7e-5p	m8	-0.1235	73	158	-19.8
circRNA3333	chi-let-7f-5p	m8	-0.1235	73	147	-17.36
circRNA3333	chi-let-7g-5p	m8	-0.1235	73	153	-18.79
circRNA3333	chi-miR-16a-3p	m8	-0.154	73	173	-21.61
circRNA3333	chi-miR-2284a	m8	-0.1535	73	158	-14.48
circRNA3333	chi-miR-2432	1a	-0.12675	73	151	-21.31
circRNA3333	chi-miR-30c-3p	m8	-0.103	73	155	-24.41
circRNA3333	chi-miR-320-3p	8mer	-0.138	73	159	-22.4
circRNA3333	chi-miR-505-3p	8mer	-0.12215	73	148	-17.68
circRNA3333	chi-miR-98-5p	m8	-0.1235	73	155	-17.41
circRNA3333	chi-miR-145-3p	1a	-0.1032	72	148	-19.48
circRNA3333	chi-miR-18a-3p	1a	-0.08865	72	151	-27.14
circRNA3333	chi-miR-206	8mer	-0.15045	72	169	-25.67
circRNA3333	chi-miR-221-5p	m8	-0.093	72	151	-18.16
circRNA3333	chi-miR-543-3p	m8	-0.124	72	147	-17.54
circRNA3333	chi-miR-93-3p	1a	-0.11265	72	156	-27.78
circRNA3333	chi-let-7b-5p	m8	-0.1235	71	154	-16.85
circRNA3333	chi-miR-1249	m8	-0.099	71	149	-30.45
circRNA3333	chi-miR-17-3p	8mer	-0.1041	71	155	-25.65
circRNA3333	chi-miR-188-5p	m8	-0.153	71	146	-22.07
circRNA3333	chi-miR-197-3p	m8	-0.1025	71	162	-30.04
circRNA3333	chi-miR-197-5p	8mer	-0.11505	71	148	-25.88
circRNA3333	chi-miR-208b	m8	-0.1405	71	147	-10.69
circRNA3333	chi-miR-222-3p	m8	-0.097	71	165	-22.55
circRNA3333	chi-miR-345-3p	m8	-0.1045	71	150	-28.63
circRNA3333	chi-miR-346-5p	8mer	-0.12515	71	152	-23.61
circRNA3333	chi-miR-362-5p	m8	-0.155	71	164	-23.64
circRNA3333	chi-miR-504	1a	-0.1182	71	153	-23.63
circRNA3333	chi-miR-655	m8	-0.175	71	142	-12.78
circRNA3333	chi-miR-1	8mer	-0.1484	70	167	-19.75
circRNA3333	chi-miR-133a-5p	m8	-0.0905	70	150	-16.7
circRNA3333	chi-miR-186-3p	m8	-0.1005	70	169	-16.3
circRNA3333	chi-miR-2483-3p	m8	-0.177	70	159	-17.37
circRNA3333	chi-miR-28-3p	m8	-0.148	70	154	-25.38
circRNA3333	chi-miR-30a-3p	1a	-0.13185	70	152	-19.36
circRNA3333	chi-miR-30e-3p	1a	-0.13185	70	152	-18.55
circRNA3333	chi-miR-423-5p	1a	-0.12175	70	159	-27.01
circRNA3333	chi-miR-487a-5p	m8	-0.133	70	148	-17.19
circRNA3333	chi-miR-495-3p	m8	-0.148	70	154	-14.47
circRNA3333	chi-miR-500-3p	m8	-0.097	70	151	-22.65
circRNA3333	chi-miR-502a	m8	-0.097	70	151	-21.82
circRNA3333	chi-miR-140-3p	m8	-0.1085	69	150	-24.9
circRNA3333	chi-miR-22-5p	8mer	-0.1692	69	159	-22.38
circRNA3333	chi-miR-3958-5p	m8	-0.079	69	153	-20.86
circRNA3333	chi-let-7i-5p	m8	-0.1235	68	155	-17.19
circRNA3333	chi-miR-28-5p	m8	-0.1	68	148	-21.2
circRNA3333	chi-miR-10b-5p	8mer	-0.0861	67	147	-18.85
circRNA3333	chi-miR-433	m8	-0.102	67	158	-22.72
circRNA3333	chi-miR-127-3p	8mer	-0.1643	66	145	-24.56
circRNA3333	chi-miR-129-5p	m8	-0.1355	66	158	-25.63
circRNA3333	chi-miR-130b-5p	m8	-0.1275	66	163	-25.45
circRNA3333	chi-miR-183	m8	-0.1345	66	159	-18.43
circRNA3333	chi-miR-25-3p	m8	-0.1195	66	168	-20.63
circRNA3333	chi-miR-326-3p	1a	-0.0954	66	155	-29.42
circRNA3333	chi-miR-326-5p	m8	-0.0755	66	165	-27.62
circRNA3333	chi-miR-329a-3p	1a	-0.0773	66	167	-22.62
circRNA3333	chi-miR-329b-3p	1a	-0.0773	66	167	-25.32
circRNA3333	chi-miR-363-5p	m8	-0.06	66	151	-22.06
circRNA3333	chi-miR-876-3p	1a	-0.09175	66	146	-16.23
circRNA3333	chi-miR-98-3p	m8	-0.138	66	141	-10.25
circRNA3333	chi-miR-10a-5p	8mer	-0.08815	65	145	-20.25
circRNA3333	chi-miR-2284e	m8	-0.145	65	152	-14.5
circRNA3333	chi-miR-2411-3p	m8	-0.1225	65	151	-22.29
circRNA3333	chi-miR-27a-3p	1a	-0.1144	65	152	-19.35
circRNA3333	chi-miR-3432-3p	8mer	-0.1122	65	154	-16.41
circRNA3333	chi-miR-500-5p	8mer	-0.11225	65	160	-23.33
circRNA3333	chi-miR-671-5p	m8	-0.094	65	158	-31.58
circRNA3333	chi-miR-1185-3p	m8	-0.1115	64	158	-19.31
circRNA3333	chi-miR-125b-5p	1a	-0.09985	64	162	-22.86
circRNA3333	chi-miR-154a-3p	m8	-0.1155	64	152	-11.68
circRNA3333	chi-miR-204-3p	m8	-0.101	64	160	-25.37
circRNA3333	chi-miR-27b-3p	1a	-0.1144	64	157	-20.73
circRNA3333	chi-miR-150	1a	-0.1063	63	168	-27.17
circRNA3333	chi-miR-187	8mer	-0.05525	63	144	-22.85
circRNA3333	chi-miR-214-3p	m8	-0.092	63	150	-23.09
circRNA3333	chi-miR-363-3p	m8	-0.1195	63	153	-18.35
circRNA3333	chi-miR-383	m8	-0.093	63	147	-17.19
circRNA3333	chi-miR-454-5p	m8	-0.087	63	161	-23.28
circRNA3333	chi-miR-490	m8	-0.091	63	158	-33.12
circRNA3333	chi-miR-219	m8	-0.091	62	147	-12.7
circRNA3333	chi-miR-23b-5p	1a	-0.0483	62	150	-25.41
circRNA3333	chi-miR-30a-5p	m8	-0.13	62	166	-23.08
circRNA3333	chi-miR-30e-5p	m8	-0.13	62	162	-20.97
circRNA3333	chi-miR-376c-3p	m8	-0.13	62	159	-14.99
circRNA3333	chi-miR-491-5p	8mer	-0.04315	62	145	-23.62
circRNA3333	chi-miR-499-3p	m8	-0.1395	62	148	-25.43
circRNA3333	chi-miR-1185-5p	1a	-0.0742	61	150	-19.62
circRNA3333	chi-miR-1248-5p	1a	-0.07165	61	152	-14.78
circRNA3333	chi-miR-1468-3p	1a	-0.1095	61	157	-17.38
circRNA3333	chi-miR-2284b	1a	-0.1182	61	155	-16.36
circRNA3333	chi-miR-27a-5p	1a	-0.07075	61	140	-23.37
circRNA3333	chi-miR-342-5p	8mer	-0.0522	61	157	-27.62
circRNA3333	chi-miR-410-5p	m8	-0.1015	61	162	-39.56
circRNA3333	chi-miR-106a-3p	1a	-0.0964	60	160	-17.94
circRNA3333	chi-miR-1197-3p	m8	-0.085	60	159	-20.26
circRNA3333	chi-miR-136-5p	m8	-0.088	60	161	-22.32
circRNA3333	chi-miR-199a-3p	m8	-0.101	60	153	-25.42
circRNA3333	chi-miR-199b-3p	m8	-0.101	60	153	-25.42
circRNA3333	chi-miR-199c-3p	m8	-0.101	60	153	-25.42
circRNA3333	chi-miR-29b-3p	m8	-0.077	60	148	-16.19
circRNA3333	chi-miR-29c-3p	m8	-0.077	60	153	-16.27
circRNA3333	chi-miR-328-3p	m8	-0.077	60	150	-24.04
circRNA3333	chi-miR-330-3p	1a	-0.11585	60	148	-21.25
circRNA3333	chi-miR-338-5p	m8	-0.154	60	151	-16.31
circRNA3333	chi-miR-425-3p	8mer	-0.11615	60	143	-15.64
circRNA3333	chi-miR-432-5p	m8	-0.0995	60	156	-24.68
circRNA3333	chi-miR-873-5p	m8	-0.06	60	147	-17.49
circRNA3333	chi-miR-101-5p	m8	-0.11	59	154	-19.38
circRNA3333	chi-miR-141	m8	-0.1025	59	146	-20.57
circRNA3333	chi-miR-217-3p	m8	-0.093	59	162	-25.26
circRNA3333	chi-miR-2284c	m8	-0.1045	59	144	-11.78
circRNA3333	chi-miR-127-5p	m8	-0.124	58	155	-26.64
circRNA3333	chi-miR-146a	m8	-0.0805	58	158	-20.19
circRNA3333	chi-miR-146b-5p	m8	-0.0805	58	158	-21.31
circRNA3333	chi-miR-29a-3p	m8	-0.077	58	152	-17.49
circRNA3333	chi-miR-409-3p	1a	-0.11765	58	151	-14.07
circRNA3333	chi-miR-532-3p	1a	-0.0852	58	153	-29.78
circRNA3333	chi-miR-544-5p	1a	-0.0801	58	154	-14.81
circRNA3333	chi-miR-582-5p	1a	-0.08075	58	152	-18.9
circRNA3333	chi-miR-767	m8	-0.06	58	163	-23.36
circRNA3333	chi-miR-877-5p	m8	-0.1005	58	154	-27.38
circRNA3333	chi-miR-192-3p	1a	-0.0722	57	145	-19.3
circRNA3333	chi-miR-382-3p	m8	-0.107	57	153	-14.92
circRNA3333	chi-miR-3959-3p	m8	-0.095	57	153	-20.24
circRNA3333	chi-miR-451-3p	8mer	-0.1241	57	145	-14.41
circRNA3333	chi-miR-545-3p	m8	-0.094	57	152	-13.67
circRNA3333	chi-miR-10b-3p	1a	-0.1185	56	160	-28
circRNA3333	chi-miR-199a-5p	8mer	-0.0851	56	163	-25.93
circRNA3333	chi-miR-199b-5p	8mer	-0.0851	56	155	-22.74
circRNA3333	chi-miR-199c-5p	8mer	-0.0851	56	155	-22.74
circRNA3333	chi-miR-200a	m8	-0.1025	56	142	-16.74
circRNA3333	chi-miR-24-5p	1a	-0.09465	56	151	-21.51
circRNA3333	chi-miR-362-3p	1a	-0.0562	56	158	-16.51
circRNA3333	chi-miR-376e-3p	m8	-0.099	56	151	-15.18
circRNA3333	chi-miR-380-5p	1a	-0.1254	56	145	-16.88
circRNA3333	chi-miR-487b-5p	1a	-0.1022	56	143	-13.68
circRNA3333	chi-miR-708-3p	8mer	-0.1222	56	168	-23.56
circRNA3333	chi-miR-143-3p	8mer	-0.05145	55	155	-21.61
circRNA3333	chi-miR-147-5p	8mer	-0.0922	55	169	-24.14
circRNA3333	chi-miR-190a-3p	m8	-0.198	55	162	-19.62
circRNA3333	chi-miR-379-3p	m8	-0.114	55	148	-15.57
circRNA3333	chi-miR-411a-3p	m8	-0.114	55	152	-16.04
circRNA3333	chi-miR-708-5p	m8	-0.069	55	148	-20.68
circRNA3333	chi-miR-9-5p	1a	-0.08575	55	150	-25.12
circRNA3333	chi-miR-34b-3p	m8	-0.073	54	152	-22.07
circRNA3333	chi-miR-34c-3p	m8	-0.073	54	147	-23.35
circRNA3333	chi-miR-1291	1a	-0.0742	53	155	-23.97
circRNA3333	chi-miR-29b-5p	m8	-0.1115	53	157	-30.03
circRNA3333	chi-miR-30d-3p	m8	-0.078	53	155	-22.58
circRNA3333	chi-miR-345-5p	m8	-0.1075	53	170	-31.47
circRNA3333	chi-miR-502b-5p	m8	-0.096	53	160	-23.09
circRNA3333	chi-miR-125a-5p	1a	-0.05765	52	157	-23.37
circRNA3333	chi-miR-1306-5p	8mer	-0.07625	52	146	-26.62
circRNA3333	chi-miR-133a-3p	1a	-0.0992	52	144	-26.01
circRNA3333	chi-miR-133b	1a	-0.0992	52	144	-20.82
circRNA3333	chi-miR-224-5p	m8	-0.086	52	157	-22.16
circRNA3333	chi-miR-2404	1a	-0.0712	52	152	-18.37
circRNA3333	chi-miR-26b-3p	8mer	-0.09225	52	151	-18.34
circRNA3333	chi-miR-323a-3p	1a	-0.0842	52	153	-18.56
circRNA3333	chi-miR-425-5p	m8	-0.083	52	149	-14.69
circRNA3333	chi-miR-545-5p	m8	-0.07	52	157	-16.62
circRNA3333	chi-miR-217-5p	1a	-0.0753	51	149	-26
circRNA3333	chi-miR-218	8mer	-0.0582	51	165	-21.45
circRNA3333	chi-miR-381	1a	-0.0932	51	171	-29.95
circRNA3333	chi-miR-412-3p	1a	-0.07085	51	148	-14.81
circRNA3333	chi-miR-532-5p	1a	-0.08265	51	165	-25.24
circRNA3333	chi-miR-9-3p	1a	-0.1093	51	154	-16.92
circRNA3333	chi-miR-126-5p	m8	-0.0965	50	146	-11.74
circRNA3333	chi-miR-148b-5p	m8	-0.101	50	162	-21.44
circRNA3333	chi-miR-196a	1a	-0.0712	50	164	-21.16
circRNA3333	chi-miR-196b	1a	-0.0712	50	168	-23.99
circRNA3333	chi-miR-19b-5p	m8	-0.099	50	154	-12.96
circRNA3333	chi-miR-20a-3p	1a	-0.0572	50	151	-16.48
circRNA3333	chi-miR-2411-5p	m8	-0.038	50	158	-25.16
circRNA3333	chi-miR-29a-5p	m8	-0.107	50	155	-19.78
circRNA3333	chi-miR-301a-5p	1a	-0.05875	50	155	-17.89
circRNA3333	chi-miR-329a-5p	1a	-0.0632	50	157	-18.37
circRNA3333	chi-miR-340-3p	m8	-0.033	50	153	-16.33
circRNA3333	chi-miR-382-5p	m8	-0.0705	50	150	-14.74
circRNA3333	chi-miR-432-3p	m8	-0.0655	50	157	-25.63
circRNA3333	chi-miR-876-5p	1a	-0.0703	50	153	-22.11
circRNA3333	chi-miR-92a-3p	m8	-0.0885	50	160	-16.97
circRNA3333	chi-miR-92b	m8	-0.0885	50	160	-16.97
circRNA3949	chi-miR-1306-5p	m8	-0.156	84	148	-19.48
circRNA3949	chi-miR-1343	m8	-0.1105	77	154	-30.47
circRNA3949	chi-miR-136-5p	m8	-0.095	62	144	-17.88
circRNA3949	chi-miR-143-5p	m8	-0.131	70	152	-22.72
circRNA3949	chi-miR-151-5p	m8	-0.1645	83	150	-23.94
circRNA3949	chi-miR-17-3p	m8	-0.0985	67	145	-21.07
circRNA3949	chi-miR-191-3p	m8	-0.176	72	142	-19.69
circRNA3949	chi-miR-28-5p	m8	-0.168	88	143	-16.6
circRNA3949	chi-miR-320-3p	8mer	-0.3203	97	150	-21.28
circRNA3949	chi-miR-376b-3p	m8	-0.215	85	144	-11.24
circRNA3949	chi-miR-376c-3p	m8	-0.1135	56	147	-11.04
circRNA3949	chi-miR-376d	m8	-0.2305	85	145	-14.55
circRNA3949	chi-miR-376e-3p	m8	-0.129	62	149	-11.04
circRNA3949	chi-miR-543-5p	m8	-0.188	88	156	-19.86
circRNA3949	chi-miR-671-5p	m8	-0.1125	76	148	-25.19
circRNA3949	chi-miR-708-5p	m8	-0.168	85	153	-19.87
circRNA420	chi-miR-2290	m8	-0.092	73	147	-19.99
circRNA420	chi-miR-412-3p	m8	-0.1175	74	154	-18.29
circRNA44	chi-miR-103-3p	8mer	-0.4103	98	159	-17.53
circRNA44	chi-miR-107-3p	8mer	-0.4103	98	159	-16.38
circRNA44	chi-miR-1343	8mer	-0.3512	99	145	-18.6
circRNA44	chi-miR-145-3p	m8	-0.1365	81	140	-11
circRNA44	chi-miR-145-5p	8mer	-0.53115	98	150	-15.17
circRNA44	chi-miR-194	m8	-0.2325	95	154	-13.93
circRNA44	chi-miR-22-3p	m8	-0.241	92	144	-14.36
circRNA44	chi-miR-2284a	m8	-0.2315	89	166	-19.66
circRNA44	chi-miR-2284b	8mer	-0.45225	99	164	-20.53
circRNA44	chi-miR-2290	m8	-0.253	94	156	-21.3
circRNA44	chi-miR-324-5p	m8	-0.2215	94	161	-21.37
circRNA44	chi-miR-3431-5p	m8	-0.181	93	146	-20.78
circRNA44	chi-miR-424-3p	m8	-0.1965	93	140	-13.79
circRNA4464	chi-miR-146a	m8	-0.1575	82	143	-13.08
circRNA4464	chi-miR-146b-5p	m8	-0.1575	82	143	-13.83
circRNA4464	chi-miR-196a	m8	-0.1035	66	152	-18.1
circRNA4464	chi-miR-196b	m8	-0.1035	66	144	-18.1
circRNA4464	chi-miR-532-3p	m8	-0.142	82	142	-17.42
circRNA4464	chi-miR-877-5p	m8	-0.2	83	168	-28.25
circRNA4524	chi-miR-154b-3p	m8	-0.12	65	141	-10.64
circRNA4524	chi-miR-182	m8	-0.163	76	149	-20.56
circRNA4524	chi-miR-2411-5p	m8	-0.136	87	163	-21.96
circRNA4524	chi-miR-33a-5p	m8	-0.135	82	145	-15.25
circRNA4524	chi-miR-33b-5p	m8	-0.135	82	149	-15.49
circRNA4524	chi-miR-491-5p	m8	-0.127	86	142	-15.77
circRNA4812	chi-miR-105b-3p	m8	-0.0665	66	147	-16.26
circRNA4812	chi-miR-128-5p	m8	-0.197	97	159	-30.55
circRNA4812	chi-miR-22-3p	m8	-0.113	73	140	-12.47
circRNA4812	chi-miR-361-3p	8mer	-0.2832	97	149	-22.02
circRNA4812	chi-miR-411b-5p	8mer	-0.2952	50	153	-15.71
circRNA4812	chi-miR-412-5p	8mer	-0.29725	50	152	-20.69
circRNA4812	chi-miR-432-3p	m8	-0.199	87	142	-17.29
circRNA4812	chi-miR-767	8mer	-0.1462	81	158	-25.74
circRNA4824	chi-miR-1224	m8	-0.2065	92	154	-23.93
circRNA4824	chi-miR-1343	m8	-0.1565	89	146	-19.49
circRNA4824	chi-miR-18a-5p	m8	-0.233	89	157	-17.15
circRNA4824	chi-miR-18b-5p	m8	-0.233	89	148	-13.84
circRNA4824	chi-miR-22-5p	m8	-0.156	65	146	-13.31
circRNA4824	chi-miR-502b-3p	8mer	-0.38525	96	150	-26.01
circRNA4824	chi-miR-532-5p	m8	-0.1255	68	144	-11.63
circRNA4824	chi-miR-542-5p	m8	-0.1285	80	147	-23.2
circRNA4892	chi-miR-127-5p	m8	-0.132	71	144	-16.06
circRNA4892	chi-miR-155-5p	8mer	-0.32915	93	142	-11.64
circRNA4892	chi-miR-200b	8mer	-0.39415	97	140	-12.42
circRNA4892	chi-miR-200c	8mer	-0.39415	97	142	-13.4
circRNA4892	chi-miR-20a-3p	8mer	-0.4303	97	149	-14.45
circRNA4892	chi-miR-328-3p	m8	-0.1255	76	150	-19.91
circRNA4892	chi-miR-335-5p	m8	-0.251	95	147	-13.41
circRNA4892	chi-miR-345-3p	8mer	-0.3423	96	142	-20.26
circRNA4892	chi-miR-361-3p	m8	-0.13	81	147	-23.03
circRNA4892	chi-miR-412-3p	m8	-0.1085	69	140	-13.18
circRNA4892	chi-miR-429	8mer	-0.39415	97	142	-15.11
circRNA4892	chi-miR-432-3p	m8	-0.1525	79	141	-16.26
circRNA4892	chi-miR-493-3p	m8	-0.152	80	145	-19.91
circRNA4892	chi-miR-532-5p	m8	-0.1815	82	166	-23.08
circRNA4892	chi-miR-7-5p	m8	-0.084	60	149	-22.73
circRNA4892	chi-miR-873-5p	m8	-0.1335	82	149	-12.04
circRNA4995	chi-miR-103-5p	m8	-0.0955	56	152	-18.24
circRNA4995	chi-miR-1271-3p	m8	-0.131	76	155	-24.3
circRNA4995	chi-miR-128-3p	m8	-0.153	79	140	-14.42
circRNA4995	chi-miR-1296	m8	-0.0945	50	149	-18.57
circRNA4995	chi-miR-1343	m8	-0.164	91	143	-23.06
circRNA4995	chi-miR-17-3p	m8	-0.0745	61	145	-19.71
circRNA4995	chi-miR-2331	m8	-0.093	75	151	-21.09
circRNA4995	chi-miR-331-3p	m8	-0.1	71	155	-25.83
circRNA4995	chi-miR-342-5p	m8	-0.0535	62	168	-25.46
circRNA4995	chi-miR-432-3p	m8	-0.1025	64	145	-20.18
circRNA4995	chi-miR-493-3p	m8	-0.108	70	148	-19.82
circRNA4995	chi-miR-873-3p	m8	-0.106	67	148	-25.48
circRNA4995	chi-miR-873-5p	m8	-0.081	67	141	-10.96
circRNA4995	chi-miR-874-3p	8mer	-0.2262	96	155	-23.17
circRNA5025	chi-miR-1197-3p	m8	-0.1895	86	145	-14.51
circRNA5025	chi-miR-136-5p	m8	-0.175	83	142	-11.78
circRNA5025	chi-miR-143-5p	m8	-0.112	60	151	-23.75
circRNA5025	chi-miR-148a-3p	m8	-0.171	83	151	-12.11
circRNA5025	chi-miR-148b-3p	m8	-0.171	83	151	-13.33
circRNA5025	chi-miR-154b-5p	m8	-0.1305	77	159	-19.75
circRNA5025	chi-miR-197-3p	8mer	-0.4332	97	142	-20.54
circRNA5025	chi-miR-202-3p	m8	-0.1435	90	154	-21.45
circRNA5025	chi-miR-2432	m8	-0.2305	91	148	-15.8
circRNA5025	chi-miR-30a-3p	m8	-0.213	88	158	-19.67
circRNA5025	chi-miR-30d-3p	8mer	-0.40925	98	150	-18.73
circRNA5025	chi-miR-30e-3p	m8	-0.213	88	150	-12.88
circRNA5025	chi-miR-335-5p	m8	-0.17	87	148	-12.27
circRNA5025	chi-miR-432-3p	m8	-0.211	89	158	-21.44
circRNA5025	chi-miR-491-5p	m8	-0.155	90	140	-16.04
circRNA5092	chi-miR-1388-3p	m8	-0.164	87	158	-27.81
circRNA5092	chi-miR-145-5p	1a	-0.1894	86	150	-21.37
circRNA5092	chi-miR-151-5p	8mer	-0.37625	96	145	-20.7
circRNA5092	chi-miR-188-3p	m8	-0.187	86	140	-14.17
circRNA5092	chi-miR-191-3p	m8	-0.199	82	148	-18.99
circRNA5092	chi-miR-20a-3p	m8	-0.267	92	142	-12.73
circRNA5092	chi-miR-217-5p	m8	-0.3365	96	149	-19.11
circRNA5092	chi-miR-338-3p	8mer	-0.41535	98	157	-20.78
circRNA5092	chi-miR-499-5p	m8	-0.135	67	149	-10.69
circRNA5092	chi-miR-592	m8	-0.2105	87	153	-13.64
circRNA5240	chi-miR-128-5p	m8	-0.118	80	155	-28.22
circRNA5240	chi-miR-197-5p	8mer	-0.2133	93	158	-30.38
circRNA5240	chi-miR-24-3p	m8	-0.114	65	153	-27.03
circRNA5240	chi-miR-30c-3p	m8	-0.095	70	151	-19.4
circRNA5240	chi-miR-3955-3p	m8	-0.0855	60	154	-11.79
circRNA5240	chi-miR-873-5p	m8	-0.115	79	153	-14.59
circRNA5490	chi-miR-128-3p	m8	-0.137	73	140	-17.38
circRNA5490	chi-miR-181c-3p	m8	-0.258	87	156	-20.14
circRNA5490	chi-miR-217-3p	m8	-0.172	84	149	-11.78
circRNA5490	chi-miR-223-3p	m8	-0.188	84	148	-12.31
circRNA5490	chi-miR-361-3p	8mer	-0.31015	98	148	-29.67
circRNA5490	chi-miR-3959-5p	m8	-0.2365	91	154	-18.4
circRNA5490	chi-miR-410-5p	m8	-0.1555	73	150	-21.33
circRNA5493	chi-miR-217-5p	m8	-0.246	95	140	-13.49
circRNA5501	chi-miR-18a-3p	8mer	-0.33425	98	156	-23.54
circRNA5501	chi-miR-214-5p	8mer	-0.48025	98	158	-24.86
circRNA5501	chi-miR-338-5p	8mer	-0.4031	98	158	-14.44
circRNA5501	chi-miR-491-5p	8mer	-0.275	98	158	-22.54
circRNA5501	chi-miR-181b-5p	8mer	-0.35515	97	156	-20.86
circRNA5501	chi-miR-181c-5p	8mer	-0.35515	97	158	-20.15
circRNA5501	chi-miR-181d	8mer	-0.35515	97	152	-19.89
circRNA5501	chi-miR-2332	8mer	-0.3222	97	159	-19.29
circRNA5501	chi-miR-500-5p	m8	-0.228	97	157	-23.82
circRNA5501	chi-miR-877-5p	8mer	-0.25915	97	159	-24.48
circRNA5501	chi-miR-130a-5p	m8	-0.266	96	150	-21.79
circRNA5501	chi-miR-326-3p	1a	-0.20695	96	160	-31.51
circRNA5501	chi-miR-424-3p	m8	-0.2175	96	163	-20.81
circRNA5501	chi-miR-1388-3p	8mer	-0.2994	95	166	-26.59
circRNA5501	chi-miR-150	8mer	-0.20415	95	157	-22.81
circRNA5501	chi-miR-505-3p	8mer	-0.2282	95	152	-21.04
circRNA5501	chi-miR-532-5p	8mer	-0.4142	95	155	-23.82
circRNA5501	chi-miR-545-5p	8mer	-0.2323	95	153	-19.71
circRNA5501	chi-miR-874-5p	m8	-0.21	95	144	-29.33
circRNA5501	chi-miR-93-5p	8mer	-0.2791	95	156	-24.73
circRNA5501	chi-miR-191-5p	m8	-0.2135	94	151	-23.09
circRNA5501	chi-miR-326-5p	8mer	-0.2382	94	156	-30.76
circRNA5501	chi-miR-379-5p	m8	-0.25	94	153	-16.4
circRNA5501	chi-miR-106a-5p	8mer	-0.2791	93	157	-21.9
circRNA5501	chi-miR-106b-5p	8mer	-0.2791	93	150	-20.5
circRNA5501	chi-miR-17-5p	8mer	-0.2791	93	157	-20.63
circRNA5501	chi-miR-187	m8	-0.177	93	152	-18.77
circRNA5501	chi-miR-188-5p	m8	-0.215	93	151	-30
circRNA5501	chi-miR-195-3p	m8	-0.239	93	159	-17.47
circRNA5501	chi-miR-20a-5p	8mer	-0.28115	93	148	-20.18
circRNA5501	chi-miR-20b	8mer	-0.2791	93	152	-19.4
circRNA5501	chi-miR-2284a	8mer	-0.29615	93	159	-18.46
circRNA5501	chi-miR-24-5p	8mer	-0.2312	93	157	-18.54
circRNA5501	chi-miR-542-3p	m8	-0.2125	93	161	-17.29
circRNA5501	chi-miR-758	m8	-0.1735	93	148	-16.27
circRNA5501	chi-miR-10b-3p	8mer	-0.2792	92	154	-24.61
circRNA5501	chi-miR-1388-5p	8mer	-0.1802	92	142	-16.18
circRNA5501	chi-miR-197-5p	8mer	-0.2126	92	161	-31.74
circRNA5501	chi-miR-33a-5p	8mer	-0.2082	92	161	-13.83
circRNA5501	chi-miR-33b-5p	8mer	-0.2082	92	149	-12.01
circRNA5501	chi-miR-361-3p	m8	-0.183	92	163	-30.21
circRNA5501	chi-miR-377	8mer	-0.3252	92	152	-15.26
circRNA5501	chi-miR-383	m8	-0.208	92	176	-28.47
circRNA5501	chi-miR-412-3p	8mer	-0.18635	92	165	-24.64
circRNA5501	chi-miR-2331	8mer	-0.18235	91	162	-19.95
circRNA5501	chi-miR-340-3p	8mer	-0.25815	91	152	-23.54
circRNA5501	chi-miR-628-5p	8mer	-0.2373	91	151	-17.97
circRNA5501	chi-miR-125a-5p	m8	-0.248	90	148	-20.04
circRNA5501	chi-miR-125b-5p	m8	-0.248	90	150	-21.13
circRNA5501	chi-miR-155-5p	8mer	-0.2932	90	154	-17.82
circRNA5501	chi-miR-23a	m8	-0.198	90	167	-23.76
circRNA5501	chi-miR-34c-3p	m8	-0.184	90	150	-14.11
circRNA5501	chi-miR-365-3p	1a	-0.18375	90	148	-18.98
circRNA5501	chi-miR-455-3p	1a	-0.1402	90	158	-21.97
circRNA5501	chi-miR-2284b	m8	-0.2155	89	162	-15.16
circRNA5501	chi-miR-320-3p	8mer	-0.2042	89	153	-19.11
circRNA5501	chi-miR-329a-3p	m8	-0.1565	89	149	-17.69
circRNA5501	chi-miR-329b-3p	m8	-0.1565	89	149	-18.62
circRNA5501	chi-miR-362-5p	8mer	-0.2253	89	169	-23.25
circRNA5501	chi-miR-382-3p	m8	-0.176	89	142	-15.67
circRNA5501	chi-miR-129-5p	8mer	-0.19815	88	157	-19.47
circRNA5501	chi-miR-133a-5p	m8	-0.128	88	160	-19.42
circRNA5501	chi-miR-143-3p	m8	-0.169	88	150	-21.6
circRNA5501	chi-miR-19a	8mer	-0.3022	88	160	-17.09
circRNA5501	chi-miR-19b-3p	8mer	-0.3022	88	160	-16.75
circRNA5501	chi-miR-301a-5p	8mer	-0.1741	88	147	-18.42
circRNA5501	chi-miR-331-3p	8mer	-0.16735	88	165	-34.52
circRNA5501	chi-miR-34b-3p	m8	-0.184	88	147	-19.88
circRNA5501	chi-miR-3955-5p	m8	-0.182	88	164	-25.68
circRNA5501	chi-miR-3959-3p	8mer	-0.2392	88	149	-16.21
circRNA5501	chi-miR-410-5p	8mer	-0.1882	88	161	-21.71
circRNA5501	chi-miR-128-3p	m8	-0.1785	87	147	-15.72
circRNA5501	chi-miR-1296	m8	-0.202	87	149	-25.7
circRNA5501	chi-miR-134	m8	-0.197	87	154	-24.98
circRNA5501	chi-miR-140-3p	m8	-0.2125	87	162	-23.47
circRNA5501	chi-miR-223-5p	8mer	-0.2333	87	154	-19.24
circRNA5501	chi-miR-450-3p	m8	-0.2085	87	156	-14.67
circRNA5501	chi-miR-544-5p	8mer	-0.15025	87	167	-16.31
circRNA5501	chi-miR-9-5p	m8	-0.1795	87	146	-23.95
circRNA5501	chi-miR-29b-5p	8mer	-0.2031	86	152	-23.14
circRNA5501	chi-miR-329a-5p	m8	-0.165	86	147	-19.13
circRNA5501	chi-miR-374b-3p	m8	-0.1765	86	162	-21.41
circRNA5501	chi-miR-376e-3p	8mer	-0.19525	86	158	-18.58
circRNA5501	chi-miR-487a-5p	1a	-0.1683	86	157	-23.95
circRNA5501	chi-miR-2284e	m8	-0.223	85	164	-15.53
circRNA5501	chi-miR-656	m8	-0.2005	85	148	-12.66
circRNA5501	chi-miR-671-5p	1a	-0.18265	85	153	-34.7
circRNA5501	chi-miR-145-3p	1a	-0.1422	84	157	-19.08
circRNA5501	chi-miR-186-5p	m8	-0.148	84	160	-17.81
circRNA5501	chi-miR-224-3p	8mer	-0.24815	84	147	-20.31
circRNA5501	chi-miR-224-5p	m8	-0.1595	84	168	-22.33
circRNA5501	chi-miR-34b-5p	8mer	-0.2013	84	165	-20.99
circRNA5501	chi-miR-362-3p	m8	-0.141	84	148	-15.17
circRNA5501	chi-miR-374a-3p	m8	-0.161	84	158	-18.78
circRNA5501	chi-miR-423-5p	m8	-0.176	84	156	-25.19
circRNA5501	chi-miR-487b-5p	m8	-0.177	84	156	-20.78
circRNA5501	chi-miR-491-3p	1a	-0.21685	84	162	-17.26
circRNA5501	chi-miR-1248-5p	m8	-0.1455	83	155	-17.36
circRNA5501	chi-miR-151-3p	1a	-0.2032	83	153	-24.76
circRNA5501	chi-miR-181b-3p	8mer	-0.17725	83	156	-17.94
circRNA5501	chi-miR-20a-3p	m8	-0.178	83	156	-15.48
circRNA5501	chi-miR-409-3p	1a	-0.16275	83	165	-23.14
circRNA5501	chi-miR-582-5p	m8	-0.1575	83	147	-15.74
circRNA5501	chi-miR-26b-3p	8mer	-0.1744	82	161	-28.27
circRNA5501	chi-miR-34a	8mer	-0.19925	82	151	-19.72
circRNA5501	chi-miR-34c-5p	8mer	-0.19925	82	161	-21.47
circRNA5501	chi-miR-449a-5p	8mer	-0.2013	82	162	-23.42
circRNA5501	chi-miR-449b-5p	8mer	-0.2013	82	164	-20.84
circRNA5501	chi-miR-493-5p	8mer	-0.18415	82	170	-21.91
circRNA5501	chi-miR-495-3p	m8	-0.1765	82	176	-21.8
circRNA5501	chi-miR-192-3p	1a	-0.14985	81	155	-24.86
circRNA5501	chi-miR-23b-3p	m8	-0.167	81	162	-17
circRNA5501	chi-miR-3958-5p	m8	-0.1135	80	155	-19.89
circRNA5501	chi-miR-409-5p	8mer	-0.16215	80	153	-22.82
circRNA5501	chi-miR-425-5p	1a	-0.1323	80	149	-25.19
circRNA5501	chi-miR-449b-3p	1a	-0.15075	80	151	-20.12
circRNA5501	chi-miR-543-5p	m8	-0.122	80	158	-19.33
circRNA5501	chi-miR-1306-5p	m8	-0.14	79	167	-29.62
circRNA5501	chi-miR-27b-5p	m8	-0.16	79	152	-15.64
circRNA5501	chi-miR-30d-3p	m8	-0.148	79	157	-17.63
circRNA5501	chi-miR-324-3p	1a	-0.1061	79	156	-32.68
circRNA5501	chi-miR-873-3p	m8	-0.131	79	159	-23.68
circRNA5501	chi-miR-106b-3p	8mer	-0.2042	78	155	-20.85
circRNA5501	chi-miR-1343	m8	-0.113	78	149	-31.31
circRNA5501	chi-miR-135a	m8	-0.1725	78	169	-20.33
circRNA5501	chi-miR-182	m8	-0.165	78	148	-23.9
circRNA5501	chi-miR-22-5p	8mer	-0.18935	78	159	-22.02
circRNA5501	chi-miR-221-5p	8mer	-0.1152	78	153	-20.1
circRNA5501	chi-miR-2290	1a	-0.1211	78	147	-27.41
circRNA5501	chi-miR-490	m8	-0.1285	78	158	-28.73
circRNA5501	chi-miR-100-5p	m8	-0.037	77	143	-15.65
circRNA5501	chi-miR-128-5p	1a	-0.1112	77	148	-29.28
circRNA5501	chi-miR-146b-3p	m8	-0.11	77	157	-24.99
circRNA5501	chi-miR-204-5p	m8	-0.1365	77	165	-24.12
circRNA5501	chi-miR-30a-5p	8mer	-0.1593	77	161	-20.05
circRNA5501	chi-miR-345-5p	8mer	-0.1445	77	169	-31.23
circRNA5501	chi-miR-380-3p	8mer	-0.1602	77	148	-19.41
circRNA5501	chi-miR-93-3p	m8	-0.124	77	161	-25.38
circRNA5501	chi-miR-135b-5p	m8	-0.1725	76	162	-22.7
circRNA5501	chi-miR-140-5p	m8	-0.116	76	157	-24.1
circRNA5501	chi-miR-876-5p	1a	-0.14265	76	154	-16.05
circRNA5501	chi-let-7e-3p	8mer	-0.1502	75	148	-21.51
circRNA5501	chi-miR-208b	m8	-0.141	75	151	-15.11
circRNA5501	chi-miR-28-3p	m8	-0.154	75	155	-17.16
circRNA5501	chi-miR-30e-5p	8mer	-0.1593	75	161	-20.86
circRNA5501	chi-miR-324-5p	8mer	-0.0973	75	160	-25.78
circRNA5501	chi-miR-3432-5p	m8	-0.065	75	159	-21.88
circRNA5501	chi-miR-451-3p	m8	-0.163	75	157	-19.73
circRNA5501	chi-miR-125b-3p	m8	-0.114	74	159	-21.78
circRNA5501	chi-miR-1291	m8	-0.118	74	150	-21.92
circRNA5501	chi-miR-148a-3p	1a	-0.1264	74	159	-22.98
circRNA5501	chi-miR-151-5p	m8	-0.106	74	146	-21.45
circRNA5501	chi-miR-18b-3p	m8	-0.118	74	153	-21.98
circRNA5501	chi-miR-192-5p	m8	-0.1085	74	151	-18.75
circRNA5501	chi-miR-193b-5p	m8	-0.1435	74	152	-28.84
circRNA5501	chi-miR-215-5p	m8	-0.1085	74	151	-16.34
circRNA5501	chi-miR-2404	m8	-0.1115	74	160	-18.75
circRNA5501	chi-miR-379-3p	8mer	-0.17615	74	152	-16.62
circRNA5501	chi-miR-411a-3p	8mer	-0.17615	74	156	-18.42
circRNA5501	chi-miR-494	m8	-0.133	74	156	-15.25
circRNA5501	chi-miR-502b-5p	m8	-0.1525	74	151	-20.99
circRNA5501	chi-let-7c-3p	1a	-0.12895	73	148	-19.47
circRNA5501	chi-miR-10a-5p	m8	-0.108	73	156	-19.4
circRNA5501	chi-miR-26a-5p	1a	-0.1102	73	155	-19.09
circRNA5501	chi-miR-369-3p	8mer	-0.1753	73	158	-15.64
circRNA5501	chi-miR-499-3p	m8	-0.166	73	156	-21.32
circRNA5501	chi-let-7g-3p	8mer	-0.1383	72	148	-26.58
circRNA5501	chi-miR-103-5p	1a	-0.13865	72	161	-29.72
circRNA5501	chi-miR-10a-3p	1a	-0.1052	72	151	-17.9
circRNA5501	chi-miR-146a	8mer	-0.10925	72	145	-21.07
circRNA5501	chi-miR-146b-5p	8mer	-0.10925	72	155	-23.56
circRNA5501	chi-miR-148b-3p	1a	-0.1264	72	159	-21.83
circRNA5501	chi-miR-15b-5p	1a	-0.1285	72	152	-21.39
circRNA5501	chi-miR-200a	m8	-0.132	72	157	-17.29
circRNA5501	chi-miR-30b-5p	8mer	-0.1552	72	155	-23.06
circRNA5501	chi-miR-30c-5p	8mer	-0.1552	72	155	-23.51
circRNA5501	chi-miR-30f-5p	8mer	-0.1552	72	159	-19.05
circRNA5501	chi-miR-323b	1a	-0.133	72	153	-18.42
circRNA5501	chi-miR-376a	m8	-0.1345	72	174	-21.95
circRNA5501	chi-miR-502b-3p	m8	-0.1145	72	169	-28.82
circRNA5501	chi-miR-767	m8	-0.106	72	151	-22.72
circRNA5501	chi-miR-136-5p	m8	-0.1135	71	149	-19.59
circRNA5501	chi-miR-16a-3p	m8	-0.146	71	160	-18.17
circRNA5501	chi-miR-2432	8mer	-0.1232	71	164	-24.34
circRNA5501	chi-miR-26b-5p	1a	-0.1102	71	163	-17.74
circRNA5501	chi-miR-30a-3p	1a	-0.1332	71	157	-21.02
circRNA5501	chi-miR-30e-3p	1a	-0.1332	71	156	-22.08
circRNA5501	chi-miR-335-5p	8mer	-0.10335	71	163	-15.9
circRNA5501	chi-miR-449c	1a	-0.14415	71	157	-25.92
circRNA5501	chi-miR-543-3p	m8	-0.123	71	143	-14.46
circRNA5501	chi-miR-101-5p	m8	-0.154	70	153	-17.94
circRNA5501	chi-miR-107-3p	8mer	-0.1152	70	166	-25.03
circRNA5501	chi-miR-16b-3p	8mer	-0.1531	70	159	-17.5
circRNA5501	chi-miR-2284d	m8	-0.123	70	154	-16.76
circRNA5501	chi-miR-33a-3p	m8	-0.151	70	161	-16.01
circRNA5501	chi-miR-3431-5p	1a	-0.0902	70	156	-24.68
circRNA5501	chi-miR-432-3p	8mer	-0.13135	70	161	-31.32
circRNA5501	chi-miR-103-3p	8mer	-0.1152	69	172	-26.12
circRNA5501	chi-miR-137	1a	-0.1122	69	151	-13.75
circRNA5501	chi-miR-141	m8	-0.132	69	157	-24.44
circRNA5501	chi-miR-154b-3p	8mer	-0.12825	69	152	-16.82
circRNA5501	chi-miR-15a-5p	1a	-0.11795	69	152	-16.87
circRNA5501	chi-miR-21-3p	8mer	-0.1352	69	156	-22.25
circRNA5501	chi-miR-335-3p	1a	-0.1352	69	162	-19.28
circRNA5501	chi-miR-3431-3p	m8	-0.123	69	152	-19.9
circRNA5501	chi-miR-545-3p	1a	-0.1253	69	150	-16.89
circRNA5501	chi-let-7a-3p	8mer	-0.1443	68	154	-14.57
circRNA5501	chi-let-7f-3p	8mer	-0.1443	68	155	-10.18
circRNA5501	chi-miR-211	m8	-0.121	68	161	-23.69
circRNA5501	chi-miR-214-3p	m8	-0.115	68	159	-22.16
circRNA5501	chi-miR-376b-3p	m8	-0.153	68	176	-19.75
circRNA5501	chi-miR-376d	m8	-0.153	68	178	-19.94
circRNA5501	chi-miR-532-3p	1a	-0.10085	68	156	-23.4
circRNA5501	chi-miR-7-5p	m8	-0.1095	68	163	-21.64
circRNA5501	chi-miR-877-3p	8mer	-0.12825	68	162	-29.55
circRNA5501	chi-miR-98-3p	8mer	-0.1402	68	146	-13.37
circRNA5501	chi-miR-105a	m8	-0.128	67	154	-22.8
circRNA5501	chi-miR-105b-5p	m8	-0.128	67	164	-24.41
circRNA5501	chi-miR-154a-3p	1a	-0.1292	67	150	-18.39
circRNA5501	chi-miR-376b-5p	1a	-0.10375	67	142	-21.25
circRNA5501	chi-miR-376c-5p	1a	-0.10375	67	142	-21.25
circRNA5501	chi-miR-376e-5p	1a	-0.10375	67	142	-21.25
circRNA5501	chi-miR-449a-3p	m8	-0.11	67	162	-20.85
circRNA5501	chi-let-7b-3p	8mer	-0.1484	66	159	-14.32
circRNA5501	chi-miR-1185-5p	m8	-0.105	66	143	-14.82
circRNA5501	chi-miR-122	1a	-0.0352	66	146	-21.58
circRNA5501	chi-miR-136-3p	1a	-0.1002	66	146	-14.31
circRNA5501	chi-miR-155-3p	8mer	-0.1262	66	161	-16.12
circRNA5501	chi-miR-17-3p	m8	-0.093	66	150	-21.84
circRNA5501	chi-miR-186-3p	1a	-0.09175	66	161	-21.26
circRNA5501	chi-miR-99b-5p	m8	-0.037	66	148	-26.77
circRNA5501	chi-miR-129-3p	m8	-0.0975	65	154	-23.98
circRNA5501	chi-miR-1814	8mer	-0.1541	65	160	-15.42
circRNA5501	chi-miR-2320	m8	-0.1175	65	145	-14.2
circRNA5501	chi-miR-28-5p	m8	-0.098	65	158	-21.26
circRNA5501	chi-miR-29c-5p	m8	-0.065	65	153	-26.09
circRNA5501	chi-miR-124a	8mer	-0.0942	64	154	-24.23
circRNA5501	chi-miR-148a-5p	m8	-0.141	64	168	-21.71
circRNA5501	chi-miR-190b	1a	-0.15495	64	152	-12.27
circRNA5501	chi-miR-2335	1a	-0.1513	64	169	-18.13
circRNA5501	chi-miR-361-5p	m8	-0.1285	64	167	-26.59
circRNA5501	chi-miR-363-5p	1a	-0.0584	64	144	-20.29
circRNA5501	chi-miR-378-3p	1a	-0.0762	64	157	-25.59
circRNA5501	chi-miR-378-5p	m8	-0.0985	64	159	-29.87
circRNA5501	chi-miR-382-5p	1a	-0.1362	64	158	-25.56
circRNA5501	chi-miR-411b-3p	8mer	-0.1182	64	147	-17.64
circRNA5501	chi-miR-433	m8	-0.0945	64	148	-18.21
circRNA5501	chi-miR-106a-3p	m8	-0.101	63	158	-17.94
circRNA5501	chi-miR-15b-3p	m8	-0.116	63	143	-18.31
circRNA5501	chi-miR-218	m8	-0.0835	63	150	-19.54
circRNA5501	chi-miR-342-3p	m8	-0.1015	63	154	-20.46
circRNA5501	chi-miR-493-3p	m8	-0.085	63	158	-24.59
circRNA5501	chi-miR-500-3p	m8	-0.095	63	151	-28.27
circRNA5501	chi-miR-502a	m8	-0.095	63	152	-24.4
circRNA5501	chi-miR-100-3p	1a	-0.1342	62	152	-19.87
circRNA5501	chi-miR-126-5p	m8	-0.1295	62	158	-25.91
circRNA5501	chi-miR-127-5p	m8	-0.126	62	150	-28.74
circRNA5501	chi-miR-148b-5p	m8	-0.141	62	171	-25.97
circRNA5501	chi-miR-154b-5p	8mer	-0.08425	62	156	-28.88
circRNA5501	chi-miR-195-5p	1a	-0.0863	62	150	-25.13
circRNA5501	chi-miR-2318	1a	-0.0942	62	153	-19.76
circRNA5501	chi-miR-411a-5p	1a	-0.1292	62	144	-19.26
circRNA5501	chi-miR-424-5p	1a	-0.09685	62	151	-17.27
circRNA5501	chi-miR-450-5p	1a	-0.0501	62	150	-12.93
circRNA5501	chi-miR-504	m8	-0.102	62	148	-20.46
circRNA5501	chi-miR-1224	1a	-0.0973	61	162	-29.55
circRNA5501	chi-miR-345-3p	1a	-0.08175	61	146	-24.83
circRNA5501	chi-miR-9-3p	m8	-0.1245	61	154	-16.36
circRNA5501	chi-miR-101-3p	m8	-0.1085	60	156	-20.36
circRNA5501	chi-miR-1468-3p	1a	-0.1062	60	157	-17.33
circRNA5501	chi-miR-200b	1a	-0.1001	60	169	-22.94
circRNA5501	chi-miR-202-5p	1a	-0.0982	60	157	-16.83
circRNA5501	chi-miR-374b-5p	1a	-0.10975	60	172	-17.67
circRNA5501	chi-miR-429	1a	-0.1001	60	169	-21.63
circRNA5501	chi-miR-200c	1a	-0.1001	59	165	-23.7
circRNA5501	chi-miR-2411-3p	m8	-0.109	59	159	-22.16
circRNA5501	chi-miR-374a-5p	m8	-0.115	59	171	-19.47
circRNA5501	chi-miR-130b-5p	1a	-0.10585	58	151	-21
circRNA5501	chi-miR-147-5p	m8	-0.096	58	150	-17.74
circRNA5501	chi-miR-1839	m8	-0.1325	58	151	-23.21
circRNA5501	chi-miR-191-3p	m8	-0.1445	58	150	-20.1
circRNA5501	chi-miR-199b-5p	m8	-0.087	58	158	-21.14
circRNA5501	chi-miR-199c-5p	m8	-0.087	58	158	-21.14
circRNA5501	chi-miR-22-3p	m8	-0.0855	58	162	-24.23
circRNA5501	chi-miR-2483-3p	m8	-0.1275	58	148	-19.31
circRNA5501	chi-miR-340-5p	m8	-0.1155	58	166	-18.45
circRNA5501	chi-miR-380-5p	m8	-0.131	58	158	-19.4
circRNA5501	chi-miR-410-3p	1a	-0.1291	58	152	-16.76
circRNA5501	chi-miR-499-5p	m8	-0.1085	58	169	-21.95
circRNA5501	chi-miR-708-3p	m8	-0.1385	58	154	-24.29
circRNA5501	chi-miR-188-3p	8mer	-0.0723	57	162	-25.53
circRNA5501	chi-miR-199a-5p	m8	-0.087	57	150	-23.36
circRNA5501	chi-miR-19b-5p	1a	-0.10565	57	149	-26.56
circRNA5501	chi-miR-27a-3p	1a	-0.09585	57	153	-17.54
circRNA5501	chi-miR-27b-3p	1a	-0.09585	57	153	-22.57
circRNA5501	chi-miR-15a-3p	m8	-0.124	56	156	-25.88
circRNA5501	chi-miR-190a-5p	1a	-0.1444	56	160	-12.96
circRNA5501	chi-miR-194	1a	-0.08665	56	159	-19.42
circRNA5501	chi-miR-199a-3p	1a	-0.09175	56	143	-19.79
circRNA5501	chi-miR-199b-3p	1a	-0.09175	56	143	-19.79
circRNA5501	chi-miR-199c-3p	1a	-0.09175	56	143	-19.79
circRNA5501	chi-miR-338-3p	8mer	-0.0782	56	161	-19.85
circRNA5501	chi-miR-432-5p	m8	-0.092	56	158	-22.91
circRNA5501	chi-miR-455-5p	m8	-0.092	56	151	-18.53
circRNA5501	chi-miR-183	m8	-0.113	55	157	-20.57
circRNA5501	chi-miR-26a-3p	m8	-0.0925	55	148	-21.62
circRNA5501	chi-miR-342-5p	1a	-0.0373	55	155	-25.03
circRNA5501	chi-miR-381	1a	-0.0983	55	150	-22.51
circRNA5501	chi-miR-10b-5p	m8	-0.0615	54	152	-16.84
circRNA5501	chi-miR-135b-3p	1a	-0.1103	54	145	-18.91
circRNA5501	chi-miR-204-3p	m8	-0.0765	54	151	-24.36
circRNA5501	chi-miR-24-3p	m8	-0.071	54	162	-24.67
circRNA5501	chi-miR-29b-3p	1a	-0.06465	54	147	-16.52
circRNA5501	chi-miR-29c-3p	1a	-0.06465	54	148	-16.52
circRNA5501	chi-miR-30c-3p	m8	-0.052	54	161	-26.07
circRNA5501	chi-miR-323a-3p	1a	-0.09575	54	157	-20.31
circRNA5501	chi-miR-328-3p	m8	-0.0665	54	152	-33.2
circRNA5501	chi-miR-331-5p	m8	-0.0525	54	155	-23.33
circRNA5501	chi-miR-376c-3p	1a	-0.1103	54	157	-15.02
circRNA5501	chi-miR-496-3p	1a	-0.08665	54	155	-19.62
circRNA5501	chi-miR-154a-5p	m8	-0.093	53	149	-15.01
circRNA5501	chi-miR-2411-5p	1a	-0.0452	53	159	-29.72
circRNA5501	chi-miR-363-3p	1a	-0.1023	53	150	-19.97
circRNA5501	chi-miR-7-3p	1a	-0.0891	53	144	-19.58
circRNA5501	chi-miR-708-5p	m8	-0.067	53	153	-24.11
circRNA5501	chi-miR-92a-5p	m8	-0.056	53	156	-22.72
circRNA5501	chi-miR-1	m8	-0.085	52	152	-16.41
circRNA5501	chi-miR-1197-3p	m8	-0.071	52	153	-21.59
circRNA5501	chi-miR-125a-3p	8mer	-0.10115	52	154	-32.51
circRNA5501	chi-miR-16a-5p	1a	-0.0652	52	143	-16.94
circRNA5501	chi-miR-16b-5p	1a	-0.0652	52	143	-20.68
circRNA5501	chi-miR-206	m8	-0.085	52	153	-20.54
circRNA5501	chi-miR-2284c	m8	-0.085	52	157	-18.85
circRNA5501	chi-miR-2483-5p	1a	-0.0712	52	160	-27.29
circRNA5501	chi-miR-29a-3p	1a	-0.0541	52	151	-19.22
circRNA5501	chi-miR-30f-3p	8mer	-0.05715	52	156	-29.3
circRNA5501	chi-miR-330-5p	1a	-0.0733	52	168	-31.2
circRNA5501	chi-miR-487a-3p	1a	-0.087	52	150	-20.06
circRNA5501	chi-miR-655	1a	-0.10765	52	155	-19.79
circRNA5501	chi-miR-876-3p	m8	-0.0345	52	152	-14.7
circRNA5501	chi-miR-144-3p	m8	-0.0845	51	143	-17.55
circRNA5501	chi-miR-219	m8	-0.082	51	144	-11.87
circRNA5501	chi-miR-23b-5p	m8	-0.023	51	151	-22.74
circRNA5501	chi-miR-330-3p	m8	-0.085	51	160	-23.8
circRNA5501	chi-miR-346-5p	8mer	-0.0614	51	160	-25.96
circRNA5501	chi-miR-497-5p	1a	-0.06765	51	153	-21.86
circRNA5501	chi-miR-873-5p	1a	-0.03865	51	144	-17.49
circRNA5501	chi-miR-1271-3p	8mer	-0.0503	50	150	-22.43
circRNA5501	chi-miR-133a-3p	m8	-0.09	50	148	-27.11
circRNA5501	chi-miR-133b	m8	-0.09	50	146	-25.89
circRNA5501	chi-miR-145-5p	8mer	-0.0512	50	145	-25.2
circRNA5501	chi-miR-197-3p	m8	-0.062	50	155	-18.25
circRNA5501	chi-miR-202-3p	1a	-0.05975	50	149	-21.35
circRNA5501	chi-miR-21-5p	m8	-0.052	50	162	-18.77
circRNA5501	chi-miR-217-3p	1a	-0.0693	50	155	-16.6
circRNA5501	chi-miR-217-5p	m8	-0.0745	50	155	-21.17
circRNA5501	chi-miR-30b-3p	1a	-0.0534	50	154	-25.47
circRNA5501	chi-miR-3432-3p	m8	-0.077	50	155	-24.57
circRNA5501	chi-miR-421-3p	1a	-0.09275	50	160	-17.34
circRNA5501	chi-miR-451-5p	8mer	-0.14825	50	145	-15.75
circRNA5501	chi-miR-497-3p	m8	-0.084	50	162	-19.52
circRNA5508	chi-miR-130a-5p	8mer	-0.3093	99	162	-20.72
circRNA5508	chi-miR-221-5p	8mer	-0.4623	99	149	-15.13
circRNA5508	chi-miR-493-3p	8mer	-0.4424	98	156	-23.2
circRNA5508	chi-miR-499-5p	m8	-0.2565	98	142	-15.04
circRNA5508	chi-miR-504	m8	-0.264	98	142	-17.48
circRNA5508	chi-miR-96	8mer	-0.4083	98	146	-16.83
circRNA5508	chi-miR-1388-5p	8mer	-0.3262	97	144	-12.13
circRNA5508	chi-miR-545-5p	8mer	-0.3042	97	156	-13.49
circRNA5508	chi-miR-193b-5p	8mer	-0.3201	96	142	-20.83
circRNA5508	chi-miR-208b	8mer	-0.43525	96	147	-12.08
circRNA5508	chi-miR-26a-5p	m8	-0.316	96	154	-14.71
circRNA5508	chi-miR-26b-5p	m8	-0.316	96	157	-13.94
circRNA5508	chi-miR-17-3p	m8	-0.226	95	144	-18.03
circRNA5508	chi-miR-708-3p	8mer	-0.3711	94	154	-12.76
circRNA5508	chi-miR-30a-3p	m8	-0.228	92	149	-12.37
circRNA5508	chi-miR-30e-3p	m8	-0.228	92	146	-10.78
circRNA5508	chi-miR-181d	m8	-0.21	91	141	-10.95
circRNA5508	chi-miR-502b-5p	m8	-0.2205	91	149	-11.84
circRNA5508	chi-miR-543-3p	m8	-0.211	91	146	-13.34
circRNA5508	chi-miR-154a-5p	m8	-0.211	90	145	-10.21
circRNA5508	chi-miR-181b-5p	m8	-0.21	90	141	-10.34
circRNA5508	chi-miR-502b-3p	1a	-0.1813	90	142	-15.47
circRNA5508	chi-miR-490	m8	-0.182	86	145	-16.08
circRNA5508	chi-miR-199a-3p	m8	-0.14	80	170	-24.59
circRNA5508	chi-miR-199b-3p	m8	-0.14	80	170	-24.59
circRNA5508	chi-miR-199c-3p	m8	-0.14	80	170	-24.59
circRNA5508	chi-miR-378-3p	m8	-0.1475	78	154	-19.89
circRNA5508	chi-miR-410-5p	m8	-0.156	76	153	-15.66
circRNA5650	chi-miR-877-3p	8mer	-0.36335	95	156	-31.03
circRNA5650	chi-miR-1306-5p	m8	-0.1695	90	153	-25.07
circRNA5650	chi-miR-24-3p	m8	-0.224	90	142	-20.4
circRNA5650	chi-miR-412-3p	m8	-0.164	90	152	-20.99
circRNA5650	chi-miR-100-5p	m8	-0.062	88	154	-19.08
circRNA5650	chi-miR-99a-5p	m8	-0.062	88	148	-17.62
circRNA5650	chi-miR-99b-5p	m8	-0.062	88	149	-18.94
circRNA5650	chi-miR-331-3p	m8	-0.147	84	147	-23.98
circRNA5650	chi-miR-485-5p	8mer	-0.1702	83	161	-24.23
circRNA5650	chi-miR-1343	m8	-0.119	82	159	-34.15
circRNA5650	chi-miR-432-3p	m8	-0.168	82	144	-13
circRNA5650	chi-miR-491-5p	m8	-0.089	79	157	-27.41
circRNA5650	chi-miR-378-3p	8mer	-0.14325	76	152	-22.53
circRNA5650	chi-miR-330-5p	m8	-0.116	74	144	-26.45
circRNA5650	chi-miR-874-5p	m8	-0.0895	74	151	-32.65
circRNA5650	chi-miR-3432-3p	m8	-0.1305	69	164	-31.49
circRNA5650	chi-miR-876-3p	m8	-0.099	69	152	-11.11
circRNA5650	chi-miR-128-5p	m8	-0.082	68	156	-32.1
circRNA5650	chi-miR-423-5p	m8	-0.1135	68	151	-23.94
circRNA5650	chi-miR-1296	m8	-0.143	66	148	-24.93
circRNA5650	chi-miR-767	m8	-0.0805	65	156	-23.35
circRNA5650	chi-miR-17-3p	1a	-0.0863	64	149	-23.7
circRNA5650	chi-miR-449c	m8	-0.114	63	146	-16.48
circRNA5650	chi-miR-133a-3p	m8	-0.1065	61	150	-23.31
circRNA5650	chi-miR-133b	m8	-0.1065	61	150	-21.64
circRNA5650	chi-miR-1839	8mer	-0.1432	61	142	-12.63
circRNA5650	chi-miR-363-5p	m8	-0.0455	59	148	-26.34
circRNA5650	chi-miR-296-3p	m8	-0.059	54	154	-28.38
circRNA5650	chi-let-7f-5p	8mer	-0.0772	53	148	-18.37
circRNA5650	chi-let-7g-5p	8mer	-0.0772	53	147	-18.46
circRNA5650	chi-miR-433	m8	-0.081	53	160	-28.56
circRNA5650	chi-miR-449a-5p	m8	-0.083	53	145	-17.76
circRNA5650	chi-miR-449b-5p	m8	-0.083	53	145	-19.91
circRNA5650	chi-miR-34a	m8	-0.083	52	142	-26.04
circRNA5650	chi-let-7a-5p	8mer	-0.0772	51	155	-23.88
circRNA5650	chi-let-7c-5p	8mer	-0.0772	51	159	-28.69
circRNA5650	chi-let-7e-5p	8mer	-0.0772	51	151	-22.62
circRNA5650	chi-let-7i-5p	8mer	-0.0772	51	152	-22.15
circRNA5650	chi-miR-324-3p	m8	-0.043	51	159	-33.79
circRNA5650	chi-miR-326-3p	m8	-0.0695	51	148	-28.7
circRNA5650	chi-miR-98-5p	8mer	-0.0772	51	150	-20.5
circRNA5650	chi-miR-34b-5p	m8	-0.083	50	149	-15.26
circRNA5650	chi-miR-34c-5p	m8	-0.083	50	148	-15.07
circRNA5660	chi-miR-105a	m8	-0.2355	93	146	-15.52
circRNA5660	chi-miR-105b-5p	m8	-0.2355	93	152	-17.32
circRNA5660	chi-miR-135b-3p	m8	-0.212	87	148	-12.28
circRNA5660	chi-miR-19a	8mer	-0.42015	97	153	-11.95
circRNA5660	chi-miR-19b-3p	8mer	-0.42015	97	153	-11.95
circRNA5660	chi-miR-30b-3p	m8	-0.227	95	150	-24.55
circRNA5660	chi-miR-30f-3p	m8	-0.227	95	150	-21.17
circRNA5660	chi-miR-671-5p	8mer	-0.37825	98	157	-27.61
circRNA5671	chi-miR-1248-5p	8mer	-0.2842	97	156	-19.47
circRNA5671	chi-miR-148a-5p	m8	-0.222	91	148	-10.49
circRNA5671	chi-miR-148b-5p	m8	-0.222	91	152	-16.03
circRNA5671	chi-miR-15a-3p	m8	-0.2195	87	147	-12.83
circRNA5671	chi-miR-181b-5p	m8	-0.125	66	147	-11.57
circRNA5671	chi-miR-181d	m8	-0.125	63	147	-12.03
circRNA5671	chi-miR-432-5p	m8	-0.163	81	144	-22.47
circRNA5671	chi-miR-433	8mer	-0.33015	95	149	-16.07
circRNA5671	chi-miR-92a-5p	m8	-0.2195	92	157	-20.31
circRNA6035	chi-miR-193b-5p	8mer	-0.3652	98	149	-16.2
circRNA6035	chi-miR-2284d	8mer	-0.31005	98	140	-12.95
circRNA6035	chi-miR-335-5p	8mer	-0.40625	98	147	-14.42
circRNA6035	chi-miR-128-3p	8mer	-0.2971	97	150	-18.14
circRNA6035	chi-miR-1839	m8	-0.2565	96	151	-17.92
circRNA6035	chi-let-7c-3p	m8	-0.215	95	146	-12.41
circRNA6035	chi-miR-10b-5p	m8	-0.2135	95	147	-13.61
circRNA6035	chi-miR-485-5p	8mer	-0.2934	95	164	-21.55
circRNA6035	chi-miR-30c-3p	m8	-0.2205	94	163	-20.53
circRNA6035	chi-miR-10a-5p	m8	-0.2135	93	147	-13.61
circRNA6035	chi-miR-140-3p	m8	-0.262	92	142	-17.04
circRNA6035	chi-miR-543-5p	m8	-0.2045	89	143	-19.52
circRNA6035	chi-miR-134	m8	-0.1895	83	144	-15.49
circRNA6035	chi-miR-2432	1a	-0.1392	79	145	-19.72
circRNA6035	chi-miR-192-3p	m8	-0.122	74	140	-10.8
circRNA6035	chi-miR-125a-3p	m8	-0.156	73	141	-13.83
circRNA6035	chi-miR-126-3p	8mer	-0.1441	71	148	-23.04
circRNA6035	chi-miR-340-3p	m8	-0.0615	69	143	-16.32
circRNA6035	chi-miR-103-5p	m8	-0.108	64	161	-19.83
circRNA6035	chi-miR-150	m8	-0.107	64	153	-21.82
circRNA6035	chi-miR-2320	m8	-0.113	60	140	-14.72
circRNA6035	chi-miR-383	m8	-0.087	59	148	-18.69
circRNA6035	chi-miR-873-3p	m8	-0.074	56	154	-22.29
circRNA6035	chi-miR-92a-3p	m8	-0.0935	56	152	-17.97
circRNA6035	chi-miR-92b	m8	-0.0935	56	152	-17.97
circRNA6035	chi-miR-27b-3p	m8	-0.0875	51	146	-16.84
circRNA6035	chi-miR-27a-3p	m8	-0.0875	50	146	-15.86
circRNA6070	chi-miR-214-3p	m8	-0.194	87	149	-17.06
circRNA6070	chi-miR-221-5p	m8	-0.246	95	154	-18.26
circRNA6070	chi-miR-2411-5p	8mer	-0.26635	96	162	-20.38
circRNA6070	chi-miR-29a-3p	m8	-0.2235	92	158	-18.86
circRNA6070	chi-miR-29a-5p	8mer	-0.29135	97	152	-12.45
circRNA6070	chi-miR-29b-3p	m8	-0.208	92	154	-16.64
circRNA6070	chi-miR-29c-3p	m8	-0.208	92	159	-16.74
circRNA6070	chi-miR-410-5p	8mer	-0.3602	95	150	-14.57
circRNA6070	chi-miR-502b-5p	m8	-0.256	96	154	-20.14
circRNA6070	chi-miR-876-3p	8mer	-0.3502	97	141	-14.62
circRNA6586	chi-miR-18a-5p	m8	-0.166	71	145	-15.39
circRNA6586	chi-miR-18b-5p	m8	-0.166	71	142	-13.12
circRNA6586	chi-miR-876-5p	m8	-0.223	94	160	-13.51
circRNA6643	chi-miR-1388-3p	8mer	-0.33925	99	164	-23.2
circRNA6643	chi-miR-186-5p	8mer	-0.32115	99	141	-10.12
circRNA6643	chi-miR-133a-3p	8mer	-0.34435	97	163	-19.84
circRNA6643	chi-miR-133b	8mer	-0.34435	97	163	-19.68
circRNA6643	chi-miR-136-5p	8mer	-0.3071	97	150	-19.42
circRNA6643	chi-miR-532-5p	8mer	-0.46525	97	140	-14.69
circRNA6643	chi-miR-655	8mer	-0.40525	97	161	-11.75
circRNA6643	chi-miR-140-5p	m8	-0.273	96	145	-13.6
circRNA6643	chi-miR-182	8mer	-0.3381	96	140	-11.8
circRNA6643	chi-miR-335-5p	m8	-0.2915	96	141	-10.85
circRNA6643	chi-miR-374a-3p	8mer	-0.3191	96	146	-15.13
circRNA6643	chi-miR-874-5p	m8	-0.213	96	141	-18.51
circRNA6643	chi-miR-10a-5p	m8	-0.214	95	152	-21.56
circRNA6643	chi-miR-204-3p	m8	-0.211	95	144	-20.37
circRNA6643	chi-miR-10b-5p	m8	-0.1675	93	144	-16.91
circRNA6643	chi-miR-17-3p	m8	-0.215	93	152	-19.6
circRNA6643	chi-miR-2411-3p	m8	-0.21	92	146	-14.31
circRNA6643	chi-miR-433	m8	-0.22	91	140	-13.88
circRNA6643	chi-miR-10b-3p	m8	-0.2245	89	148	-15.6
circRNA6643	chi-miR-15b-3p	m8	-0.215	85	163	-14.62
circRNA6643	chi-miR-502b-5p	m8	-0.1965	84	148	-12.89
circRNA6643	chi-miR-137	m8	-0.1585	82	155	-11.96
circRNA6643	chi-miR-342-3p	m8	-0.144	82	146	-17
circRNA6643	chi-miR-873-3p	1a	-0.1292	78	140	-30
circRNA6643	chi-miR-301a-3p	1a	-0.1302	74	145	-15.61
circRNA6643	chi-miR-129-5p	1a	-0.14565	73	140	-15.36
circRNA6643	chi-miR-708-3p	m8	-0.1535	71	153	-19.46
circRNA6643	chi-miR-93-3p	m8	-0.107	71	160	-19.95
circRNA6643	chi-miR-195-3p	m8	-0.1145	52	159	-10.4
circRNA830	chi-miR-1271-3p	m8	-0.08	60	148	-19.8
circRNA830	chi-miR-192-5p	m8	-0.153	91	166	-18.69
circRNA830	chi-miR-193b-5p	8mer	-0.2372	86	146	-18.54
circRNA830	chi-miR-21-3p	m8	-0.121	64	150	-12.95
circRNA830	chi-miR-215-5p	m8	-0.153	91	166	-18.91
circRNA830	chi-miR-30b-3p	8mer	-0.3582	98	160	-25.05
circRNA830	chi-miR-30f-3p	8mer	-0.3541	98	150	-17.54
circRNA830	chi-miR-432-5p	m8	-0.138	75	149	-17.37
circRNA830	chi-miR-92a-5p	m8	-0.168	90	146	-20.24
circRNA830	chi-miR-93-3p	m8	-0.2095	89	142	-11.96
