# Supplementary material for: Identification and Functional Analysis of circRNAs during Goat Follicular Development
Source: Int J Mol Sci. 2024 Jul 9;25(14):7548. doi: 10.3390/ijms25147548 (PMC11277404; doi:10.3390/ijms25147548)
Supplement: Supplementary file 1 [file ijms-25-07548-s001.zip › supplementary material/Supplementary material Table S5.xlsx]

## Sheet: Sheet1
Accession	circAtlas	geneName	IRES	Score	ORF	pvalue
circRNA5508		intergenic_circRNA	IRES	0.939228	yes	0.0190646
circRNA5501		intergenic_circRNA	IRES	0.807919	yes	0.0280089
circRNA1592		intergenic_circRNA	IRES	0.824783	yes	0.0535256
ciRNA1688		NR2C2	IRES	0.895351	yes	0.0624984
ciRNA2055		POGLUT2	IRES	0.858004	yes	0.141783
circRNA735		AP3S2	IRES	0.80139	yes	0.158483
circRNA3269		UBR1	IRES	0.878642	yes	0.171574
ciRNA1700		ZEB1	IRES	0.862788	yes	0.17611
ciRNA1920		PRKD1	IRES	0.935174	yes	0.176846
ciRNA132		ARHGEF1	IRES	0.905328	yes	0.177795
circRNA2466		intergenic_circRNA	IRES	0.897729	yes	0.178627
ciRNA375		ASXL1	IRES	0.924526	yes	0.184085
ciRNA356		ARHGAP10	IRES	0.973023	yes	0.20126
circRNA1135		PUM1	IRES	0.846799	yes	0.207954
circRNA1575		intergenic_circRNA	IRES	0.849133	yes	0.212983
ciRNA630		TANC2	IRES	0.8699	yes	0.2322
circRNA1559		intergenic_circRNA	IRES	0.804504	yes	0.23298
circRNA1581		intergenic_circRNA	IRES	0.830546	yes	0.246012
circRNA1589		intergenic_circRNA	IRES	0.900171	yes	0.250799
circRNA5503		intergenic_circRNA	IRES	0.896447	yes	0.256402
circRNA1542		intergenic_circRNA	IRES	0.85393	yes	0.265578
ciRNA309		ZFP14	IRES	0.893225	yes	0.266511
ciRNA2169		ENSCHIG00000005295	IRES	0.916832	yes	0.267196
circRNA5525		intergenic_circRNA	IRES	0.903863	yes	0.267853
circRNA2517		intergenic_circRNA	IRES	0.868473	yes	0.270567
circRNA3290		CDC14A	IRES	0.877309	yes	0.272906
circRNA2508		intergenic_circRNA	IRES	0.871812	yes	0.282022
circRNA5500		intergenic_circRNA	IRES	0.8262	yes	0.291757
circRNA3339		intergenic_circRNA	IRES	0.804194	yes	0.306348
circRNA2213		SLC41A2	IRES	0.810157	yes	0.314143
circRNA1099		ENSCHIG00000000620	IRES	0.816167	yes	0.318344
circRNA5476		FAM91A1	IRES	0.806857	yes	0.32461
circRNA3162		SENP6	IRES	0.85643	yes	0.331738
circRNA4966		TBC1D31	IRES	0.915721	yes	0.335855
circRNA2491		intergenic_circRNA	IRES	0.815726	yes	0.350627
ciRNA171		PLXND1	IRES	0.818148	yes	0.352202
circRNA7		SFMBT2	IRES	0.809391	yes	0.358581
circRNA1583		intergenic_circRNA	IRES	0.850727	yes	0.36853
ciRNA358		BICC1	IRES	0.862558	yes	0.37546
ciRNA349		ENSCHIG00000007382	IRES	0.904724	yes	0.38734
circRNA2205		ZDHHC17	IRES	0.880226	yes	0.387454
ciRNA39		SEMA6D	IRES	0.87993	yes	0.388114
ciRNA787		ARHGEF1	IRES	0.85317	yes	0.400206
circRNA399		ADGRB3	IRES	0.82469	yes	0.406145
circRNA3340		intergenic_circRNA	IRES	0.820443	yes	0.407741
circRNA2267		LRIG2	IRES	0.836839	yes	0.407765
circRNA3938		DENND4C	IRES	0.884988	yes	0.409009
ciRNA360		NOCT	IRES	0.853393	yes	0.409897
circRNA2576		PTPRA	IRES	0.828973	yes	0.419201
circRNA3031		ENSCHIG00000026028	IRES	0.853219	yes	0.419924
circRNA1046		SNX13	IRES	0.855865	yes	0.429952
circRNA3308		intergenic_circRNA	IRES	0.802479	yes	0.432099
circRNA1502		intergenic_circRNA	IRES	0.896936	yes	0.438183
ciRNA32		ARRDC1	IRES	0.800355	yes	0.466486
circRNA1628		SLC25A46	IRES	0.890102	yes	0.468503
circRNA1518		intergenic_circRNA	IRES	0.842334	yes	0.479902
circRNA281		ARHGAP10	IRES	0.800224	yes	0.494369
ciRNA381		CEP112	IRES	0.89453	yes	0.499541
ciRNA380		CEP112	IRES	0.848528	yes	0.505162
ciRNA1774		SUPT5H	IRES	0.84009	yes	0.50976
circRNA1332		TMEM245	IRES	0.815663	yes	0.522197
circRNA1560		intergenic_circRNA	IRES	0.89473	yes	0.523296
circRNA1535		intergenic_circRNA	IRES	0.818002	yes	0.526958
ciRNA1034		SLC2A13	IRES	0.862004	yes	0.530302
circRNA5831		NUP153	IRES	0.946005	yes	0.53414
ciRNA931		RARG	IRES	0.911226	yes	0.534182
circRNA2710		TMEM192	IRES	0.860675	yes	0.534672
circRNA2708		TMEM131L	IRES	0.900064	yes	0.53804
ciRNA2147		DNAJC7	IRES	0.857708	yes	0.541333
circRNA6690		KDM3A	IRES	0.800326	yes	0.541973
circRNA6701		ADAM10	IRES	0.850112	yes	0.542008
ciRNA1061		NFX1	IRES	0.823904	yes	0.547719
circRNA2035		RFT1	IRES	0.820808	yes	0.554499
circRNA2447		NBAS	IRES	0.825385	yes	0.556003
circRNA2714		CNIH4	IRES	0.879588	yes	0.557609
circRNA4637		SNX14	IRES	0.836175	yes	0.563421
circRNA1495		intergenic_circRNA	IRES	0.898996	yes	0.566404
circRNA196		SIPA1L1	IRES	0.81946	yes	0.582069
circRNA160		KIDINS220	IRES	0.890179	yes	0.586171
ciRNA633		TMTC2	IRES	0.963035	yes	0.592728
circRNA1511		intergenic_circRNA	IRES	0.918245	yes	0.59679
circRNA126		PIGF	IRES	0.92304	yes	0.610589
circRNA3334		intergenic_circRNA	IRES	0.802515	yes	0.611945
circRNA3127		CERS6	IRES	0.824432	yes	0.616681
ciRNA1252		FBXL17	IRES	0.922737	yes	0.62306
circRNA4734		intergenic_circRNA	IRES	0.886218	yes	0.627364
ciRNA614		OBSL1	IRES	0.862653	yes	0.634585
circRNA559		PIAS2	IRES	0.877381	yes	0.634985
ciRNA176		ENSCHIG00000012657	IRES	0.885167	yes	0.644583
circRNA4571		TLCD4	IRES	0.849066	yes	0.64977
circRNA3336		intergenic_circRNA	IRES	0.852479	yes	0.655415
circRNA142		NBAS	IRES	0.825676	yes	0.659599
ciRNA601		COL1A2	IRES	0.868771	yes	0.661536
ciRNA397		RETREG3	IRES	0.807223	yes	0.661738
circRNA2434		LMBR1	IRES	0.845877	yes	0.665554
circRNA648		SMARCC1	IRES	0.830612	yes	0.673884
circRNA3054		LMBR1	IRES	0.860236	yes	0.674373
circRNA2510		intergenic_circRNA	IRES	0.861427	yes	0.688427
ciRNA75		SIK3	IRES	0.951679	yes	0.696094
circRNA1483		intergenic_circRNA	IRES	0.846757	yes	0.702333
ciRNA618		PSME4	IRES	0.84045	yes	0.706796
circRNA3467		TTC7B	IRES	0.810607	yes	0.711747
circRNA529		VPS37A	IRES	0.857207	yes	0.723312
circRNA3284		SPCS2	IRES	0.842727	yes	0.728957
ciRNA588		ENSCHIG00000005216	IRES	0.900844	yes	0.730352
ciRNA393		TMTC2	IRES	0.962353	yes	0.733429
circRNA4041		intergenic_circRNA	IRES	0.938303	yes	0.734588
circRNA2566		MINDY3	IRES	0.811523	yes	0.73583
circRNA2036		SFMBT1	IRES	0.822178	yes	0.747122
circRNA1660		MINDY3	IRES	0.806018	yes	0.747629
circRNA1216		SNX4	IRES	0.822926	yes	0.749238
circRNA3650		LDAF1	IRES	0.849527	yes	0.758988
circRNA2182		MAPK9	IRES	0.809755	yes	0.760872
ciRNA1157		TECPR2	IRES	0.833859	yes	0.766843
ciRNA320		HACD2	IRES	0.900357	yes	0.780813
circRNA3987		ATG2B	IRES	0.878219	yes	0.791872
circRNA1576		intergenic_circRNA	IRES	0.890347	yes	0.792243
circRNA1580		intergenic_circRNA	IRES	0.809491	yes	0.805958
circRNA4763		intergenic_circRNA	IRES	0.869629	yes	0.807376
circRNA4376		RRN3	IRES	0.806666	yes	0.807471
circRNA1480		intergenic_circRNA	IRES	0.878791	yes	0.809829
circRNA2266		DRAM2	IRES	0.813981	yes	0.810166
circRNA3066		CROT	IRES	0.835643	yes	0.810771
circRNA1517		intergenic_circRNA	IRES	0.838919	yes	0.811491
ciRNA615		MICU3	IRES	0.866785	yes	0.812115
ciRNA789		XRCC1	IRES	0.969655	yes	0.813032
circRNA2455		PTPRA	IRES	0.828973	yes	0.813441
circRNA259		SPPL3	IRES	0.952982	yes	0.817161
circRNA1549		intergenic_circRNA	IRES	0.833404	yes	0.818909
ciRNA1151		RGL2	IRES	0.912873	yes	0.823414
ciRNA342		TMEM245	IRES	0.909078	yes	0.826162
circRNA1501		intergenic_circRNA	IRES	0.909406	yes	0.828646
circRNA2446		CPNE1	IRES	0.844715	yes	0.844482
circRNA1446		NEDD4L	IRES	0.814471	yes	0.844979
circRNA1080		TM2D1	IRES	0.924481	yes	0.849752
circRNA2525		intergenic_circRNA	IRES	0.842571	yes	0.856182
circRNA795		ANO5	IRES	0.911238	yes	0.864188
circRNA4102		intergenic_circRNA	IRES	0.855919	yes	0.87517
ciRNA1465		WASL	IRES	0.880496	yes	0.875463
circRNA3348		intergenic_circRNA	IRES	0.865486	yes	0.875539
circRNA2761		SLC35F2	IRES	0.829756	yes	0.89017
circRNA4742		intergenic_circRNA	IRES	0.889274	yes	0.892227
circRNA4092		intergenic_circRNA	IRES	0.846298	yes	0.892512
circRNA2390		PLCB4	IRES	0.888431	yes	0.892808
ciRNA386		ENSCHIG00000025776	IRES	0.810127	yes	0.895131
circRNA3806		C2CD5	IRES	0.891939	yes	0.895881
circRNA4094		intergenic_circRNA	IRES	0.808337	yes	0.897899
circRNA3185		SLC22A3	IRES	0.838355	yes	0.909964
circRNA1000		LMBR1	IRES	0.854158	yes	0.913455
circRNA4028		SPPL3	IRES	0.931335	yes	0.919132
circRNA1529		intergenic_circRNA	IRES	0.861684	yes	0.933735
circRNA225		UBR1	IRES	0.890585	yes	0.937609
ciRNA374		PRDM5	IRES	0.890411	yes	0.979201
ciRNA82		CHD3	IRES	0.960866	yes	1
ciRNA452		CASC3	IRES	0.905325	yes	1
circRNA2698		NUDT6	IRES	0.803099	yes	1
circRNA357		SBF2	IRES	0.862709	yes	1
ciRNA1250		SRPK2	IRES	0.873639	yes	1
circRNA1279		IGF2R	IRES	0.800992	yes	1
circRNA3086		TLCD4	IRES	0.899659	yes	1
circRNA3350		intergenic_circRNA	IRES	0.906184	yes	1
circRNA4736		intergenic_circRNA	IRES	0.842044	yes	1
ciRNA1008		APOD	IRES	0.821899	yes	1
ciRNA1017		SMARCA2	IRES	0.852467	yes	1
ciRNA1019		RUSC2	IRES	0.877042	yes	1
ciRNA1036		DOCK5	IRES	0.843617	yes	1
ciRNA1041		DIP2C	IRES	0.821666	yes	1
ciRNA1045		UBA5	IRES	0.838128	yes	1
ciRNA1054		ZEB1	IRES	0.866426	yes	1
ciRNA1067		IFIH1	IRES	0.866446	yes	1
ciRNA1069		ENSCHIG00000008048	IRES	0.812006	yes	1
ciRNA1124		ACTG1	IRES	0.957732	yes	1
ciRNA1140		EPHB4	IRES	0.829878	yes	1
ciRNA1147		ENSCHIG00000021630	IRES	0.842744	yes	1
ciRNA1179		ENSCHIG00000025903	IRES	0.96352	yes	1
ciRNA1181		PRKAG1	IRES	0.933254	yes	1
ciRNA1184		ENSCHIG00000013646	IRES	0.89824	yes	1
ciRNA1204		NPR1	IRES	0.830748	yes	1
ciRNA1224		PLA2G6	IRES	0.833821	yes	1
ciRNA1225		TCF4	IRES	0.905589	yes	1
ciRNA1228		PRR16	IRES	0.898814	yes	1
ciRNA1237		SYNPO2	IRES	0.810627	yes	1
ciRNA1253		MED13L	IRES	0.887755	yes	1
ciRNA1275		UBE3B	IRES	0.800591	yes	1
ciRNA1345		MMS19	IRES	0.857119	yes	1
ciRNA1369		KIF13A	IRES	0.979043	yes	1
ciRNA1375		NEU1	IRES	0.831693	yes	1
ciRNA1381		ARHGEF28	IRES	0.829624	yes	1
ciRNA1417		MCRS1	IRES	0.837491	yes	1
ciRNA1441		ITGA10	IRES	0.840944	yes	1
ciRNA1445		UBR4	IRES	0.854661	yes	1
ciRNA1455		FANCG	IRES	0.936039	yes	1
ciRNA1457		PTCH1	IRES	0.90462	yes	1
ciRNA1461		KIAA2026	IRES	0.852887	yes	1
ciRNA1471		TCF4	IRES	0.855964	yes	1
ciRNA1482		PTPN9	IRES	0.877536	yes	1
ciRNA1487		RCL1	IRES	0.814465	yes	1
ciRNA1494		MCF2L2	IRES	0.875387	yes	1
ciRNA1505		STAMBP	IRES	0.861041	yes	1
ciRNA1537		PHF21A	IRES	0.890774	yes	1
ciRNA1550		CPD	IRES	0.926332	yes	1
ciRNA1566		ARHGEF1	IRES	0.88257	yes	1
ciRNA157		SRCAP	IRES	0.888984	yes	1
ciRNA1591		SETD5	IRES	0.83138	yes	1
ciRNA1598		GMNN	IRES	0.860454	yes	1
ciRNA1605		UBR2	IRES	0.861289	yes	1
ciRNA1627		SEPTIN8	IRES	0.934049	yes	1
ciRNA1637		USO1	IRES	0.890705	yes	1
ciRNA1643		DGKA	IRES	0.859126	yes	1
ciRNA1656		INTS3	IRES	0.857297	yes	1
ciRNA1674		PLEKHH2	IRES	0.833212	yes	1
ciRNA1675		CSPP1	IRES	0.874768	yes	1
ciRNA1680		SMAP1	IRES	0.848069	yes	1
ciRNA1682		TBL1XR1	IRES	0.86174	yes	1
ciRNA1687		CYLD	IRES	0.928747	yes	1
ciRNA1692		MTPAP	IRES	0.852051	yes	1
ciRNA1693		VPS13C	IRES	0.892761	yes	1
ciRNA1695		ENSCHIG00000005649	IRES	0.901759	yes	1
ciRNA1697		TM2D1	IRES	0.90168	yes	1
ciRNA1710		UBE3A	IRES	0.906732	yes	1
ciRNA173		KIF13A	IRES	0.980183	yes	1
ciRNA1735		TEP1	IRES	0.88534	yes	1
ciRNA1751		DCHS1	IRES	0.835428	yes	1
ciRNA1775		ARHGEF1	IRES	0.906642	yes	1
ciRNA1805		CUL7	IRES	0.823817	yes	1
ciRNA1870		FNDC3B	IRES	0.800148	yes	1
ciRNA1885		METTL15	IRES	0.844008	yes	1
ciRNA1897		ENSCHIG00000011584	IRES	0.884086	yes	1
ciRNA1900		PLPP3	IRES	0.803316	yes	1
ciRNA1904		DHTKD1	IRES	0.815912	yes	1
ciRNA1907		RBPMS	IRES	0.834369	yes	1
ciRNA191		CCT5	IRES	0.971225	yes	1
ciRNA1916		CRTC3	IRES	0.889759	yes	1
ciRNA1919		PTPRM	IRES	0.804539	yes	1
ciRNA1923		FGGY	IRES	0.810336	yes	1
ciRNA1926		ASH1L	IRES	0.831059	yes	1
ciRNA1928		MBNL2	IRES	0.863725	yes	1
ciRNA1938		CHD6	IRES	0.878398	yes	1
ciRNA1953		NGDN	IRES	0.938181	yes	1
ciRNA1955		UBE3B	IRES	0.803882	yes	1
ciRNA1961		CEP104	IRES	0.92981	yes	1
ciRNA1987		EPG5	IRES	0.864798	yes	1
ciRNA2025		TUBA1A	IRES	0.819108	yes	1
ciRNA2051		PIGO	IRES	0.863174	yes	1
ciRNA2054		TTBK2	IRES	0.962322	yes	1
ciRNA2064		RBMS3	IRES	0.870321	yes	1
ciRNA2066		ENSCHIG00000022506	IRES	0.820057	yes	1
ciRNA2071		PAN3	IRES	0.91528	yes	1
ciRNA2076		RNF121	IRES	0.884051	yes	1
ciRNA2094		WDFY2	IRES	0.816282	yes	1
ciRNA2125		CTNND1	IRES	0.890143	yes	1
ciRNA2161		ENSCHIG00000007384	IRES	0.852796	yes	1
ciRNA218		ZNF496	IRES	0.84948	yes	1
ciRNA2201		ANKS1A	IRES	0.818239	yes	1
ciRNA2212		ROM1	IRES	0.876086	yes	1
ciRNA2228		PTPRS	IRES	0.963324	yes	1
ciRNA2236		USO1	IRES	0.869615	yes	1
ciRNA2256		MACF1	IRES	0.825446	yes	1
ciRNA2261		INTS3	IRES	0.814409	yes	1
ciRNA2262		UBAP2L	IRES	0.920536	yes	1
ciRNA2269		ENSCHIG00000026136	IRES	0.960987	yes	1
ciRNA2270		SAP130	IRES	0.943951	yes	1
ciRNA2273		FNDC3B	IRES	0.803743	yes	1
ciRNA2288		ZNF84	IRES	0.904196	yes	1
ciRNA2299		CEP170	IRES	0.865992	yes	1
ciRNA2300		KIF26B	IRES	0.965486	yes	1
ciRNA2303		ENSCHIG00000017218	IRES	0.848615	yes	1
ciRNA2312		BMP2	IRES	0.894852	yes	1
ciRNA2362		DCHS1	IRES	0.892301	yes	1
ciRNA238		TNS2	IRES	0.865198	yes	1
ciRNA2398		SLC25A19	IRES	0.916757	yes	1
ciRNA2409		ARHGEF1	IRES	0.906146	yes	1
ciRNA2427		EPB41L3	IRES	0.876043	yes	1
ciRNA2440		TGFBR2	IRES	0.812221	yes	1
ciRNA2499		KRR1	IRES	0.931163	yes	1
ciRNA2500		ENSCHIG00000012380	IRES	0.820243	yes	1
ciRNA2514		ENSCHIG00000024804	IRES	0.905523	yes	1
ciRNA2518		DTYMK	IRES	0.833093	yes	1
ciRNA2540		RUSC2	IRES	0.884284	yes	1
ciRNA2548		PTCH1	IRES	0.893527	yes	1
ciRNA2550		MYO1D	IRES	0.866151	yes	1
ciRNA2552		ARHGEF28	IRES	0.912008	yes	1
ciRNA2554		PLCB4	IRES	0.888515	yes	1
ciRNA2557		UIMC1	IRES	0.912596	yes	1
ciRNA2574		SMG6	IRES	0.809304	yes	1
ciRNA2580		ENSCHIG00000001511	IRES	0.836719	yes	1
ciRNA2581		ZEB1	IRES	0.863879	yes	1
ciRNA2589		UFL1	IRES	0.943678	yes	1
ciRNA2596		SCFD2	IRES	0.852762	yes	1
ciRNA2598		KDM4C	IRES	0.864575	yes	1
ciRNA260		TRIT1	IRES	0.917941	yes	1
ciRNA292		TPM2	IRES	0.831906	yes	1
ciRNA314		TTBK2	IRES	0.923823	yes	1
ciRNA357		ARHGAP10	IRES	0.802486	yes	1
ciRNA389		CRTAP	IRES	0.813046	yes	1
ciRNA394		NKAIN3	IRES	0.839137	yes	1
ciRNA399		CHD3	IRES	0.958858	yes	1
ciRNA439		WSB1	IRES	0.875436	yes	1
ciRNA449		COL1A1	IRES	0.915538	yes	1
ciRNA453		DNAJC7	IRES	0.858251	yes	1
ciRNA564		ECE1	IRES	0.839873	yes	1
ciRNA579		ZBTB2	IRES	0.84625	yes	1
ciRNA584		CSTPP1	IRES	0.870754	yes	1
ciRNA587		SPRED1	IRES	0.822411	yes	1
ciRNA592		ENSCHIG00000007646	IRES	0.819612	yes	1
ciRNA597		ENSCHIG00000015747	IRES	0.870226	yes	1
ciRNA607		ZC3H13	IRES	0.904535	yes	1
ciRNA612		ENSCHIG00000025923	IRES	0.844166	yes	1
ciRNA617		ARFGEF1	IRES	0.817543	yes	1
ciRNA627		PDE8A	IRES	0.849771	yes	1
ciRNA631		TANC2	IRES	0.864816	yes	1
ciRNA642		KIZ	IRES	0.87956	yes	1
ciRNA652		DCLK1	IRES	0.831514	yes	1
ciRNA653		CNNM3	IRES	0.822155	yes	1
ciRNA674		ARRDC1	IRES	0.800617	yes	1
ciRNA715		DCHS1	IRES	0.817208	yes	1
ciRNA725		ENSCHIG00000015931	IRES	0.881938	yes	1
ciRNA727		DLG4	IRES	0.925888	yes	1
ciRNA780		ECH1	IRES	0.896778	yes	1
ciRNA792		BCAM	IRES	0.914642	yes	1
ciRNA845		KLC4	IRES	0.936892	yes	1
ciRNA850		FANCE	IRES	0.881332	yes	1
ciRNA855		HLA-DOA	IRES	0.803717	yes	1
ciRNA857		PLK2	IRES	0.846754	yes	1
ciRNA923		IGFBP7	IRES	0.810498	yes	1
ciRNA936		TROAP	IRES	0.922756	yes	1
ciRNA988		RCSD1	IRES	0.848122	yes	1
circRNA1		TMX4	IRES	0.840823	yes	1
circRNA1015		NUP205	IRES	0.817364	yes	1
circRNA1106		ENSCHIG00000017806	IRES	0.949433	yes	1
circRNA1233		ENSCHIG00000011968	IRES	0.840448	yes	1
circRNA1235		GK5	IRES	0.841629	yes	1
circRNA1286		MFSD14B	IRES	0.820397	yes	1
circRNA1350		INTS2	IRES	0.817641	yes	1
circRNA1420		RBPMS	IRES	0.845683	yes	1
circRNA1481		intergenic_circRNA	IRES	0.891352	yes	1
circRNA1486		intergenic_circRNA	IRES	0.844016	yes	1
circRNA1536		intergenic_circRNA	IRES	0.868585	yes	1
circRNA1539		intergenic_circRNA	IRES	0.848483	yes	1
circRNA1591		intergenic_circRNA	IRES	0.803107	yes	1
circRNA1593		intergenic_circRNA	IRES	0.835555	yes	1
circRNA1601		intergenic_circRNA	IRES	0.852202	yes	1
circRNA1604		intergenic_circRNA	IRES	0.826935	yes	1
circRNA1613		CAMKMT	IRES	0.847237	yes	1
circRNA1614		GTF2H3	IRES	0.800074	yes	1
circRNA1617		FN1	IRES	0.84153	yes	1
circRNA1679		YME1L1	IRES	0.877946	yes	1
circRNA1696		ITCH	IRES	0.880184	yes	1
circRNA1745		SRBD1	IRES	0.806391	yes	1
circRNA1746		GTF2A1L	IRES	0.84709	yes	1
circRNA1837		AHCTF1	IRES	0.898159	yes	1
circRNA1915		NUP88	IRES	0.810575	yes	1
circRNA1944		OGFOD1	IRES	0.806051	yes	1
circRNA2096		CYP11A1	IRES	0.806413	yes	1
circRNA21		MINDY3	IRES	0.826764	yes	1
circRNA2103		AP3M1	IRES	0.899973	yes	1
circRNA22		MINDY3	IRES	0.825567	yes	1
circRNA2260		ALG6	IRES	0.866102	yes	1
circRNA2355		MFSD14B	IRES	0.801787	yes	1
circRNA2433		LMBR1	IRES	0.850452	yes	1
circRNA2467		intergenic_circRNA	IRES	0.803732	yes	1
circRNA2468		intergenic_circRNA	IRES	0.8458	yes	1
circRNA247		TENT2	IRES	0.837222	yes	1
circRNA2477		intergenic_circRNA	IRES	0.887204	yes	1
circRNA2480		intergenic_circRNA	IRES	0.859709	yes	1
circRNA2493		intergenic_circRNA	IRES	0.842439	yes	1
circRNA2506		intergenic_circRNA	IRES	0.844522	yes	1
circRNA2507		intergenic_circRNA	IRES	0.800681	yes	1
circRNA2520		intergenic_circRNA	IRES	0.912419	yes	1
circRNA2521		intergenic_circRNA	IRES	0.810732	yes	1
circRNA2526		intergenic_circRNA	IRES	0.856088	yes	1
circRNA2528		VPS8	IRES	0.835602	yes	1
circRNA2535		ENSCHIG00000007209	IRES	0.857227	yes	1
circRNA2631		VPS54	IRES	0.809286	yes	1
circRNA2659		TTC8	IRES	0.899189	yes	1
circRNA2668		AP4E1	IRES	0.852613	yes	1
circRNA2672		TMEM62	IRES	0.803045	yes	1
circRNA2766		EIF3E	IRES	0.868377	yes	1
circRNA278		SLC7A11	IRES	0.818179	yes	1
circRNA2868		HAUS1	IRES	0.885747	yes	1
circRNA287		ENSCHIG00000010343	IRES	0.831459	yes	1
circRNA2968		SLC3A2	IRES	0.80734	yes	1
circRNA300		SUCO	IRES	0.81875	yes	1
circRNA3003		RAP1GDS1	IRES	0.821499	yes	1
circRNA3006		TBC1D19	IRES	0.818579	yes	1
circRNA3089		SEC22B	IRES	0.800779	yes	1
circRNA313		DARS2	IRES	0.802155	yes	1
circRNA3216		NAA35	IRES	0.850469	yes	1
circRNA3300		intergenic_circRNA	IRES	0.874565	yes	1
circRNA3303		intergenic_circRNA	IRES	0.859903	yes	1
circRNA3320		intergenic_circRNA	IRES	0.836081	yes	1
circRNA3337		intergenic_circRNA	IRES	0.80703	yes	1
circRNA3341		intergenic_circRNA	IRES	0.856129	yes	1
circRNA3343		intergenic_circRNA	IRES	0.895824	yes	1
circRNA3349		intergenic_circRNA	IRES	0.920384	yes	1
circRNA3477		SPPL2A	IRES	0.88296	yes	1
circRNA3500		TCTN2	IRES	0.816818	yes	1
circRNA3506		EDNRA	IRES	0.865565	yes	1
circRNA3541		QSER1	IRES	0.824025	yes	1
circRNA3689		ENSCHIG00000007336	IRES	0.805316	yes	1
circRNA3736		ANO5	IRES	0.938785	yes	1
circRNA3742		FBXL17	IRES	0.81444	yes	1
circRNA3751		SEC24A	IRES	0.829739	yes	1
circRNA3772		CNOT6	IRES	0.873594	yes	1
circRNA3792		LARP4	IRES	0.811342	yes	1
circRNA3850		TLCD4	IRES	0.883412	yes	1
circRNA3893		ENSCHIG00000014010	IRES	0.865143	yes	1
circRNA390		TBC1D31	IRES	0.831155	yes	1
circRNA3911		GK5	IRES	0.887481	yes	1
circRNA3960		AOPEP	IRES	0.892992	yes	1
circRNA3964		SMC2	IRES	0.838068	yes	1
circRNA3971		DOCK1	IRES	0.828206	yes	1
circRNA3990		MFSD1	IRES	0.89917	yes	1
circRNA4005		COL12A1	IRES	0.830555	yes	1
circRNA4034		intergenic_circRNA	IRES	0.918388	yes	1
circRNA4035		intergenic_circRNA	IRES	0.913942	yes	1
circRNA4045		intergenic_circRNA	IRES	0.898911	yes	1
circRNA4057		intergenic_circRNA	IRES	0.823201	yes	1
circRNA4061		intergenic_circRNA	IRES	0.820951	yes	1
circRNA4062		intergenic_circRNA	IRES	0.823962	yes	1
circRNA4066		intergenic_circRNA	IRES	0.831871	yes	1
circRNA4076		intergenic_circRNA	IRES	0.865222	yes	1
circRNA4079		intergenic_circRNA	IRES	0.870934	yes	1
circRNA4088		intergenic_circRNA	IRES	0.927238	yes	1
circRNA4101		intergenic_circRNA	IRES	0.841613	yes	1
circRNA4136		HACD1	IRES	0.910211	yes	1
circRNA4248		CDC42BPA	IRES	0.855564	yes	1
circRNA4261		XPR1	IRES	0.864128	yes	1
circRNA4288		TMEM67	IRES	0.867119	yes	1
circRNA4417		C7	IRES	0.887092	yes	1
circRNA4505		COPS4	IRES	0.827948	yes	1
circRNA461		SLC7A6	IRES	0.854362	yes	1
circRNA4663		UBAP2	IRES	0.817458	yes	1
circRNA4664		FANCC	IRES	0.879018	yes	1
circRNA4727		intergenic_circRNA	IRES	0.808095	yes	1
circRNA4735		intergenic_circRNA	IRES	0.9113	yes	1
circRNA4738		intergenic_circRNA	IRES	0.870503	yes	1
circRNA4748		intergenic_circRNA	IRES	0.907539	yes	1
circRNA4753		intergenic_circRNA	IRES	0.831843	yes	1
circRNA4759		intergenic_circRNA	IRES	0.804673	yes	1
circRNA4764		intergenic_circRNA	IRES	0.830434	yes	1
circRNA4805		TASOR2	IRES	0.826065	yes	1
circRNA4809		PIGU	IRES	0.812993	yes	1
circRNA4815		ENSCHIG00000026299	IRES	0.806746	yes	1
circRNA4869		MAP4K5	IRES	0.913976	yes	1
circRNA4882		UBE3B	IRES	0.823904	yes	1
circRNA4953		ATM	IRES	0.887159	yes	1
circRNA4957		DPY19L4	IRES	0.901994	yes	1
circRNA4958		IL7	IRES	0.872077	yes	1
circRNA4979		ASPA	IRES	0.849496	yes	1
circRNA5009		SLC7A6	IRES	0.853942	yes	1
circRNA5163		MED17	IRES	0.821429	yes	1
circRNA5210		NDST3	IRES	0.800525	yes	1
circRNA5216		CCNI	IRES	0.805713	yes	1
circRNA5218		PAQR3	IRES	0.806044	yes	1
circRNA5268		ST7	IRES	0.863324	yes	1
circRNA5327		GTDC1	IRES	0.837912	yes	1
circRNA5331		RIF1	IRES	0.892254	yes	1
circRNA5380		IBTK	IRES	0.86753	yes	1
circRNA5382		SERINC1	IRES	0.82728	yes	1
circRNA5407		CARNMT1	IRES	0.802462	yes	1
circRNA5480		CDC14A	IRES	0.828148	yes	1
circRNA5489		TENT2	IRES	0.832799	yes	1
circRNA5495		OLA1	IRES	0.804345	yes	1
circRNA5496		intergenic_circRNA	IRES	0.85963	yes	1
circRNA5515		intergenic_circRNA	IRES	0.806811	yes	1
circRNA5529		intergenic_circRNA	IRES	0.806233	yes	1
circRNA5536		intergenic_circRNA	IRES	0.875128	yes	1
circRNA5538		intergenic_circRNA	IRES	0.864125	yes	1
circRNA5545		intergenic_circRNA	IRES	0.857833	yes	1
circRNA5546		intergenic_circRNA	IRES	0.895679	yes	1
circRNA5550		intergenic_circRNA	IRES	0.815441	yes	1
circRNA5552		intergenic_circRNA	IRES	0.822545	yes	1
circRNA5556		intergenic_circRNA	IRES	0.841817	yes	1
circRNA5585		TMX4	IRES	0.879208	yes	1
circRNA5605		TM9SF2	IRES	0.931701	yes	1
circRNA5707		PDE3B	IRES	0.823692	yes	1
circRNA5713		IMPA1	IRES	0.80847	yes	1
circRNA5719		FAM91A1	IRES	0.830234	yes	1
circRNA5789		RTTN	IRES	0.851515	yes	1
circRNA5795		ARHGAP28	IRES	0.808691	yes	1
circRNA584		TXNDC11	IRES	0.907278	yes	1
circRNA5893		RNF145	IRES	0.82115	yes	1
circRNA5937		SLC41A2	IRES	0.815077	yes	1
circRNA5983		CDC14A	IRES	0.833833	yes	1
circRNA5984		SLC30A7	IRES	0.895712	yes	1
circRNA6135		intergenic_circRNA	IRES	0.903624	yes	1
circRNA6152		intergenic_circRNA	IRES	0.80267	yes	1
circRNA6158		intergenic_circRNA	IRES	0.804473	yes	1
circRNA6165		intergenic_circRNA	IRES	0.865557	yes	1
circRNA6167		intergenic_circRNA	IRES	0.890933	yes	1
circRNA6170		intergenic_circRNA	IRES	0.868739	yes	1
circRNA6172		intergenic_circRNA	IRES	0.819924	yes	1
circRNA6173		intergenic_circRNA	IRES	0.83883	yes	1
circRNA6238		PCNX1	IRES	0.843217	yes	1
circRNA6240		SLC38A6	IRES	0.902631	yes	1
circRNA6258		KNTC1	IRES	0.82487	yes	1
circRNA6380		SLC38A9	IRES	0.934465	yes	1
circRNA6401		HEATR1	IRES	0.839895	yes	1
circRNA6424		RNF130	IRES	0.826133	yes	1
circRNA6431		ENSCHIG00000021767	IRES	0.882577	yes	1
circRNA6432		ENSCHIG00000021767	IRES	0.807618	yes	1
circRNA6464		SNX13	IRES	0.805345	yes	1
circRNA6476		SLC30A7	IRES	0.814507	yes	1
circRNA6479		PHTF1	IRES	0.880916	yes	1
circRNA6506		ORC2	IRES	0.852434	yes	1
circRNA6576		TMEM131L	IRES	0.897797	yes	1
circRNA6604		intergenic_circRNA	IRES	0.855605	yes	1
circRNA6617		intergenic_circRNA	IRES	0.812253	yes	1
circRNA6626		intergenic_circRNA	IRES	0.840391	yes	1
circRNA6630		intergenic_circRNA	IRES	0.815279	yes	1
circRNA6633		NASP	IRES	0.833878	yes	1
circRNA6712		SCAMP1	IRES	0.922607	yes	1
circRNA6729		XPR1	IRES	0.847434	yes	1
circRNA6730		HMCN1	IRES	0.851306	yes	1
circRNA6747		ENSCHIG00000022299	IRES	0.812928	yes	1
circRNA6749		EIF3E	IRES	0.807632	yes	1
circRNA6839		CDKAL1	IRES	0.824376	yes	1
circRNA6860		PPP2R3C	IRES	0.88098	yes	1
circRNA6907		PTPN13	IRES	0.809146	yes	1
circRNA6919		CHPT1	IRES	0.840065	yes	1
circRNA6922		TM7SF3	IRES	0.827683	yes	1
circRNA6953		ALG6	IRES	0.919835	yes	1
circRNA6971		RIF1	IRES	0.845694	yes	1
circRNA7030		CDK8	IRES	0.846148	yes	1
circRNA7048		NUDT6	IRES	0.825941	yes	1
circRNA7067		intergenic_circRNA	IRES	0.811473	yes	1
circRNA7068		intergenic_circRNA	IRES	0.808668	yes	1
circRNA7076		intergenic_circRNA	IRES	0.801691	yes	1
circRNA7080		intergenic_circRNA	IRES	0.816904	yes	1
circRNA7084		intergenic_circRNA	IRES	0.922418	yes	1
circRNA7085		intergenic_circRNA	IRES	0.8055	yes	1
circRNA7087		intergenic_circRNA	IRES	0.813501	yes	1
circRNA7130		CPNE1	IRES	0.844715	yes	1
circRNA7141		CDK8	IRES	0.858412	yes	1
circRNA7144		PDS5B	IRES	0.820585	yes	1
circRNA7157		BIRC6	IRES	0.844212	yes	1
circRNA716		ADCY2	IRES	0.872511	yes	1
circRNA7193		SLC38A6	IRES	0.887581	yes	1
circRNA7207		SCAMP1	IRES	0.929825	yes	1
circRNA7232		KIFAP3	IRES	0.816043	yes	1
circRNA7246		HMCN1	IRES	0.829461	yes	1
circRNA7267		DYNC2H1	IRES	0.826668	yes	1
circRNA7273		TMEM67	IRES	0.801385	yes	1
circRNA7276		OXR1	IRES	0.811893	yes	1
circRNA7322		DPY19L3	IRES	0.886375	yes	1
circRNA7398		TPMT	IRES	0.806045	yes	1
circRNA7399		ZNF184	IRES	0.909818	yes	1
circRNA7408		MAST4	IRES	0.802933	yes	1
circRNA7433		ARHGAP5	IRES	0.847533	yes	1
circRNA7441		HERC4	IRES	0.809519	yes	1
circRNA7445		PCNX2	IRES	0.84985	yes	1
circRNA7512		SLC41A2	IRES	0.886392	yes	1
circRNA7553		NDC1	IRES	0.863979	yes	1
circRNA7556		ALG6	IRES	0.840244	yes	1
circRNA7557		ENSCHIG00000000620	IRES	0.844181	yes	1
circRNA7619		VPS8	IRES	0.858383	yes	1
circRNA7635		DNAJC13	IRES	0.815637	yes	1
circRNA7678		RNF38	IRES	0.901616	yes	1
circRNA7749		intergenic_circRNA	IRES	0.87204	yes	1
circRNA7754		intergenic_circRNA	IRES	0.841489	yes	1
circRNA7755		intergenic_circRNA	IRES	0.841236	yes	1
circRNA7756		intergenic_circRNA	IRES	0.80559	yes	1
circRNA7761		intergenic_circRNA	IRES	0.860265	yes	1
circRNA7765		intergenic_circRNA	IRES	0.825752	yes	1
circRNA7773		intergenic_circRNA	IRES	0.852448	yes	1
circRNA7775		intergenic_circRNA	IRES	0.857092	yes	1
circRNA7778		intergenic_circRNA	IRES	0.883023	yes	1
circRNA780		LYST	IRES	0.849495	yes	1
circRNA7803		ENSCHIG00000023307	IRES	0.800076	yes	1
circRNA7805		KCTD9	IRES	0.808229	yes	1
circRNA7806		SLC25A46	IRES	0.890102	yes	1
circRNA7817		HERC2	IRES	0.907501	yes	1
circRNA7819		MON2	IRES	0.89157	yes	1
circRNA832		CCNH	IRES	0.847771	yes	1
circRNA835		GABRB2	IRES	0.842884	yes	1
circRNA960		TMTC1	IRES	0.820092	yes	1
circRNA964		LMNTD1	IRES	0.862348	yes	1
