# Supplementary material for: Identification and Functional Analysis of circRNAs during Goat Follicular Development
Source: Int J Mol Sci. 2024 Jul 9;25(14):7548. doi: 10.3390/ijms25147548 (PMC11277404; doi:10.3390/ijms25147548)
Supplement: Supplementary file 1 [file ijms-25-07548-s001.zip › supplementary material/Supplementary material Table S6.xlsx]

## Sheet: Sheet1
m6a
ciRNA1000
ciRNA1004
ciRNA1025
ciRNA1027
ciRNA1036
ciRNA1039
ciRNA1044
ciRNA1045
ciRNA1048
ciRNA1054
ciRNA1058
ciRNA1061
ciRNA1066
ciRNA1069
ciRNA1070
ciRNA1141
ciRNA1152
ciRNA1228
ciRNA1234
ciRNA1235
ciRNA1237
ciRNA1239
ciRNA1240
ciRNA1247
ciRNA1250
ciRNA1252
ciRNA1254
ciRNA1280
ciRNA1299
ciRNA1305
ciRNA1330
ciRNA1331
ciRNA136
ciRNA1370
ciRNA1471
ciRNA1473
ciRNA1488
ciRNA1490
ciRNA1491
ciRNA1496
ciRNA1497
ciRNA1532
ciRNA1539
ciRNA1546
ciRNA1582
ciRNA1613
ciRNA1619
ciRNA1646
ciRNA1647
ciRNA1678
ciRNA1680
ciRNA1682
ciRNA1684
ciRNA1688
ciRNA1695
ciRNA1696
ciRNA1700
ciRNA1702
ciRNA1709
ciRNA1809
ciRNA1813
ciRNA1851
ciRNA1885
ciRNA1892
ciRNA1894
ciRNA1897
ciRNA1900
ciRNA1904
ciRNA1907
ciRNA1908
ciRNA1923
ciRNA1926
ciRNA2019
ciRNA2021
ciRNA2053
ciRNA2059
ciRNA2074
ciRNA2075
ciRNA2084
ciRNA2085
ciRNA2108
ciRNA2148
ciRNA216
ciRNA217
ciRNA2200
ciRNA2201
ciRNA2211
ciRNA2236
ciRNA2246
ciRNA226
ciRNA2267
ciRNA2283
ciRNA2284
ciRNA2294
ciRNA2297
ciRNA2298
ciRNA2301
ciRNA2302
ciRNA2303
ciRNA2306
ciRNA2327
ciRNA2403
ciRNA2426
ciRNA2448
ciRNA2476
ciRNA250
ciRNA2535
ciRNA2550
ciRNA2551
ciRNA2555
ciRNA2574
ciRNA2576
ciRNA2581
ciRNA2589
ciRNA2595
ciRNA2596
ciRNA2598
ciRNA2599
ciRNA297
ciRNA299
ciRNA300
ciRNA301
ciRNA308
ciRNA309
ciRNA314
ciRNA317
ciRNA324
ciRNA326
ciRNA328
ciRNA333
ciRNA343
ciRNA360
ciRNA364
ciRNA367
ciRNA376
ciRNA380
ciRNA385
ciRNA386
ciRNA389
ciRNA390
ciRNA393
ciRNA394
ciRNA401
ciRNA42
ciRNA481
ciRNA482
ciRNA507
ciRNA543
ciRNA579
ciRNA582
ciRNA583
ciRNA589
ciRNA591
ciRNA595
ciRNA597
ciRNA602
ciRNA606
ciRNA609
ciRNA615
ciRNA62
ciRNA620
ciRNA629
ciRNA630
ciRNA631
ciRNA633
ciRNA634
ciRNA636
ciRNA652
ciRNA653
ciRNA718
ciRNA78
ciRNA801
ciRNA862
ciRNA871
ciRNA923
circRNA100
circRNA1004
circRNA1006
circRNA1009
circRNA101
circRNA1012
circRNA1013
circRNA1014
circRNA1017
circRNA1019
circRNA102
circRNA1022
circRNA1023
circRNA1025
circRNA1026
circRNA1031
circRNA1033
circRNA1035
circRNA1038
circRNA1042
circRNA1044
circRNA1045
circRNA1047
circRNA1048
circRNA1052
circRNA1054
circRNA1055
circRNA1058
circRNA106
circRNA1060
circRNA1067
circRNA1068
circRNA1070
circRNA1072
circRNA1073
circRNA108
circRNA1082
circRNA1085
circRNA1092
circRNA110
circRNA1101
circRNA1117
circRNA1121
circRNA1123
circRNA1128
circRNA1133
circRNA1135
circRNA1136
circRNA1137
circRNA1139
circRNA114
circRNA1140
circRNA1142
circRNA1143
circRNA1145
circRNA115
circRNA1153
circRNA1155
circRNA1159
circRNA1161
circRNA1163
circRNA1166
circRNA1167
circRNA1168
circRNA1169
circRNA1171
circRNA1172
circRNA1173
circRNA1174
circRNA1178
circRNA118
circRNA1180
circRNA1184
circRNA1200
circRNA1201
circRNA1203
circRNA1208
circRNA1209
circRNA121
circRNA1210
circRNA1211
circRNA1212
circRNA1213
circRNA1214
circRNA1217
circRNA1218
circRNA1227
circRNA123
circRNA1236
circRNA1238
circRNA1239
circRNA1241
circRNA1242
circRNA1244
circRNA1248
circRNA1249
circRNA1253
circRNA1257
circRNA1261
circRNA1262
circRNA1268
circRNA1269
circRNA1273
circRNA1276
circRNA1277
circRNA1279
circRNA1282
circRNA1288
circRNA1289
circRNA1290
circRNA1298
circRNA1300
circRNA1303
circRNA1306
circRNA1308
circRNA131
circRNA1310
circRNA1312
circRNA1315
circRNA1316
circRNA1318
circRNA132
circRNA1320
circRNA1325
circRNA1327
circRNA1335
circRNA1341
circRNA1345
circRNA135
circRNA1351
circRNA1352
circRNA1353
circRNA1366
circRNA1368
circRNA137
circRNA1370
circRNA1371
circRNA1372
circRNA1374
circRNA1375
circRNA138
circRNA1380
circRNA1386
circRNA1389
circRNA139
circRNA1392
circRNA1398
circRNA1399
circRNA1408
circRNA1409
circRNA1410
circRNA1412
circRNA1413
circRNA1414
circRNA1426
circRNA1427
circRNA1428
circRNA1429
circRNA143
circRNA1431
circRNA1436
circRNA144
circRNA1441
circRNA1443
circRNA145
circRNA1451
circRNA146
circRNA1460
circRNA1464
circRNA1465
circRNA1468
circRNA1469
circRNA147
circRNA1471
circRNA1472
circRNA1476
circRNA1479
circRNA148
circRNA1480
circRNA1481
circRNA1483
circRNA1484
circRNA1485
circRNA1486
circRNA149
circRNA1491
circRNA15
circRNA150
circRNA1501
circRNA1503
circRNA1511
circRNA1512
circRNA1513
circRNA1514
circRNA1515
circRNA152
circRNA1520
circRNA1521
circRNA1523
circRNA1525
circRNA1527
circRNA1529
circRNA1532
circRNA1533
circRNA1540
circRNA1543
circRNA1544
circRNA1547
circRNA1549
circRNA1550
circRNA156
circRNA1561
circRNA1562
circRNA1564
circRNA1566
circRNA1567
circRNA157
circRNA1573
circRNA1575
circRNA1576
circRNA1579
circRNA158
circRNA1580
circRNA1581
circRNA1583
circRNA1588
circRNA1591
circRNA1592
circRNA1593
circRNA1595
circRNA1599
circRNA1601
circRNA1604
circRNA1609
circRNA1611
circRNA1619
circRNA1624
circRNA163
circRNA1633
circRNA1634
circRNA1637
circRNA1639
circRNA1640
circRNA1644
circRNA1649
circRNA165
circRNA1657
circRNA1658
circRNA1659
circRNA166
circRNA1664
circRNA1669
circRNA167
circRNA1674
circRNA1680
circRNA1682
circRNA1683
circRNA1686
circRNA1687
circRNA1688
circRNA1689
circRNA1694
circRNA1702
circRNA1703
circRNA1706
circRNA1708
circRNA171
circRNA1711
circRNA1713
circRNA1716
circRNA1717
circRNA1718
circRNA1719
circRNA172
circRNA1721
circRNA1722
circRNA1724
circRNA1728
circRNA1734
circRNA1736
circRNA174
circRNA1740
circRNA1741
circRNA1743
circRNA1747
circRNA1748
circRNA1750
circRNA1753
circRNA1754
circRNA1756
circRNA1757
circRNA1759
circRNA1763
circRNA1764
circRNA1767
circRNA1769
circRNA1775
circRNA178
circRNA1780
circRNA1781
circRNA1782
circRNA1783
circRNA1785
circRNA1786
circRNA1788
circRNA179
circRNA1792
circRNA180
circRNA1800
circRNA1801
circRNA1802
circRNA1803
circRNA1804
circRNA1806
circRNA1808
circRNA1809
circRNA1810
circRNA1811
circRNA1812
circRNA1813
circRNA1821
circRNA1822
circRNA1823
circRNA1824
circRNA1825
circRNA1826
circRNA1828
circRNA1829
circRNA1833
circRNA1836
circRNA1838
circRNA1839
circRNA1840
circRNA1841
circRNA1842
circRNA1843
circRNA1844
circRNA1846
circRNA1847
circRNA1850
circRNA1853
circRNA1855
circRNA1856
circRNA1857
circRNA186
circRNA1866
circRNA1867
circRNA1868
circRNA187
circRNA1871
circRNA1872
circRNA1875
circRNA1879
circRNA188
circRNA1880
circRNA1883
circRNA1888
circRNA189
circRNA1891
circRNA1892
circRNA1893
circRNA1894
circRNA1897
circRNA1902
circRNA1904
circRNA1907
circRNA1908
circRNA1909
circRNA1911
circRNA1912
circRNA1913
circRNA1914
circRNA1915
circRNA1916
circRNA1924
circRNA1925
circRNA1928
circRNA1935
circRNA1937
circRNA194
circRNA1942
circRNA1943
circRNA1944
circRNA1946
circRNA1947
circRNA1950
circRNA1952
circRNA1953
circRNA1956
circRNA1958
circRNA1959
circRNA1960
circRNA1962
circRNA1963
circRNA1965
circRNA1966
circRNA1967
circRNA1970
circRNA198
circRNA1980
circRNA1984
circRNA1985
circRNA1986
circRNA1987
circRNA1990
circRNA1992
circRNA1993
circRNA1994
circRNA1995
circRNA1996
circRNA1997
circRNA1998
circRNA1999
circRNA20
circRNA200
circRNA2001
circRNA2002
circRNA2003
circRNA2004
circRNA2005
circRNA2007
circRNA2010
circRNA2012
circRNA2013
circRNA2018
circRNA2022
circRNA2024
circRNA2025
circRNA2027
circRNA2029
circRNA2030
circRNA2031
circRNA2033
circRNA2034
circRNA2037
circRNA2043
circRNA2044
circRNA2048
circRNA2050
circRNA2051
circRNA2055
circRNA206
circRNA2060
circRNA2061
circRNA2067
circRNA2069
circRNA207
circRNA2074
circRNA2075
circRNA2079
circRNA2080
circRNA2081
circRNA2082
circRNA2090
circRNA2094
circRNA2099
circRNA2100
circRNA2108
circRNA2109
circRNA2110
circRNA2111
circRNA2112
circRNA2113
circRNA2114
circRNA2115
circRNA2116
circRNA2117
circRNA2118
circRNA212
circRNA2125
circRNA2128
circRNA2131
circRNA2132
circRNA2133
circRNA2135
circRNA2137
circRNA2144
circRNA2146
circRNA2148
circRNA215
circRNA2152
circRNA2156
circRNA2157
circRNA2159
circRNA2161
circRNA2163
circRNA2168
circRNA2169
circRNA217
circRNA2170
circRNA2172
circRNA2175
circRNA2177
circRNA2178
circRNA2179
circRNA2181
circRNA2183
circRNA2185
circRNA2186
circRNA2187
circRNA2193
circRNA2198
circRNA2199
circRNA2200
circRNA2202
circRNA2203
circRNA2206
circRNA221
circRNA2212
circRNA2214
circRNA2215
circRNA2217
circRNA2221
circRNA2223
circRNA2224
circRNA2227
circRNA2230
circRNA2233
circRNA2236
circRNA2237
circRNA2239
circRNA2240
circRNA2241
circRNA2243
circRNA2245
circRNA2247
circRNA2248
circRNA2250
circRNA2258
circRNA2259
circRNA2268
circRNA2269
circRNA2270
circRNA2277
circRNA228
circRNA2282
circRNA2283
circRNA2284
circRNA2285
circRNA2286
circRNA229
circRNA2290
circRNA2292
circRNA2294
circRNA2295
circRNA2296
circRNA2299
circRNA23
circRNA230
circRNA2300
circRNA2303
circRNA2305
circRNA2307
circRNA2309
circRNA2319
circRNA2321
circRNA2322
circRNA2323
circRNA2326
circRNA2329
circRNA2333
circRNA2336
circRNA2338
circRNA2339
circRNA2340
circRNA2342
circRNA2344
circRNA2347
circRNA2348
circRNA2352
circRNA2353
circRNA2356
circRNA2361
circRNA2366
circRNA2372
circRNA2374
circRNA2375
circRNA2376
circRNA2377
circRNA238
circRNA2381
circRNA2383
circRNA2384
circRNA2388
circRNA2391
circRNA2393
circRNA2399
circRNA24
circRNA240
circRNA2402
circRNA2404
circRNA2406
circRNA2407
circRNA2412
circRNA2415
circRNA2416
circRNA2417
circRNA2421
circRNA2423
circRNA2429
circRNA2430
circRNA2435
circRNA2437
circRNA244
circRNA2441
circRNA2446
circRNA245
circRNA2455
circRNA2458
circRNA2468
circRNA2469
circRNA2470
circRNA2472
circRNA2474
circRNA2476
circRNA2477
circRNA248
circRNA2484
circRNA2486
circRNA2487
circRNA2489
circRNA2491
circRNA2495
circRNA2499
circRNA250
circRNA2500
circRNA2501
circRNA2502
circRNA2503
circRNA2506
circRNA2508
circRNA251
circRNA2515
circRNA2516
circRNA2518
circRNA2519
circRNA2520
circRNA2521
circRNA2525
circRNA2526
circRNA2530
circRNA2532
circRNA2542
circRNA2543
circRNA2548
circRNA2549
circRNA255
circRNA2553
circRNA2554
circRNA2556
circRNA2557
circRNA2559
circRNA2561
circRNA2562
circRNA2575
circRNA2576
circRNA2579
circRNA2584
circRNA2585
circRNA2590
circRNA2595
circRNA2596
circRNA2597
circRNA26
circRNA260
circRNA2600
circRNA2602
circRNA2604
circRNA2605
circRNA2607
circRNA2615
circRNA2618
circRNA2619
circRNA2621
circRNA2625
circRNA2628
circRNA2630
circRNA2631
circRNA2632
circRNA2633
circRNA2639
circRNA2640
circRNA2647
circRNA2652
circRNA2664
circRNA2666
circRNA267
circRNA2674
circRNA2677
circRNA2682
circRNA2683
circRNA2684
circRNA2687
circRNA2688
circRNA269
circRNA2690
circRNA2691
circRNA2695
circRNA2699
circRNA27
circRNA2701
circRNA2706
circRNA2710
circRNA2711
circRNA2712
circRNA2715
circRNA2719
circRNA2721
circRNA2722
circRNA2723
circRNA2725
circRNA2727
circRNA2729
circRNA2730
circRNA2731
circRNA2736
circRNA2737
circRNA2739
circRNA2740
circRNA2741
circRNA2743
circRNA2745
circRNA2749
circRNA2750
circRNA2751
circRNA2752
circRNA2754
circRNA2756
circRNA2767
circRNA2769
circRNA2774
circRNA2777
circRNA2778
circRNA2781
circRNA2782
circRNA2786
circRNA279
circRNA2793
circRNA2796
circRNA2797
circRNA280
circRNA2803
circRNA2806
circRNA2807
circRNA2811
circRNA2812
circRNA2814
circRNA2815
circRNA282
circRNA2820
circRNA2821
circRNA2822
circRNA2824
circRNA2825
circRNA2827
circRNA2828
circRNA2829
circRNA283
circRNA2831
circRNA2832
circRNA2834
circRNA2835
circRNA2836
circRNA284
circRNA2840
circRNA2846
circRNA2848
circRNA2849
circRNA285
circRNA2851
circRNA2853
circRNA2858
circRNA286
circRNA2864
circRNA2866
circRNA2867
circRNA2871
circRNA2876
circRNA2879
circRNA288
circRNA2886
circRNA2887
circRNA2891
circRNA2892
circRNA2895
circRNA2897
circRNA290
circRNA2901
circRNA2903
circRNA2904
circRNA2905
circRNA2909
circRNA2910
circRNA2917
circRNA2924
circRNA2925
circRNA2932
circRNA2933
circRNA2939
circRNA2946
circRNA2947
circRNA2950
circRNA2952
circRNA2954
circRNA2956
circRNA2958
circRNA2966
circRNA2971
circRNA2972
circRNA2973
circRNA2974
circRNA2976
circRNA2978
circRNA298
circRNA2981
circRNA2986
circRNA2988
circRNA2989
circRNA2990
circRNA2992
circRNA2994
circRNA2997
circRNA2998
circRNA2999
circRNA3002
circRNA3006
circRNA3009
circRNA301
circRNA3010
circRNA3011
circRNA3014
circRNA3024
circRNA3025
circRNA3030
circRNA3039
circRNA304
circRNA3040
circRNA3046
circRNA3047
circRNA3051
circRNA3052
circRNA3053
circRNA3059
circRNA3061
circRNA3062
circRNA3063
circRNA3066
circRNA3067
circRNA3070
circRNA3073
circRNA3074
circRNA3075
circRNA3076
circRNA308
circRNA3080
circRNA3083
circRNA3087
circRNA3088
circRNA3089
circRNA309
circRNA3090
circRNA3092
circRNA3096
circRNA3099
circRNA310
circRNA3102
circRNA3103
circRNA3104
circRNA3106
circRNA3108
circRNA3111
circRNA3112
circRNA3114
circRNA3117
circRNA3119
circRNA3125
circRNA3126
circRNA3134
circRNA3135
circRNA3136
circRNA314
circRNA3140
circRNA3141
circRNA3142
circRNA3144
circRNA315
circRNA3151
circRNA3152
circRNA3157
circRNA3159
circRNA317
circRNA3171
circRNA3174
circRNA3182
circRNA3183
circRNA3188
circRNA3190
circRNA3191
circRNA3192
circRNA3195
circRNA3196
circRNA3200
circRNA3207
circRNA3208
circRNA321
circRNA3211
circRNA3214
circRNA3220
circRNA3221
circRNA3224
circRNA3226
circRNA323
circRNA3231
circRNA3235
circRNA3236
circRNA3239
circRNA3241
circRNA3245
circRNA3249
circRNA3251
circRNA3253
circRNA3258
circRNA3263
circRNA3270
circRNA3279
circRNA3287
circRNA3293
circRNA3295
circRNA3297
circRNA3300
circRNA3302
circRNA3307
circRNA3308
circRNA331
circRNA3312
circRNA3314
circRNA3317
circRNA3319
circRNA332
circRNA3320
circRNA3321
circRNA3323
circRNA3327
circRNA333
circRNA3333
circRNA3334
circRNA3340
circRNA3342
circRNA3343
circRNA3345
circRNA3348
circRNA3352
circRNA3355
circRNA3359
circRNA336
circRNA3362
circRNA3365
circRNA3367
circRNA337
circRNA3370
circRNA3372
circRNA3373
circRNA3378
circRNA3380
circRNA3382
circRNA3388
circRNA339
circRNA3390
circRNA3391
circRNA3396
circRNA3397
circRNA3398
circRNA34
circRNA340
circRNA3403
circRNA3404
circRNA3405
circRNA3406
circRNA3408
circRNA341
circRNA3411
circRNA3414
circRNA3416
circRNA3417
circRNA3419
circRNA342
circRNA3420
circRNA3423
circRNA3424
circRNA3426
circRNA3428
circRNA3429
circRNA343
circRNA3431
circRNA3432
circRNA3433
circRNA3435
circRNA3437
circRNA3439
circRNA3443
circRNA3444
circRNA3447
circRNA3448
circRNA3449
circRNA345
circRNA3450
circRNA3451
circRNA3454
circRNA3455
circRNA346
circRNA3461
circRNA3466
circRNA3467
circRNA3469
circRNA3470
circRNA3472
circRNA3474
circRNA3476
circRNA3479
circRNA3480
circRNA3484
circRNA3487
circRNA3488
circRNA349
circRNA3490
circRNA3492
circRNA3495
circRNA3498
circRNA35
circRNA3501
circRNA3502
circRNA3503
circRNA3505
circRNA3507
circRNA3508
circRNA3510
circRNA3511
circRNA3516
circRNA3517
circRNA3519
circRNA3520
circRNA3521
circRNA3522
circRNA3524
circRNA3526
circRNA3527
circRNA3528
circRNA353
circRNA3530
circRNA3531
circRNA3534
circRNA3537
circRNA3542
circRNA3544
circRNA3546
circRNA3547
circRNA3550
circRNA3553
circRNA3554
circRNA356
circRNA3560
circRNA3562
circRNA3566
circRNA3567
circRNA3568
circRNA3569
circRNA3570
circRNA3574
circRNA3575
circRNA3576
circRNA358
circRNA3580
circRNA3581
circRNA3583
circRNA3588
circRNA3589
circRNA3590
circRNA3594
circRNA3595
circRNA3598
circRNA360
circRNA3601
circRNA3602
circRNA3604
circRNA3606
circRNA3608
circRNA3613
circRNA3614
circRNA3615
circRNA3616
circRNA3617
circRNA3619
circRNA362
circRNA3626
circRNA3627
circRNA3628
circRNA363
circRNA3631
circRNA3633
circRNA3636
circRNA364
circRNA3640
circRNA3641
circRNA3642
circRNA3645
circRNA3647
circRNA3649
circRNA3651
circRNA3653
circRNA3654
circRNA3655
circRNA3656
circRNA3659
circRNA366
circRNA3661
circRNA3667
circRNA3668
circRNA3669
circRNA3674
circRNA3677
circRNA3678
circRNA3683
circRNA3684
circRNA3685
circRNA3688
circRNA3689
circRNA369
circRNA3690
circRNA3694
circRNA3697
circRNA3698
circRNA3699
circRNA37
circRNA3700
circRNA3706
circRNA3709
circRNA3713
circRNA3714
circRNA3715
circRNA372
circRNA3724
circRNA3726
circRNA3727
circRNA3728
circRNA3729
circRNA3739
circRNA3742
circRNA3749
circRNA3751
circRNA3755
circRNA3756
circRNA3759
circRNA3760
circRNA3763
circRNA3764
circRNA3769
circRNA3770
circRNA3774
circRNA3775
circRNA3779
circRNA3785
circRNA3788
circRNA3791
circRNA3792
circRNA3796
circRNA3799
circRNA3800
circRNA3805
circRNA3814
circRNA3815
circRNA3819
circRNA382
circRNA3820
circRNA3822
circRNA3824
circRNA3827
circRNA3831
circRNA3832
circRNA3833
circRNA3834
circRNA3835
circRNA3837
circRNA3838
circRNA3842
circRNA3844
circRNA385
circRNA3852
circRNA3855
circRNA3857
circRNA386
circRNA3864
circRNA3866
circRNA3869
circRNA387
circRNA3870
circRNA3871
circRNA3872
circRNA3873
circRNA3875
circRNA3876
circRNA3878
circRNA388
circRNA3880
circRNA3882
circRNA3885
circRNA3887
circRNA3888
circRNA3895
circRNA3897
circRNA3898
circRNA39
circRNA390
circRNA3902
circRNA3903
circRNA3906
circRNA3907
circRNA391
circRNA3911
circRNA3913
circRNA3915
circRNA3919
circRNA3920
circRNA3922
circRNA3926
circRNA3936
circRNA394
circRNA3940
circRNA3944
circRNA3948
circRNA3949
circRNA3952
circRNA3953
circRNA3955
circRNA3957
circRNA3958
circRNA3961
circRNA3965
circRNA3967
circRNA3969
circRNA3976
circRNA3978
circRNA3979
circRNA398
circRNA3980
circRNA3984
circRNA3985
circRNA3994
circRNA40
circRNA400
circRNA4001
circRNA4007
circRNA4009
circRNA4012
circRNA4015
circRNA402
circRNA4021
circRNA4025
circRNA4026
circRNA4028
circRNA4029
circRNA403
circRNA4032
circRNA4034
circRNA4037
circRNA4038
circRNA4042
circRNA4043
circRNA4045
circRNA4050
circRNA4054
circRNA4055
circRNA4062
circRNA4063
circRNA4069
circRNA4075
circRNA4076
circRNA4077
circRNA408
circRNA4083
circRNA4089
circRNA4091
circRNA4092
circRNA4094
circRNA4095
circRNA4096
circRNA4097
circRNA4101
circRNA4102
circRNA4108
circRNA4118
circRNA412
circRNA4121
circRNA4125
circRNA413
circRNA4138
circRNA4139
circRNA414
circRNA4140
circRNA4141
circRNA4143
circRNA4144
circRNA4146
circRNA4147
circRNA4148
circRNA4149
circRNA4150
circRNA4152
circRNA4153
circRNA4154
circRNA4156
circRNA4159
circRNA4160
circRNA4162
circRNA4163
circRNA4165
circRNA4166
circRNA4168
circRNA4169
circRNA4171
circRNA4173
circRNA4177
circRNA4179
circRNA4180
circRNA4182
circRNA4183
circRNA4186
circRNA4189
circRNA4190
circRNA4193
circRNA4195
circRNA4196
circRNA4197
circRNA4198
circRNA4199
circRNA420
circRNA4200
circRNA4204
circRNA4209
circRNA4210
circRNA4212
circRNA4214
circRNA4215
circRNA4217
circRNA4218
circRNA422
circRNA4221
circRNA4224
circRNA4225
circRNA4227
circRNA4229
circRNA4230
circRNA4231
circRNA4232
circRNA4236
circRNA4240
circRNA4242
circRNA4243
circRNA4252
circRNA4254
circRNA4262
circRNA4270
circRNA4271
circRNA4273
circRNA4274
circRNA4282
circRNA4283
circRNA4285
circRNA4287
circRNA4289
circRNA429
circRNA4295
circRNA4297
circRNA4304
circRNA4305
circRNA4306
circRNA4307
circRNA4309
circRNA431
circRNA4311
circRNA4312
circRNA4313
circRNA4316
circRNA4317
circRNA4319
circRNA4321
circRNA4322
circRNA4323
circRNA4324
circRNA4335
circRNA4339
circRNA4340
circRNA4342
circRNA4343
circRNA4344
circRNA4349
circRNA435
circRNA436
circRNA4360
circRNA4362
circRNA4363
circRNA4364
circRNA4365
circRNA4366
circRNA4368
circRNA437
circRNA4373
circRNA4374
circRNA4379
circRNA438
circRNA4381
circRNA4382
circRNA4385
circRNA4386
circRNA439
circRNA4391
circRNA4393
circRNA4394
circRNA4395
circRNA4396
circRNA4398
circRNA44
circRNA4403
circRNA4405
circRNA4406
circRNA4415
circRNA4416
circRNA4417
circRNA4418
circRNA4420
circRNA4421
circRNA4424
circRNA4425
circRNA4427
circRNA4428
circRNA4429
circRNA4431
circRNA4432
circRNA4433
circRNA4437
circRNA4438
circRNA4442
circRNA4444
circRNA4445
circRNA4446
circRNA4447
circRNA445
circRNA4450
circRNA4452
circRNA4459
circRNA446
circRNA4460
circRNA4461
circRNA4462
circRNA4464
circRNA4469
circRNA447
circRNA4471
circRNA4472
circRNA4474
circRNA4475
circRNA4477
circRNA4479
circRNA4480
circRNA4483
circRNA4485
circRNA4486
circRNA4488
circRNA4489
circRNA449
circRNA4490
circRNA4491
circRNA4493
circRNA4494
circRNA4495
circRNA4496
circRNA4498
circRNA450
circRNA4501
circRNA4506
circRNA4507
circRNA4509
circRNA4510
circRNA4513
circRNA4517
circRNA4523
circRNA4525
circRNA4526
circRNA4528
circRNA4529
circRNA4530
circRNA4531
circRNA4532
circRNA4533
circRNA4534
circRNA4535
circRNA4536
circRNA4542
circRNA4544
circRNA4546
circRNA4547
circRNA4549
circRNA4552
circRNA4555
circRNA4557
circRNA4558
circRNA4559
circRNA4567
circRNA4568
circRNA4574
circRNA4576
circRNA4577
circRNA4579
circRNA458
circRNA4583
circRNA4584
circRNA4585
circRNA4586
circRNA4589
circRNA4593
circRNA4594
circRNA4595
circRNA46
circRNA4603
circRNA4604
circRNA4606
circRNA4612
circRNA4620
circRNA4621
circRNA4625
circRNA4627
circRNA4629
circRNA4630
circRNA4631
circRNA4632
circRNA4633
circRNA4635
circRNA4636
circRNA4638
circRNA4640
circRNA4642
circRNA4644
circRNA4648
circRNA4649
circRNA465
circRNA4655
circRNA4657
circRNA4659
circRNA4660
circRNA4665
circRNA4671
circRNA4672
circRNA4673
circRNA4677
circRNA4679
circRNA4683
circRNA4689
circRNA4692
circRNA4695
circRNA4699
circRNA470
circRNA4701
circRNA4702
circRNA4704
circRNA471
circRNA4712
circRNA4714
circRNA4715
circRNA4718
circRNA4722
circRNA4726
circRNA473
circRNA4731
circRNA4733
circRNA4738
circRNA4740
circRNA4742
circRNA4743
circRNA4744
circRNA4745
circRNA475
circRNA4753
circRNA4754
circRNA4760
circRNA4763
circRNA4765
circRNA4766
circRNA4770
circRNA4772
circRNA4773
circRNA4776
circRNA4777
circRNA4779
circRNA4780
circRNA4781
circRNA4782
circRNA4785
circRNA4786
circRNA479
circRNA4791
circRNA4794
circRNA4797
circRNA48
circRNA4802
circRNA4803
circRNA4807
circRNA4811
circRNA4813
circRNA4814
circRNA482
circRNA4820
circRNA4821
circRNA4825
circRNA4827
circRNA4829
circRNA4831
circRNA4833
circRNA4834
circRNA4835
circRNA4839
circRNA4844
circRNA4846
circRNA4847
circRNA485
circRNA4850
circRNA4853
circRNA4855
circRNA4856
circRNA4857
circRNA4861
circRNA4863
circRNA4865
circRNA4866
circRNA4868
circRNA4873
circRNA4876
circRNA4878
circRNA4881
circRNA4885
circRNA4886
circRNA4887
circRNA4888
circRNA4889
circRNA489
circRNA4890
circRNA4894
circRNA4898
circRNA49
circRNA490
circRNA4901
circRNA4902
circRNA4903
circRNA4910
circRNA4914
circRNA4915
circRNA4916
circRNA4917
circRNA4918
circRNA492
circRNA4920
circRNA4926
circRNA4927
circRNA4928
circRNA4929
circRNA4930
circRNA4931
circRNA4933
circRNA4934
circRNA4938
circRNA4944
circRNA4945
circRNA4947
circRNA4950
circRNA4954
circRNA4955
circRNA4956
circRNA4958
circRNA4961
circRNA4962
circRNA4964
circRNA4967
circRNA497
circRNA4970
circRNA4971
circRNA4972
circRNA4975
circRNA4976
circRNA4978
circRNA498
circRNA4984
circRNA4992
circRNA4993
circRNA4994
circRNA4995
circRNA4996
circRNA4997
circRNA4998
circRNA4999
circRNA5
circRNA5000
circRNA5001
circRNA5002
circRNA5005
circRNA5006
circRNA5008
circRNA5011
circRNA5012
circRNA5013
circRNA5015
circRNA5017
circRNA502
circRNA5023
circRNA5026
circRNA5027
circRNA5030
circRNA5035
circRNA5036
circRNA5037
circRNA5043
circRNA5044
circRNA5046
circRNA5049
circRNA505
circRNA5051
circRNA5053
circRNA5055
circRNA5059
circRNA506
circRNA5062
circRNA5067
circRNA5068
circRNA5069
circRNA507
circRNA5070
circRNA5072
circRNA5081
circRNA5082
circRNA5084
circRNA5086
circRNA5087
circRNA5092
circRNA5093
circRNA5094
circRNA5096
circRNA5097
circRNA51
circRNA5102
circRNA5107
circRNA5108
circRNA5109
circRNA511
circRNA5110
circRNA5111
circRNA5114
circRNA5117
circRNA5120
circRNA5121
circRNA5122
circRNA5126
circRNA5130
circRNA5131
circRNA5137
circRNA5138
circRNA5142
circRNA5145
circRNA5147
circRNA5148
circRNA5149
circRNA5150
circRNA5151
circRNA5152
circRNA5155
circRNA5156
circRNA5161
circRNA5163
circRNA5167
circRNA5168
circRNA517
circRNA5171
circRNA5177
circRNA5179
circRNA5180
circRNA5181
circRNA5185
circRNA5191
circRNA5193
circRNA5195
circRNA52
circRNA5200
circRNA5201
circRNA5204
circRNA5205
circRNA5206
circRNA5208
circRNA5211
circRNA5214
circRNA5217
circRNA5222
circRNA5224
circRNA5225
circRNA5226
circRNA5229
circRNA5230
circRNA5232
circRNA5235
circRNA5236
circRNA5244
circRNA5246
circRNA5248
circRNA525
circRNA5252
circRNA5255
circRNA5258
circRNA5260
circRNA5263
circRNA5266
circRNA5267
circRNA5269
circRNA527
circRNA5271
circRNA5272
circRNA5273
circRNA5274
circRNA5275
circRNA5277
[truncated: 1,189 more rows]
