# Supplementary material for: Identification and Functional Analysis of circRNAs during Goat Follicular Development
Source: Int J Mol Sci. 2024 Jul 9;25(14):7548. doi: 10.3390/ijms25147548 (PMC11277404; doi:10.3390/ijms25147548)
Supplement: Supplementary file 1 [file ijms-25-07548-s001.zip › supplementary material/Supplementary material Table S7.xlsx]

## Sheet: Sheet1
ciRNA1036
ciRNA1045
ciRNA1054
ciRNA1061
ciRNA1069
ciRNA1228
ciRNA1237
ciRNA1250
ciRNA1252
ciRNA1471
ciRNA1680
ciRNA1682
ciRNA1688
ciRNA1695
ciRNA1700
ciRNA1885
ciRNA1897
ciRNA1900
ciRNA1904
ciRNA1907
ciRNA1923
ciRNA1926
ciRNA2201
ciRNA2236
ciRNA2303
ciRNA2550
ciRNA2574
ciRNA2581
ciRNA2589
ciRNA2596
ciRNA2598
ciRNA309
ciRNA314
ciRNA360
ciRNA380
ciRNA386
ciRNA389
ciRNA393
ciRNA394
ciRNA579
ciRNA597
ciRNA615
ciRNA630
ciRNA631
ciRNA633
ciRNA652
ciRNA653
ciRNA923
circRNA1135
circRNA1279
circRNA1480
circRNA1481
circRNA1483
circRNA1486
circRNA1501
circRNA1511
circRNA1529
circRNA1549
circRNA1575
circRNA1576
circRNA1580
circRNA1581
circRNA1583
circRNA1591
circRNA1592
circRNA1593
circRNA1601
circRNA1604
circRNA1915
circRNA1944
circRNA2446
circRNA2455
circRNA2468
circRNA2477
circRNA2491
circRNA2506
circRNA2508
circRNA2520
circRNA2521
circRNA2525
circRNA2526
circRNA2576
circRNA2631
circRNA2710
circRNA3006
circRNA3066
circRNA3089
circRNA3300
circRNA3308
circRNA3320
circRNA3334
circRNA3340
circRNA3343
circRNA3348
circRNA3467
circRNA3689
circRNA3742
circRNA3751
circRNA3792
circRNA390
circRNA3911
circRNA4028
circRNA4034
circRNA4045
circRNA4062
circRNA4076
circRNA4092
circRNA4094
circRNA4101
circRNA4102
circRNA4417
circRNA4738
circRNA4742
circRNA4753
circRNA4763
circRNA4958
circRNA5163
circRNA5327
circRNA5496
circRNA5501
circRNA5515
circRNA5529
circRNA5538
circRNA5550
circRNA5552
circRNA5556
circRNA5707
circRNA5713
circRNA5893
circRNA6152
circRNA6170
circRNA6172
circRNA6173
circRNA6238
circRNA6380
circRNA6506
circRNA6617
circRNA7
circRNA7068
circRNA7076
circRNA7087
circRNA7130
circRNA7246
circRNA7276
circRNA7399
circRNA7433
circRNA7749
circRNA7754
circRNA7756
circRNA7761
circRNA7765
circRNA7773
circRNA7775
circRNA832
