# Supplementary material for: Identification and Functional Analysis of circRNAs during Goat Follicular Development
Source: Int J Mol Sci. 2024 Jul 9;25(14):7548. doi: 10.3390/ijms25147548 (PMC11277404; doi:10.3390/ijms25147548)
Supplement: Supplementary file 1 [file ijms-25-07548-s001.zip › supplementary material/Supplementary material Table S8.xlsx]

## Sheet: Sheet1
Accession	chr	start	end	strand	geneName	conservative_circRNA	pvalue
circRNA1150	chr2	23652642	23658929	+	SERPINE2	hsa_circ_0005773|chr2:224856519-224863059-|NM_006216|SERPINE2	0.00274583
circRNA1212	chr1	69047458	69077695	-	ITGB5	hsa_circ_0067080|chr3:124560229-124592378-|NM_002213|ITGB5	0.00331451
circRNA5092	chr22	7566567	7593969	-	UBP1	hsa_circ_0007147|chr3:33453072-33467233-|NM_014517|UBP1	0.0115065
circRNA1324	chr8	84557662	84560920	+	FAM120A	hsa_circ_0008193|chr9:96233422-96238620+|NM_014612|FAM120A	0.0156736
circRNA830	chr7	22241286	22253819	+	MEF2C	hsa_circ_0129926|chr5:88044886-88057145-|ENST00000340208.5|MEF2C	0.0157966
circRNA5493	chr18	41994981	42059601	+	ZNF536	hsa_circ_0109365|chr19:30774978-30843391+|ENST00000590564.1|ZNF536	0.0165134
circRNA5508	chr14	17178716	17179810	+	intergenic_circRNA	hsa_circ_0004366|chr8:100286425-100287482+|NM_017890|VPS13B	0.0190646
circRNA6643	chr11	78230042	78244842	+	PUM2	hsa_circ_0052867|chr2:20507738-20527139-|NM_015317|PUM2	0.0225055
circRNA5501	chr1	155298873	155341767	-	intergenic_circRNA	hsa_circ_0064555|chr3:18419661-18462483-|NM_001195470|SATB1	0.0280089
circRNA5025	chr26	11416825	11431888	-	PLPP4	hsa_circ_0020207|chr10:122263329-122280607+|NM_001030059|PPAPDC1A	0.0291921
circRNA5671	chr17	12430671	12554571	-	MED13L	hsa_circ_0003059|chr12:116534473-116675510-|NM_015335|MED13L	0.0350288
circRNA44	chr13	66498410	66506642	+	RPRD1B	hsa_circ_0007365|chr20:36685933-36694658+|NM_021215|RPRD1B	0.0358838
circRNA1338	chr8	101473839	101475219	+	HSDL2	hsa_circ_0088087|chr9:115166274-115168002+|NM_032303|HSDL2	0.0375247
circRNA5240	chr5	55496651	55499185	+	R3HDM2	hsa_circ_0002539|chr12:57674140-57677839-|NM_014925|R3HDM2	0.0436413
circRNA420	chr19	41900829	41901309	-	RAB5C	hsa_circ_0106851|chr17:40280278-40280818-|NM_001252039|RAB5C	0.0478344
circRNA5490	chr24	833598	859903	-	ATP9B	hsa_circ_0108910|chr18:76914503-76967012+|ENST00000426216.2|ATP9B	0.0482824
circRNA1922	chr19	39123932	39131374	+	LASP1	hsa_circ_0043388|chr17:37046672-37054772+|NM_006148|LASP1	0.0484019
circRNA5572	chr2	5007980	5010482	-	HSPG2	hsa_circ_0112093|chr1:22178580-22179325-|ENST00000374695.3|HSPG2	0.0544198
circRNA4853	chr11	96714402	96726416	+	MVB12B	hsa_circ_0137996|chr9:129148840-129157976+|NM_033446|FAM125B	0.0545211
circRNA428	chr19	47279897	47285540	+	TANC2	hsa_circ_0045190|chr17:61391748-61396451+|NM_025185|TANC2	0.0554496
circRNA5064	chr25	259366	262590	-	AXIN1	hsa_circ_0037158|chr16:354303-364683-|NM_003502|AXIN1	0.0652486
circRNA6646	chr9	52548167	52558513	-	MRAP2	hsa_circ_0132464|chr6:84765030-84772711+|NM_138409|MRAP2	0.0656539
circRNA5465	chr9	47734650	47737066	+	MDN1	hsa_circ_0077369|chr6:90481279-90484452-|NM_014611|MDN1	0.0704989
circRNA592	chr25	14421305	14425734	+	ENSCHIG00000017905	hsa_circ_0037988|chr16:14940433-14946439+|NM_014287|NOMO1	0.0739979
circRNA441	chr19	53281841	53284575	-	TNRC6C	hsa_circ_0107706|chr17:76060802-76064004+|NM_001142640|TNRC6C	0.0805008
circRNA1174	chr2	111278941	111286427	+	DCAF17	hsa_circ_0057054|chr2:172309633-172325540+|NM_025000|DCAF17	0.0820313
circRNA1450	chr15	38827948	38829008	-	SCUBE2	hsa_circ_0096723|chr11:9051430-9052472-|ENST00000457346.2|SCUBE2	0.0842473
circRNA2336	chr1	146914668	146941336	-	RUNX1	hsa_circ_0002360|chr21:36206706-36231875-|NM_001001890|RUNX1	0.0861291
circRNA411	chr19	22518126	22521341	-	SLC43A2	hsa_circ_0041267|chr17:1516488-1520063-|NM_152346|SLC43A2	0.0911572
circRNA831	chr7	22251499	22253819	+	MEF2C	hsa_circ_0073271|chr5:88044886-88047860-|NM_002397|MEF2C	0.0932922
circRNA4104	chr19	62140173	62145416	-	ENSCHIG00000026129	hsa_circ_0107504|chr17:64770104-64785097+|NM_002737|PRKCA	0.0960249
circRNA296	chr16	29573276	29576861	+	ENSCHIG00000013167	hsa_circ_0017306|chr1:246490502-246498776-|NM_001167740|SMYD3	0.0977178
circRNA5663	chr10	88696838	88697254	+	DENND4A	hsa_circ_0035929|chr15:65962116-65962526-|NM_001144823|DENND4A	0.0989977
circRNA5844	chr20	12837307	12861683	-	ENSCHIG00000008624	hsa_circ_0072741|chr5:66055536-66084622+|NM_001164664|MAST4	0.100603
circRNA5743	chr19	45678134	45698539	-	KANSL1	hsa_circ_0046626|chr17_ctg5_hap1:693693-724155+|NM_001193466|KIAA1267	0.102164
circRNA958	chr5	72641920	72642144	-	RBFOX2	hsa_circ_0005846|chr22:36205826-36206051-|NM_001031695|RBFOX2	0.106715
circRNA790	chr29	535290	538605	-	MED17	hsa_circ_0096799|chr11:93521166-93527201+|ENST00000251871.3|MED17	0.106737
circRNA491	chr26	7728428	7737431	+	ENSCHIG00000012818	hsa_circ_0008456|chr10:126384726-126395456-|NM_014661|FAM53B	0.108316
circRNA436	chr19	51293784	51301711	-	RPTOR	hsa_circ_0046051|chr17:78599490-78617610+|NM_020761|RPTOR	0.10898
circRNA5992	chr3	115920960	115940873	+	PBX1	hsa_circ_0111029|chr1:164761730-164781386+|NM_002585|PBX1	0.110102
circRNA1831	chr17	63238342	63249257	+	DCLK2	hsa_circ_0125496|chr4:151114289-151125041+|NM_001040261|DCLK2	0.110991
circRNA3224	chr15	6485746	6502850	+	AMBRA1	hsa_circ_0007061|chr11:46515157-46534363-|NM_017749|AMBRA1	0.114046
circRNA5125	chr20	16953386	16967841	-	IPO11	hsa_circ_0004230|chr5:61733100-61747760+|NM_001134779|IPO11	0.114324
circRNA5866	chr28	1850816	1862595	+	PARG	hsa_circ_0093706|chr10:51040848-51051678-|NM_003631|PARG	0.116476
circRNA1307	chr8	53596306	53599050	-	GNAQ	hsa_circ_0006459|chr9:80409378-80412564-|NM_002072|GNAQ	0.119079
circRNA5584	chr19	9988880	9990048	+	YPEL2	hsa_circ_0107260|chr17:57465687-57466829+|NM_001005404|YPEL2	0.121351
circRNA1938	chr18	14329941	14335658	-	FBXO31	hsa_circ_0040766|chr16:87376482-87380856-|NM_024735|FBXO31	0.122186
circRNA1310	chr8	68739434	68739788	-	GFRA2	hsa_circ_0136141|chr8:21608099-21608454-|ENST00000524240.1|GFRA2	0.124391
circRNA4670	chr8	105526715	105528527	-	ASTN2	hsa_circ_0088265|chr9:119380602-119382722-|NM_014010|ASTN2	0.124884
circRNA6582	chr27	6913999	6919040	-	PSD3	hsa_circ_0004458|chr8:18656804-18662408-|NM_015310|PSD3	0.125466
circRNA463	chr18	38150179	38152396	+	WWP2	hsa_circ_0040097|chr16:69874028-69876023+|NM_007014|WWP2	0.125712
circRNA158	chr11	86812373	86812767	-	HPCAL1	hsa_circ_0000976|chr2:10559859-10560261+|NM_002149|HPCAL1	0.135622
circRNA728	chr21	9815789	9819215	-	NR2F2	hsa_circ_0104954|chr15:96877304-96880764+|ENST00000394166.3|NR2F2	0.140187
circRNA6000	chr2	17845971	17852884	+	TRIP12	hsa_circ_0006142|chr2:230693908-230701700-|NM_004238|TRIP12	0.143006
circRNA354	chr15	31809909	31816611	-	RNF121	hsa_circ_0023409|chr11:71693806-71701763+|NR_024148|RNF121	0.144278
circRNA1179	chr2	118629711	118633721	-	SESTD1	hsa_circ_0118223|chr2:180036846-180041265-|ENST00000428443.3|SESTD1	0.144988
circRNA5586	chr13	6923000	6974971	-	TASP1	hsa_circ_0114682|chr20:13509079-13550233-|ENST00000337743.4|TASP1	0.145848
circRNA1011	chr4	16656947	16663521	+	SLC37A3	hsa_circ_0082707|chr7:140055467-140064291-|NM_207113|SLC37A3	0.145973
circRNA6523	chr1	58755270	58756874	-	ZBTB20	hsa_circ_0005332|chr3:114069120-114070725-|NM_001164343|ZBTB20	0.14789
circRNA871	chr7	98006763	98007269	+	FARSA	hsa_circ_0000896|chr19:13039155-13039661-|NM_004461|FARSA	0.149559
circRNA4852	chr11	94387335	94425704	-	DENND1A	hsa_circ_0088475|chr9:126519981-126554909-|NM_020946|DENND1A	0.149702
circRNA4933	chr16	73751343	73758696	+	PLXNA2	hsa_circ_0002472|chr1:208383624-208391347-|NM_025179|PLXNA2	0.151325
circRNA3925	chr9	7207135	7210598	+	BCKDHB	hsa_circ_0077168|chr6:80910650-80912929+|NM_183050|BCKDHB	0.151502
circRNA5483	chr9	32459452	32469383	+	HACE1	hsa_circ_0130156|chr6:105231960-105259268-|NM_020771|HACE1	0.151515
circRNA4797	chr13	21071771	21097149	+	PLXDC2	hsa_circ_0093277|chr10:20500597-20534434+|ENST00000377252.3|PLXDC2	0.152131
circRNA164	chr11	94387335	94401434	-	DENND1A	hsa_circ_0088474|chr9:126519981-126531842-|NM_020946|DENND1A	0.153255
circRNA5286	chr3	28802806	28808139	-	SSBP3	hsa_circ_0012652|chr1:54717288-54723822-|NM_145716|SSBP3	0.153743
circRNA1042	chr4	87867017	87875080	-	RUNDC3B	hsa_circ_0134953|chr7:87399896-87407271+|NM_138290|RUNDC3B	0.155361
circRNA6110	chr3	28790742	28794103	-	SSBP3	hsa_circ_0012647|chr1:54704801-54708972-|NM_001009955|SSBP3	0.155996
circRNA6095	chr10	81969410	81977697	-	ARIH1	hsa_circ_0104487|chr15:72837160-72848248+|ENST00000379887.4|ARIH1	0.15633
circRNA5644	chr11	105532193	105536100	-	CACNA1B	hsa_circ_0089757|chr9:140807631-140811883+|NM_000718|CACNA1B	0.157378
circRNA735	chr21	20572937	20579850	-	AP3S2	hsa_circ_0009156|chr15:90414706-90432372-|NR_023361|AP3S2	0.158483
circRNA2582	chr13	64216407	64226507	-	UQCC1	hsa_circ_0060068|chr20:33969720-33981999-|NM_018244|UQCC	0.162331
circRNA3908	chr1	115004821	115015993	-	MBNL1	hsa_circ_0001349|chr3:152132729-152150709+|NM_207296|MBNL1	0.162614
circRNA3118	chr2	44804788	44813059	-	FAM117B	hsa_circ_0118697|chr2:203560603-203591086+|NM_173511|FAM117B	0.163026
circRNA4845	chr11	73493210	73496586	+	ENSCHIG00000010663	hsa_circ_0053035|chr2:25799706-25803695-|NM_021907|DTNB	0.1643
circRNA1071	chr3	19032522	19043878	-	ERI3	hsa_circ_0012144|chr1:44773981-44785416-|NM_024066|ERI3	0.166456
circRNA1841	chr16	41934047	41945174	-	UBE4B	hsa_circ_0005199|chr1:10155518-10165802+|NM_001105562|UBE4B	0.169465
circRNA3269	chr10	64828664	64829854	+	UBR1	hsa_circ_0034900|chr15:43268914-43270145-|NM_174916|UBR1	0.171574
circRNA1115	chr3	104933481	104950493	-	ASH1L	hsa_circ_0003247|chr1:155408117-155429689-|NM_018489|ASH1L	0.172641
circRNA4792	chr13	6807283	6878284	-	TASP1	hsa_circ_0059456|chr20:13398094-13463984-|NM_017714|TASP1	0.178214
circRNA2444	chr10	51801890	51805740	-	SLTM	hsa_circ_0000605|chr15:59204761-59209198-|NM_024755|SLTM	0.180022
circRNA2996	chr7	96700890	96701311	-	PKN1	hsa_circ_0109158|chr19:14578376-14578779+|NM_002741|PKN1	0.180207
circRNA1433	chr14	54949653	54952064	+	ASPH	hsa_circ_0084615|chr8:62593526-62596747-|NM_032468|ASPH	0.183722
circRNA1631	chr17	54155212	54157515	-	RNF150	hsa_circ_0071012|chr4:141868807-141870526-|NM_020724|RNF150	0.186588
circRNA7062	chr15	68206004	68207539	-	intergenic_circRNA	hsa_circ_0024085|chr11:95825055-95826681-|NM_032427|MAML2	0.189166
circRNA2388	chr10	2144024	2271991	+	FOXN3	hsa_circ_0032889|chr14:89747293-89878834-|NM_005197|FOXN3	0.190966
circRNA1816	chr17	13098874	13115755	+	FBXW8	hsa_circ_0028608|chr12:117383168-117402659+|NM_153348|FBXW8	0.194896
circRNA6253	chr17	2211680	2219257	-	MTMR3	hsa_circ_0006303|chr22:30366964-30375041+|NM_021090|MTMR3	0.195489
circRNA1220	chr1	70709085	70712923	-	UBXN7	hsa_circ_0068655|chr3:196129822-196134264-|NM_015562|UBXN7	0.195923
circRNA3906	chr1	87553970	87564102	-	PIK3CA	hsa_circ_0122796|chr3:178916537-178928353+|ENST00000263967.3|PIK3CA	0.197799
circRNA1349	chr10	56624085	56628179	+	USP3	hsa_circ_0000612|chr15:63824845-63829355+|NM_006537|USP3	0.1993
circRNA921	chr6	112048181	112060948	-	ENSCHIG00000009869	hsa_circ_0009006|chr4:16587544-16597498-|NM_001130834|LDB2	0.200829
circRNA2283	chr2	4560797	4575921	-	ECE1	hsa_circ_0002402|chr1:21599191-21616649-|NM_001113348|ECE1	0.201676
circRNA4921	chr16	53847604	53850166	-	RC3H1	hsa_circ_0015322|chr1:173949946-173953757-|NM_172071|RC3H1	0.204475
circRNA5579	chr3	27248801	27255553	+	ZYG11B	hsa_circ_0004989|chr1:53245524-53262456+|NM_024646|ZYG11B	0.204778
circRNA5278	chr4	108602091	108614315	+	SGCE	hsa_circ_0081171|chr7:94248069-94259153-|NM_001099401|SGCE	0.210257
circRNA1697	chr13	64575815	64577203	+	PHF20	hsa_circ_0005163|chr20:34430494-34435356+|NM_016436|PHF20	0.212549
circRNA4973	chr19	9553017	9559913	+	PPM1E	hsa_circ_0107202|chr17:57033009-57043254+|NM_014906|PPM1E	0.215239
circRNA4793	chr13	16617437	16643956	+	CAMK1D	hsa_circ_0017782|chr10:12802946-12833232+|NM_153498|CAMK1D	0.216783
circRNA218	chr10	56624085	56652703	+	USP3	hsa_circ_0002138|chr15:63824845-63855207+|NM_006537|USP3	0.217298
circRNA5297	chr3	100236559	100238048	-	ARNT	hsa_circ_0110772|chr1:150807013-150808969-|NM_001668|ARNT	0.218618
circRNA1484	chr1	155335892	155341767	-	intergenic_circRNA	hsa_circ_0064557|chr3:18456602-18462483-|NM_001195470|SATB1	0.222343
circRNA3140	chr1	33910554	33911087	-	VGLL3	hsa_circ_0003806|chr3:87017739-87018273-|NM_016206|VGLL3	0.224304
circRNA5414	chr8	75152931	75174221	-	UBAP2	hsa_circ_0138659|chr9:33948371-33973235-|ENST00000379238.1|UBAP2	0.225703
circRNA4050	chr17	66448186	66453684	+	intergenic_circRNA	hsa_circ_0125550|chr4:154191489-154197282+|NM_001130067|TRIM2	0.229784
ciRNA630	chr19	47186372	47223033	+	TANC2	hsa_circ_0107387|chr17:61228630-61271500+|NM_025185|TANC2	0.2322
circRNA2367	chr8	29921626	29930764	+	NFIB	hsa_circ_0086375|chr9:14146687-14155892-|NM_001190737|NFIB	0.232583
circRNA1334	chr8	98462276	98468970	-	FRRS1L	hsa_circ_0137671|chr9:111903622-111912000-|ENST00000374581.3|FRRS1L	0.233222
circRNA5346	chr1	45826400	45827586	+	CEP97	hsa_circ_0066702|chr3:101474273-101476040+|NM_024548|CEP97	0.236756
circRNA1192	chr1	19903414	19907621	-	USP25	hsa_circ_0001178|chr21:17135209-17138460+|NM_013396|USP25	0.239043
circRNA1180	chr2	122905686	122911760	+	NUP35	hsa_circ_0057298|chr2:183993014-183998351+|NM_138285|NUP35	0.239752
circRNA284	chr17	60726752	60747148	+	ARHGAP10	hsa_circ_0006473|chr4:148867767-148887990+|NM_024605|ARHGAP10	0.239887
circRNA1828	chr17	58194471	58224341	+	SMAD1	hsa_circ_0071072|chr4:146435589-146463850+|NM_005900|SMAD1	0.24019
circRNA1186	chr2	135783190	135785680	+	HERC2	hsa_circ_0002959|chr15:28412832-28414801-|NM_004667|HERC2	0.242396
circRNA2543	chr27	7982041	7990549	-	HOOK3	hsa_circ_0084151|chr8:42780699-42805598+|NM_032410|HOOK3	0.242925
circRNA442	chr19	53784564	53785205	-	SEPTIN9	hsa_circ_0005320|chr17:75398140-75398785+|NM_006640|SEPT9	0.244131
circRNA2093	chr21	23975771	23979187	-	SH3GL3	hsa_circ_0104737|chr15:84255734-84257523+|ENST00000324537.5|SH3GL3	0.245703
circRNA7106	chr28	36490591	36502614	-	GPR137B	hsa_circ_0112551|chr1:236332005-236347206+|NM_003272|GPR137B	0.246213
circRNA986	chr5	110529730	110546057	+	TNRC6B	hsa_circ_0116581|chr22:40666125-40681774+|NM_001162501|TNRC6B	0.248017
circRNA782	chr28	37131516	37150674	+	B3GALNT2	hsa_circ_0002343|chr1:235643369-235658138-|NM_152490|B3GALNT2	0.248961
circRNA490	chr26	7379167	7447736	+	ENSCHIG00000020240	hsa_circ_0005418|chr10:126727565-126799662-|NM_001083914|CTBP2	0.249262
circRNA1422	chr3	28802807	28807189	-	SSBP3	hsa_circ_0012651|chr1:54717288-54722859-|NM_001009955|SSBP3	0.249307
circRNA3221	chr8	99443219	99445631	+	PALM2AKAP2	hsa_circ_0008706|chr9:112898406-112900819+|NM_007203|PALM2-AKAP2	0.250392
circRNA4821	chr12	53588059	53602525	+	CDK8	hsa_circ_0029803|chr13:26911703-26928017+|NM_001260|CDK8	0.254426
circRNA5503	chr11	13085344	13102936	-	intergenic_circRNA	hsa_circ_0120879|chr2:71575882-71597135+|NM_014497|ZNF638	0.256402
circRNA2792	chr19	38662754	38669851	+	SOCS7	hsa_circ_0005693|chr17:36517593-36533668+|NM_014598|SOCS7	0.256542
circRNA3721	chr21	56069083	56077983	-	FBLN5	hsa_circ_0032974|chr14:92353536-92361416-|NM_006329|FBLN5	0.257008
circRNA4131	chr13	11903046	11912430	-	SFMBT2	hsa_circ_0017648|chr10:7409610-7423911-|NM_001029880|SFMBT2	0.257472
circRNA1138	chr2	13388048	13389303	-	PUM1	hsa_circ_0004949|chr1:31478699-31479949-|NM_001020658|PUM1	0.262177
circRNA5604	chr12	8510766	8518916	+	NALCN	hsa_circ_0030787|chr13:101936283-101944717-|NM_052867|NALCN	0.264089
circRNA5655	chr10	49923100	49966061	+	TCF12	hsa_circ_0035416|chr15:57355947-57384089+|NM_207037|TCF12	0.264218
circRNA5447	chr9	26864499	26919415	+	CDK19	hsa_circ_0002160|chr6:110988636-111067404-|NM_015076|CDK19	0.26651
circRNA2268	chr3	91153335	91154412	+	HIPK1	hsa_circ_0013617|chr1:114483003-114484081+|NM_198268|HIPK1	0.269493
circRNA2368	chr8	37869216	37890040	-	KDM4C	hsa_circ_0001839|chr9:6880011-6893232+|NM_001146694|KDM4C	0.270317
circRNA1211	chr1	69004754	69077695	-	ITGB5	hsa_circ_0067075|chr3:124515234-124592378-|NM_002213|ITGB5	0.270527
circRNA2256	chr3	31281644	31285372	+	PRKAA2	hsa_circ_0113679|chr1:57157066-57161832+|NM_006252|PRKAA2	0.270591
circRNA7105	chr22	519329	524966	+	VOPP1	hsa_circ_0006711|chr7:55559974-55565383-|NM_030796|VOPP1	0.271771
circRNA135	chr11	72956786	72962460	-	HADHB	hsa_circ_0053075|chr2:26496518-26502983+|NM_000183|HADHB	0.272547
circRNA3290	chr3	77644857	77648155	+	CDC14A	hsa_circ_0013325|chr1:100905487-100908552+|NM_003672|CDC14A	0.272906
circRNA7027	chr1	37059048	37069707	+	ARL13B	hsa_circ_0006135|chr3:93714717-93722752+|NM_001174150|ARL13B	0.275937
circRNA1173	chr2	109818344	109827943	+	UBR3	hsa_circ_0002603|chr2:170728745-170735084+|NM_172070|UBR3	0.276065
circRNA5872	chr28	32644993	32645880	-	ENSCHIG00000013764	hsa_circ_0093659|chr10:43971168-43971650+|ENST00000437590.2|ZNF487	0.276826
circRNA5370	chr1	134970405	134971114	+	SLCO2A1	hsa_circ_0067427|chr3:133667379-133667815-|NM_005630|SLCO2A1	0.280746
circRNA2033	chr22	42476083	42488510	+	CFAP20DC	hsa_circ_0066400|chr3:58792120-58817615-|NM_198463|C3orf67	0.282236
circRNA2282	chr2	4560797	4561009	-	ECE1	hsa_circ_0008563|chr1:21599191-21599404-|NM_001113347|ECE1	0.282303
circRNA5077	chr25	33698973	33700652	-	HIP1	hsa_circ_0080724|chr7:75197502-75203206-|NM_005338|HIP1	0.28338
circRNA181	chr10	437683	438897	-	GOLM2	hsa_circ_0003829|chr15:44671887-44673174+|NM_138423|CASC4	0.285204
circRNA5635	chr11	95685139	95685910	+	GAPVD1	hsa_circ_0088584|chr9:128094204-128094908+|NM_015635|GAPVD1	0.28758
circRNA2240	chr4	41207111	41217037	-	GLI3	hsa_circ_0079950|chr7:42079636-42088295-|NM_000168|GLI3	0.287872
circRNA5905	chr7	100766614	100769423	-	NOTCH3	hsa_circ_0049816|chr19:15276178-15278222-|NM_000435|NOTCH3	0.289101
circRNA5854	chr20	65475356	65517263	-	ADCY2	hsa_circ_0129683|chr5:7690803-7727374+|ENST00000338316.4|ADCY2	0.289783
circRNA4144	chr13	46279294	46308605	-	ZMYND11	hsa_circ_0008225|chr10:225933-267296+|NM_006624|ZMYND11	0.290018
circRNA5176	chr7	8749064	8750633	-	PAM	hsa_circ_0073491|chr5:102201526-102203097+|NM_000919|PAM	0.291855
circRNA4877	chr10	96199633	96200013	+	SIMC1	hsa_circ_0128639|chr5:175763722-175764149+|ENST00000443967.1|SIMC1	0.291926
circRNA6446	chr5	108155035	108155803	-	MICAL3	hsa_circ_0062185|chr22:18383607-18384745-|NM_015241|MICAL3	0.292045
circRNA6467	chr3	15730267	15736470	-	SCMH1	hsa_circ_0004628|chr1:41578954-41582682-|NM_001172218|SCMH1	0.292168
circRNA6760	chr19	17448201	17452586	-	ZNF207	hsa_circ_0043031|chr17:30694790-30700472+|NM_001098507|ZNF207	0.29242
circRNA726	chr21	7090981	7091526	+	IGF1R	hsa_circ_0005035|chr15:99250790-99251336+|NM_000875|IGF1R	0.293867
circRNA861	chr7	91854891	91855234	+	SAFB	hsa_circ_0005104|chr19:5641604-5641957+|NM_001201338|SAFB	0.295325
circRNA212	chr10	50135478	50137627	+	TCF12	hsa_circ_0035427|chr15:57543547-57545666+|NM_207037|TCF12	0.295396
circRNA5637	chr11	95700128	95700702	+	GAPVD1	hsa_circ_0088593|chr9:128112573-128113151+|NM_015635|GAPVD1	0.297486
circRNA5859	chr21	32781119	32789853	+	PTPN9	hsa_circ_0007595|chr15:75809599-75819602-|NM_002833|PTPN9	0.298976
circRNA674	chr23	13288369	13328342	+	CDKAL1	hsa_circ_0131454|chr6:20955649-21000603+|ENST00000274695.4|CDKAL1	0.299389
circRNA298	chr16	30014292	30018889	+	SMYD3	hsa_circ_0017286|chr1:246021797-246027188-|NM_001167740|SMYD3	0.30033
circRNA6245	chr10	64836331	64843284	+	UBR1	hsa_circ_0034885|chr15:43250210-43258484-|NM_174916|UBR1	0.300988
circRNA5307	chr3	115920960	115927398	+	PBX1	hsa_circ_0111028|chr1:164761730-164769126+|NM_002585|PBX1	0.302241
circRNA753	chr21	32781119	32784480	+	PTPN9	hsa_circ_0005559|chr15:75815461-75819602-|NM_002833|PTPN9	0.302403
circRNA3394	chr10	49923101	49966061	+	TCF12	hsa_circ_0035416|chr15:57355947-57384089+|NM_207037|TCF12	0.303109
circRNA817	chr29	46876605	46894437	+	LRP5	hsa_circ_0023182|chr11:68115314-68133170+|NM_002335|LRP5	0.303178
circRNA883	chr7	104473433	104476115	-	HOMER3	hsa_circ_0050183|chr19:19045111-19049858-|NM_001145722|HOMER3	0.303792
circRNA1896	chr14	74768097	74783279	-	ZFAT	hsa_circ_0135829|chr8:135577575-135602598-|NM_001029939|ZFAT	0.303944
circRNA5183	chr7	37581836	37587970	+	GABRB2	hsa_circ_0128482|chr5:160757889-160763776-|NM_021911|GABRB2	0.304648
circRNA5507	chr13	76787325	76818082	-	intergenic_circRNA	hsa_circ_0060773|chr20:47752369-47790806-|NM_017453|STAU1	0.304708
circRNA5335	chr2	116879271	116902609	+	AGPS	hsa_circ_0118168|chr2:178310273-178346914+|ENST00000264167.4|AGPS	0.305039
circRNA426	chr19	46586086	46603663	+	TLK2	hsa_circ_0045128|chr17:60613530-60642498+|NM_006852|TLK2	0.305069
circRNA5721	chr14	78829899	78844441	-	TRAPPC9	hsa_circ_0135874|chr8:141262875-141301177-|NM_031466|TRAPPC9	0.305188
circRNA3117	chr2	44207256	44212985	+	RAPH1	hsa_circ_0005613|chr2:204354306-204360076-|NM_213589|RAPH1	0.305921
ciRNA1891	chr18	50780291	50780623	+	SHKBP1	hsa_circ_0000936|chr19:41089303-41089623+|NM_138392|SHKBP1	0.306059
circRNA713	chr20	63793378	63930828	+	SEMA5A	hsa_circ_0071819|chr5:9318483-9437964-|NM_003966|SEMA5A	0.306072
circRNA6423	chr7	102861991	102862793	+	MYO9B	hsa_circ_0000909|chr19:17273159-17273932+|NM_004145|MYO9B	0.307907
circRNA184	chr10	1073130	1073332	+	TTC7B	hsa_circ_0102844|chr14:91044449-91044652-|ENST00000357056.2|TTC7B	0.309244
circRNA1248	chr1	149571839	149575905	+	DYRK1A	hsa_circ_0061702|chr21:38877585-38878526+|NM_130436|DYRK1A	0.309595
circRNA509	chr27	5610215	5616219	-	NGLY1	hsa_circ_0123385|chr3:25805556-25820179-|NM_018297|NGLY1	0.311959
circRNA5362	chr1	94830292	94834159	-	FNDC3B	hsa_circ_0006156|chr3:171965322-171969331+|NM_022763|FNDC3B	0.312506
circRNA5715	chr14	18569152	18569937	-	PABPC1	hsa_circ_0085144|chr8:101717816-101719033-|NM_002568|PABPC1	0.313243
circRNA1267	chr9	52548166	52558513	-	MRAP2	hsa_circ_0132464|chr6:84765030-84772711+|NM_138409|MRAP2	0.313488
circRNA2213	chr5	67092534	67095218	-	SLC41A2	hsa_circ_0097097|chr12:105255068-105260357-|ENST00000258538.3|SLC41A2	0.314143
circRNA1803	chr10	90131230	90142741	+	SERINC5	hsa_circ_0129764|chr5:79462205-79473886-|NM_001174072|SERINC5	0.316807
circRNA4213	chr10	41368225	41369151	-	FBN1	hsa_circ_0035169|chr15:48807583-48808559-|NM_000138|FBN1	0.317489
circRNA5622	chr11	24582502	24582878	+	EML4	hsa_circ_0054247|chr2:42522264-42522656+|NM_019063|EML4	0.317961
circRNA3268	chr8	98382236	98387994	-	TMEM245	hsa_circ_0087888|chr9:111795586-111800397-|NM_032012|C9orf5	0.318725
circRNA173	chr11	100565316	100566342	+	ABL1	hsa_circ_0089126|chr9:133729450-133730483+|NM_007313|ABL1	0.319999
circRNA5006	chr18	20585468	20609349	-	LONP2	hsa_circ_0039297|chr16:48286041-48311390+|NM_031490|LONP2	0.320457
circRNA5325	chr2	46955030	46956733	-	SPATS2L	hsa_circ_0057703|chr2:201303844-201305507+|NM_001100422|SPATS2L	0.320607
circRNA2998	chr6	6242898	6258474	+	PDE5A	hsa_circ_0002474|chr4:120517677-120528452-|NM_001083|PDE5A	0.323384
circRNA4250	chr16	37587751	37590303	+	PRRC2C	hsa_circ_0002269|chr1:171544065-171546776+|NM_015172|PRRC2C	0.323391
circRNA947	chr5	47804778	47825812	-	MSRB3	hsa_circ_0006925|chr12:65702308-65722383+|NM_001193460|MSRB3	0.323746
circRNA4693	chr2	74551509	74573531	+	R3HDM1	hsa_circ_0117382|chr2:136409299-136437894+|ENST00000410054.1|R3HDM1	0.32433
circRNA1454	chr9	72671481	72719045	+	SASH1	hsa_circ_0130981|chr6:148711269-148761543+|ENST00000367467.3|SASH1	0.325766
circRNA6338	chr24	32772896	32793714	+	ENSCHIG00000000386	hsa_circ_0047292|chr18:21805005-21819346-|NM_080597|OSBPL1A	0.326638
circRNA250	chr10	94401887	94406440	+	CERT1	hsa_circ_0129633|chr5:74706835-74712858-|ENST00000380494.5|COL4A3BP	0.329199
circRNA1199	chr1	57744492	57745614	+	BOC	hsa_circ_0007897|chr3:112968568-112969680+|NM_033254|BOC	0.329892
circRNA585	chr25	10291014	10308478	-	TXNDC11	hsa_circ_0009128|chr16:11815432-11830089-|NM_015914|TXNDC11	0.330305
circRNA2670	chr10	50116251	50118677	+	TCF12	hsa_circ_0006380|chr15:57523349-57526305+|NM_207037|TCF12	0.331509
circRNA2765	chr14	20131061	20134644	-	UBR5	hsa_circ_0085257|chr8:103354700-103359320-|NM_015902|UBR5	0.331635
circRNA2554	chr1	8834661	8859456	+	APP	hsa_circ_0061343|chr21:27347382-27369731-|NM_000484|APP	0.331983
ciRNA1059	chr26	35645630	35652314	-	TBC1D12	hsa_circ_0094549|chr10:96201652-96211366+|NM_015188|TBC1D12	0.333605
circRNA3267	chr1	94830292	94852648	-	FNDC3B	hsa_circ_0067985|chr3:171944660-171969331+|NM_022763|FNDC3B	0.333767
circRNA4966	chr14	65336490	65340478	+	TBC1D31	hsa_circ_0085437|chr8:124089350-124095057+|NM_145647|WDR67	0.335855
circRNA2009	chr25	10653417	10659269	+	SNX29	hsa_circ_0105022|chr16:12155384-12172772+|ENST00000566228.1|SNX29	0.33612
circRNA5619	chr11	14756469	14770365	+	YIPF4	hsa_circ_0119789|chr2:32515551-32526564+|ENST00000238831.3|YIPF4	0.336473
circRNA5050	chr24	25400200	25402299	-	RNF138	hsa_circ_0005729|chr18:29691716-29693823+|NM_016271|RNF138	0.337492
circRNA122	chr11	24569168	24570823	+	EML4	hsa_circ_0120069|chr2:42507989-42510112+|ENST00000318522.5|EML4	0.33808
circRNA193	chr10	16319391	16322074	-	ENSCHIG00000019256	hsa_circ_0032689|chr14:76088421-76091095+|NM_017791|FLVCR2	0.341689
circRNA34	chr13	46565142	46569156	-	RASSF2	hsa_circ_0059359|chr20:4776460-4781708-|NM_014737|RASSF2	0.341888
circRNA1133	chr2	9522277	9525773	+	ARID1A	hsa_circ_0008494|chr1:27056141-27059283+|NM_006015|ARID1A	0.342167
circRNA6674	chr12	50480386	50480687	-	PSPC1	hsa_circ_0099965|chr13:20346381-20346683-|NR_044998|PSPC1	0.343828
circRNA5043	chr27	31448202	31455090	-	WWC2	hsa_circ_0003437|chr4:184114751-184130178+|NM_024949|WWC2	0.347205
circRNA5277	chr4	107282556	107294459	-	ENSCHIG00000013760	hsa_circ_0135168|chr7:95657486-95668733+|NM_004411|DYNC1I1	0.347526
circRNA5099	chr22	42976689	42979703	-	ABHD6	hsa_circ_0066383|chr3:58256658-58260542+|NM_020676|ABHD6	0.34776
circRNA5089	chr22	1669017	1681134	-	SLC4A7	hsa_circ_0123420|chr3:27424643-27433299-|NM_003615|SLC4A7	0.347975
circRNA223	chr10	64662550	64665524	-	TMEM62	hsa_circ_0034937|chr15:43438690-43441349+|NM_024956|TMEM62	0.347988
circRNA3745	chr7	28957765	28975337	+	ENSCHIG00000020381	hsa_circ_0073222|chr5:80911291-80946158-|NM_012446|SSBP2	0.348699
circRNA6056	chr8	25474874	25478830	-	ADAMTSL1	hsa_circ_0086433|chr9:18657636-18662071+|NM_001040272|ADAMTSL1	0.348922
circRNA5873	chr28	36457773	36458974	+	ERO1B	hsa_circ_0112558|chr1:236384131-236385310-|NM_019891|ERO1LB	0.349162
circRNA5973	chr3	14871339	14875809	+	RLF	hsa_circ_0011889|chr1:40654726-40661436+|NM_012421|RLF	0.349185
circRNA5874	chr28	37142168	37150674	+	B3GALNT2	hsa_circ_0017071|chr1:235643369-235647831-|NM_152490|B3GALNT2	0.349392
circRNA2102	chr28	10712325	10712582	-	ZMIZ1	hsa_circ_0004900|chr10:81070680-81070941+|NM_020338|ZMIZ1	0.350343
circRNA3110	chr2	29343026	29344867	+	USP37	hsa_circ_0119145|chr2:219328028-219330899-|NM_020935|USP37	0.351438
circRNA2716	chr16	30440767	30490495	-	KIF26B	hsa_circ_0017280|chr1:245530135-245583047+|NM_018012|KIF26B	0.351764
circRNA2660	chr10	15045038	15046738	-	VASH1	hsa_circ_0102648|chr14:77237532-77239554+|NM_014909|VASH1	0.353511
circRNA1060	chr3	5321967	5341818	-	AGAP1	hsa_circ_0119381|chr2:236817381-236839567+|NM_001037131|AGAP1	0.357408
circRNA2920	chr23	30162518	30168616	-	RUNX2	hsa_circ_0003563|chr6:45399599-45405788+|NM_004348|RUNX2	0.358271
circRNA7	chr13	11816728	11842004	-	SFMBT2	hsa_circ_0017635|chr10:7285519-7318951-|NM_001029880|SFMBT2	0.358581
circRNA631	chr22	10799084	10812626	+	ITGA9	hsa_circ_0064840|chr3:37512497-37523098+|NM_002207|ITGA9	0.361487
circRNA5321	chr2	33014210	33029156	+	ENSCHIG00000021676	hsa_circ_0001099|chr2:215645283-215657169-|NM_000465|BARD1	0.362326
circRNA4573	chr3	88075403	88076790	+	CD53	hsa_circ_0000105|chr1:111434013-111435155+|NM_001040033|CD53	0.363136
circRNA959	chr5	78383935	78479347	+	TMTC1	hsa_circ_0098324|chr12:29812812-29904805-|ENST00000551659.1|TMTC1	0.363464
circRNA4835	chr11	18831143	18834796	+	CRIM1	hsa_circ_0054006|chr2:36737125-36740908+|NM_016441|CRIM1	0.367028
circRNA1061	chr3	5442697	5452004	-	AGAP1	hsa_circ_0058806|chr2:236706402-236715975+|NM_001037131|AGAP1	0.367256
circRNA1804	chr10	90131230	90156343	+	SERINC5	hsa_circ_0073161|chr5:79441912-79473886-|NM_001174072|SERINC5	0.367386
circRNA4211	chr10	24166314	24259446	-	GPHN	hsa_circ_0032254|chr14:67431907-67525503+|NM_020806|GPHN	0.367836
circRNA5680	chr17	60627687	60656283	+	ARHGAP10	hsa_circ_0071106|chr4:148778703-148803083+|NM_024605|ARHGAP10	0.368193
circRNA3667	chr22	50704631	50705032	-	DAG1	hsa_circ_0065656|chr3:49547851-49548252+|NM_001165928|DAG1	0.369457
circRNA2144	chr7	41412222	41413269	+	ADAM19	hsa_circ_0074796|chr5:156945830-156947039-|NM_033274|ADAM19	0.369712
circRNA1081	chr3	36858678	36879079	-	TM2D1	hsa_circ_0113774|chr1:62160368-62175109-|NM_032027|TM2D1	0.372608
circRNA1817	chr17	13103071	13115755	+	FBXW8	hsa_circ_0028610|chr12:117387422-117402659+|NM_153348|FBXW8	0.373224
circRNA286	chr17	60912170	60919196	-	ENSCHIG00000021047	hsa_circ_0125477|chr4:149035254-149041439-|ENST00000355292.3|NR3C2	0.374656
circRNA2505	chr25	26700189	26702475	+	intergenic_circRNA	hsa_circ_0005806|chr16:30675535-30677862+|NM_001105079|FBRS	0.385054
circRNA3103	chr2	11222455	11224041	+	YTHDF2	hsa_circ_0000039|chr1:29068914-29070498+|NM_001173128|YTHDF2	0.385567
circRNA2683	chr10	91709870	91718857	-	SCAMP1	hsa_circ_0002186|chr5:77711343-77717784+|NM_004866|SCAMP1	0.385577
circRNA2627	chr11	47968775	47972472	+	CHMP3	hsa_circ_0121119|chr2:86734601-86737602-|NM_001198954|RNF103-CHMP3	0.385758
circRNA2637	chr11	67880111	67884997	+	ANXA4	hsa_circ_0055095|chr2:70033516-70039841+|NM_001153|ANXA4	0.386265
circRNA5066	chr25	14300535	14302769	+	ABCC1	hsa_circ_0008120|chr16:16180680-16184445+|NM_004996|ABCC1	0.391157
circRNA5387	chr9	47723741	47734762	+	MDN1	hsa_circ_0077340|chr6:90408583-90497676-|NM_014611|MDN1	0.391739
circRNA605	chr25	25590377	25595882	-	XPO6	hsa_circ_0105325|chr16:28177828-28187416-|ENST00000304658.5|XPO6	0.393095
circRNA2630	chr11	62033384	62034457	+	UGP2	hsa_circ_0001020|chr2:64083439-64085070+|NM_006759|UGP2	0.393378
circRNA2834	chr18	48833722	48840298	+	SIPA1L3	hsa_circ_0050797|chr19:38590601-38601024+|NM_015073|SIPA1L3	0.393382
circRNA3069	chr4	110744070	110746564	+	PEX1	hsa_circ_0135106|chr7:92146589-92151559-|ENST00000248633.4|PEX1	0.39339
circRNA5109	chr23	7013664	7034178	+	PHACTR1	hsa_circ_0130708|chr6:13206046-13230425+|ENST00000379350.1|PHACTR1	0.395212
circRNA464	chr18	41994980	42059601	+	ZNF536	hsa_circ_0109365|chr19:30774978-30843391+|ENST00000590564.1|ZNF536	0.397017
circRNA291	chr16	25666814	25670501	-	TP53BP2	hsa_circ_0112126|chr1:223998132-224002055-|NM_005426|TP53BP2	0.397037
circRNA6247	chr10	83136037	83154843	-	ENSCHIG00000001024	hsa_circ_0005857|chr15:71534987-71549054+|NM_024817|THSD4	0.397289
circRNA5032	chr26	37695485	37750213	+	CPEB3	hsa_circ_0094451|chr10:93870832-93940776-|ENST00000412050.4|CPEB3	0.397728
circRNA3820	chr4	15569989	15577971	-	AGK	hsa_circ_0082778|chr7:141310994-141321601+|NM_018238|AGK	0.400315
circRNA316	chr16	59778455	59784050	+	CEP350	hsa_circ_0111361|chr1:179955303-179961356+|ENST00000367607.3|CEP350	0.400412
circRNA2109	chr28	29581439	29600947	+	ANK3	hsa_circ_0018440|chr10:62021616-62039397-|NM_020987|ANK3	0.40124
circRNA3401	chr13	38686087	38701000	+	SLC24A3	hsa_circ_0114781|chr20:19673902-19698237+|ENST00000328041.6|SLC24A3	0.401567
circRNA3758	chr7	85110573	85114997	-	FBN2	hsa_circ_0073805|chr5:127854965-127863660-|NM_001999|FBN2	0.401622
circRNA1464	chr23	39880139	39881237	-	UHRF1BP1	hsa_circ_0076055|chr6:34789429-34791125+|NM_017754|UHRF1BP1	0.402835
circRNA739	chr21	21304447	21317391	-	CRTC3	hsa_circ_0036850|chr15:91136867-91150710+|NM_022769|CRTC3	0.4036
circRNA3975	chr6	45307392	45308140	+	ZCCHC4	hsa_circ_0001398|chr4:25334804-25335610+|NM_024936|ZCCHC4	0.404286
circRNA399	chr14	89606883	89612699	+	ADGRB3	hsa_circ_0076952|chr6:69943181-69949118+|NM_001704|BAI3	0.406145
circRNA1787	chr10	25330391	25335338	-	FUT8	hsa_circ_0007163|chr14:66188492-66191041+|NM_178155|FUT8	0.407567
circRNA1800	chr10	88919486	88928836	+	IGDCC4	hsa_circ_0104258|chr15:65693143-65703708-|ENST00000352385.2|IGDCC4	0.40757
circRNA2404	chr5	47761159	47825812	-	MSRB3	hsa_circ_0027443|chr12:65702308-65762806+|NM_001193460|MSRB3	0.408402
circRNA5385	chr9	29080017	29090525	-	AFG1L	hsa_circ_0130218|chr6:108676857-108687536+|ENST00000368977.3|LACE1	0.408587
circRNA3973	chr7	64828268	64828567	+	VDAC1	hsa_circ_0073930|chr5:133326545-133326845-|NR_036625|VDAC1	0.413432
circRNA5341	chr1	2046391	2067484	-	HUNK	hsa_circ_0115798|chr21:33296779-33318483+|NM_014586|HUNK	0.414809
circRNA5409	chr8	69441244	69448591	+	PPP3CC	hsa_circ_0006320|chr8:22332466-22355625+|NM_001243974|PPP3CC	0.414816
circRNA1103	chr3	90987554	90988392	-	RSBN1	hsa_circ_0013607|chr1:114319831-114320430-|NM_018364|RSBN1	0.414936
circRNA6902	chr6	29915099	29947714	-	BMPR1B	hsa_circ_0070476|chr4:96025558-96052663+|NM_001203|BMPR1B	0.414971
circRNA2880	chr25	26755254	26755665	+	SRCAP	hsa_circ_0105356|chr16:30727386-30727800+|NM_006662|SRCAP	0.416067
circRNA6250	chr10	91233797	91246182	+	ARSB	hsa_circ_0073119|chr5:78251117-78265015-|NM_000046|ARSB	0.418569
circRNA2633	chr11	67590238	67599402	-	AAK1	hsa_circ_0120827|chr2:69723116-69736595-|NM_014911|AAK1	0.420545
circRNA1068	chr3	15759071	15766136	-	SCMH1	hsa_circ_0113362|chr1:41608549-41617356-|NM_001172218|SCMH1	0.421549
circRNA1363	chr7	96700891	96701311	-	PKN1	hsa_circ_0109158|chr19:14578376-14578779+|NM_002741|PKN1	0.421966
circRNA930	chr6	116850684	116856027	+	ENSCHIG00000026634	hsa_circ_0126177|chr4:3101000-3109150+|NM_002111|HTT	0.423446
circRNA1946	chr18	26331706	26332980	+	HERPUD1	hsa_circ_0105645|chr16:56969146-56970729+|NM_014685|HERPUD1	0.42804
circRNA1010	chr4	16638889	16640519	+	SLC37A3	hsa_circ_0082713|chr7:140080081-140082396-|NM_207113|SLC37A3	0.429196
circRNA1046	chr4	94130074	94136555	+	SNX13	hsa_circ_0079524|chr7:17929985-17937069-|NM_015132|SNX13	0.429952
circRNA1525	chr19	45767696	45769067	-	intergenic_circRNA	hsa_circ_0046622|chr17_ctg5_hap1:616744-618122+|NM_001193466|KIAA1267	0.437022
circRNA1303	chr8	39531931	39536010	-	RCL1	hsa_circ_0086261|chr9:4844524-4849550+|NM_005772|RCL1	0.439927
circRNA944	chr5	42660754	42700916	-	CNOT2	hsa_circ_0007127|chr12:70671911-70704797+|NR_037615|CNOT2	0.444692
circRNA1393	chr18	14329942	14335658	-	FBXO31	hsa_circ_0040766|chr16:87376482-87380856-|NM_024735|FBXO31	0.445684
circRNA1644	chr22	7566568	7593969	-	UBP1	hsa_circ_0007147|chr3:33453072-33467233-|NM_014517|UBP1	0.445931
circRNA824	chr7	3236134	3368071	+	FBXL17	hsa_circ_0073517|chr5:107521817-107684231-|NM_001163315|FBXL17	0.445988
circRNA271	chr17	20210122	20213067	-	SCARB1	hsa_circ_0029340|chr12:125292306-125294835-|NM_005505|SCARB1	0.450656
circRNA1498	chr13	33258516	33272240	-	intergenic_circRNA	hsa_circ_0000228|chr10:31661946-31676195+|NM_030751|ZEB1	0.453988
circRNA1073	chr3	19043762	19064352	-	ERI3	hsa_circ_0005246|chr1:44785299-44804994-|NM_024066|ERI3	0.45777
circRNA567	chr24	58188981	58203217	+	ZNF532	hsa_circ_0003423|chr18:56601664-56621031+|NM_018181|ZNF532	0.461229
circRNA2718	chr16	39751094	39754402	-	VPS13D	hsa_circ_0110653|chr1:12516053-12520451+|NM_015378|VPS13D	0.461409
circRNA379	chr14	14937880	14938087	+	CPQ	hsa_circ_0003917|chr8:97892025-97892233+|NM_016134|PGCP	0.462976
circRNA38	chr13	63406318	63417045	+	ITCH	hsa_circ_0114974|chr20:33001547-33030108+|ENST00000262650.6|ITCH	0.467965
circRNA3442	chr11	29744772	29745680	-	FBXO11	hsa_circ_0003872|chr2:48065997-48066908-|NM_001190274|FBXO11	0.470383
circRNA1442	chr17	60720269	60733792	+	ARHGAP10	hsa_circ_0001449|chr4:148860975-148876525+|NM_024605|ARHGAP10	0.472489
circRNA3354	chr7	59107241	59107465	-	intergenic_circRNA	hsa_circ_0002449|chr5:139574030-139574237+|NM_032412|C5orf32	0.474827
circRNA1437	chr17	64189860	64196524	-	SH3D19	hsa_circ_0071259|chr4:152080391-152086848-|NM_001009555|SH3D19	0.475711
circRNA340	chr15	6485745	6490349	+	AMBRA1	hsa_circ_0003110|chr11:46529740-46534363-|NM_017749|AMBRA1	0.476937
circRNA127	chr11	37342515	37346132	-	RTN4	hsa_circ_0001006|chr2:55209650-55214834-|NM_020532|RTN4	0.478121
circRNA2865	chr24	34826284	34828382	-	MIB1	hsa_circ_0047096|chr18:19345732-19348713+|NM_020774|MIB1	0.479759
circRNA3364	chr15	31809909	31816565	-	RNF121	hsa_circ_0023409|chr11:71693806-71701763+|NR_024148|RNF121	0.480594
circRNA729	chr21	14176905	14187268	-	SLCO3A1	hsa_circ_0104902|chr15:92663694-92671719+|ENST00000318445.6|SLCO3A1	0.481014
circRNA3088	chr3	91153335	91163928	+	HIPK1	hsa_circ_0110533|chr1:114483003-114495511+|ENST00000369558.1|HIPK1	0.481442
circRNA1140	chr2	15315846	15317054	+	ZNF362	hsa_circ_0011471|chr1:33745724-33747412+|NM_152493|ZNF362	0.48241
circRNA1168	chr2	99258340	99264275	-	ENSCHIG00000022217	hsa_circ_0117783|chr2:160303292-160310312-|ENST00000392783.2|BAZ2B	0.486553
circRNA1820	chr17	17707977	17708308	-	RHOF	hsa_circ_0000450|chr12:122218777-122219098-|NM_019034|RHOF	0.486926
circRNA4042	chr14	54129996	54144174	-	intergenic_circRNA	hsa_circ_0136872|chr8:63866460-63878129+|ENST00000519049.1|NKAIN3	0.489532
circRNA1236	chr1	132525637	132546726	-	PCCB	hsa_circ_0122051|chr3:136012597-136035906+|ENST00000471595.1|PCCB	0.492073
circRNA182	chr10	465964	472837	-	GOLM2	hsa_circ_0035050|chr15:44615162-44624276+|NM_138423|CASC4	0.492497
circRNA1048	chr4	104313172	104330801	+	ICA1	hsa_circ_0079422|chr7:8257934-8275635-|NM_004968|ICA1	0.492699
circRNA2836	chr18	50894274	50897122	+	ITPKC	hsa_circ_0109644|chr19:41231244-41235320+|NM_025194|ITPKC	0.493824
circRNA2002	chr25	1959081	1968274	+	PDPK1	hsa_circ_0005466|chr16:2607703-2616454+|NM_002613|PDPK1	0.494654
circRNA381	chr14	16097752	16101962	-	RIDA	hsa_circ_0137454|chr8:99116716-99120979-|ENST00000254878.3|HRSP12	0.495035
circRNA1120	chr3	119515866	119525613	+	DCAF6	hsa_circ_0111079|chr1:168034827-168037701+|NM_001198956|DCAF6	0.497569
circRNA3715	chr21	29924790	29937443	+	ADAMTS7	hsa_circ_0036488|chr15:79080572-79092889-|NM_014272|ADAMTS7	0.499159
circRNA3094	chr3	115920960	115949477	+	PBX1	hsa_circ_0111030|chr1:164761730-164790863+|NM_002585|PBX1	0.499277
circRNA3426	chr12	65385602	65386992	+	DHRS12	hsa_circ_0030316|chr13:52364146-52365393-|NM_024705|DHRS12	0.503297
circRNA4974	chr19	11765580	11784468	-	BCAS3	hsa_circ_0044991|chr17:58945936-59161925+|NM_001099432|BCAS3	0.504366
circRNA5171	chr29	45060017	45060440	+	RBM4	hsa_circ_0004144|chr11:66444138-66444562-|NM_031492|RBM4B	0.504605
circRNA5383	chr9	26507368	26538385	-	SLC16A10	hsa_circ_0130336|chr6:111493897-111527938+|NM_018593|SLC16A10	0.505164
circRNA3891	chr1	8834660	8859456	+	APP	hsa_circ_0061343|chr21:27347382-27369731-|NM_000484|APP	0.507075
circRNA5003	chr18	3680070	3688618	+	ZNRF1	hsa_circ_0040537|chr16:75127469-75140469+|NM_032268|ZNRF1	0.508774
circRNA5110	chr23	10647329	10648120	-	KIF13A	hsa_circ_0007867|chr6:17764385-17765177-|NM_001105568|KIF13A	0.50899
circRNA1087	chr3	40293862	40295967	+	RAVER2	hsa_circ_0012860|chr1:65278420-65280523+|NM_018211|RAVER2	0.50948
circRNA5662	chr10	87252953	87258055	-	SMAD3	hsa_circ_0036013|chr15:67473578-67479847+|NM_005902|SMAD3	0.509832
circRNA5908	chr7	107564831	107586873	-	RNF130	hsa_circ_0075339|chr5:179440060-179467647-|NM_018434|RNF130	0.509904
circRNA599	chr25	19919363	19920776	+	POLR3E	hsa_circ_0038508|chr16:22319468-22320831+|NM_018119|POLR3E	0.511116
circRNA1872	chr15	42389205	42389460	+	TEAD1	hsa_circ_0095328|chr11:12785725-12785981+|ENST00000361905.4|TEAD1	0.511827
circRNA459	chr18	23586820	23605096	+	FTO	hsa_circ_0005941|chr16:53907697-53922863+|NM_001080432|FTO	0.515395
circRNA1132	chr2	9282405	9296833	+	DHDDS	hsa_circ_0011000|chr1:26772806-26786635+|NM_024887|DHDDS	0.515752
circRNA1242	chr1	144951801	144971269	+	ADARB1	hsa_circ_0062004|chr21:46591524-46624651+|NM_015833|ADARB1	0.516029
circRNA4334	chr18	53111917	53114152	+	ENSCHIG00000001565	hsa_circ_0050787|chr19:38074871-38077646-|NM_016536|ZNF571	0.516362
circRNA5055	chr24	54878800	54883065	-	TCF4	hsa_circ_0108651|chr18:52942849-52946887-|NM_001083962|TCF4	0.520595
circRNA5068	chr25	14326433	14328805	+	ABCC1	hsa_circ_0000678|chr16:16215831-16219768+|NM_019899|ABCC1	0.520684
circRNA5315	chr2	16052241	16053063	-	DIS3L2	hsa_circ_0004862|chr2:232879544-232880381+|NM_152383|DIS3L2	0.520956
circRNA416	chr19	33515998	33524256	+	ULK2	hsa_circ_0106347|chr17:19689249-19705235-|NM_014683|ULK2	0.521478
circRNA1332	chr8	98394959	98395356	-	TMEM245	hsa_circ_0087905|chr9:111812562-111812972-|NM_032012|C9orf5	0.522197
circRNA5897	chr7	80026382	80035745	+	PRDM6	hsa_circ_0073696|chr5:122506459-122516017+|NM_001136239|PRDM6	0.524006
circRNA5916	chr6	89640999	89641931	+	MTHFD2L	hsa_circ_0069977|chr4:75040222-75041120+|NM_001144978|MTHFD2L	0.524085
circRNA3149	chr1	71056305	71058761	+	PAK2	hsa_circ_0123230|chr3:196541321-196545027+|ENST00000327134.3|PAK2	0.525429
circRNA1039	chr4	73926021	73959590	+	SRPK2	hsa_circ_0132894|chr7:104800953-104844232-|NM_182691|SRPK2	0.52623
circRNA1562	chr25	40749313	40770688	-	intergenic_circRNA	hsa_circ_0134225|chr7:3658711-3681737+|ENST00000404826.2|SDK1	0.526773
circRNA846	chr7	63673365	63674113	+	MACROH2A1	hsa_circ_0004854|chr5:134705095-134705832-|NM_138610|H2AFY	0.528089
circRNA301	chr16	39642023	39643579	+	DHRS3	hsa_circ_0010024|chr1:12638745-12640694-|NM_004753|DHRS3	0.529279
circRNA308	chr16	43428785	43466290	+	RERE	hsa_circ_0009581|chr1:8555122-8601377-|NM_012102|RERE	0.530385
circRNA4939	chr15	5679345	5693800	+	CELF1	hsa_circ_0003509|chr11:47493742-47510576-|NM_001025596|CELF1	0.530618
circRNA5014	chr18	55667171	55667583	+	EHD2	hsa_circ_0003146|chr19:48229068-48229481+|NM_014601|EHD2	0.530843
circRNA4813	chr13	74480547	74480841	-	CDH22	hsa_circ_0115284|chr20:44869601-44869896-|ENST00000372262.3|CDH22	0.530866
circRNA283	chr17	60720268	60747148	+	ARHGAP10	hsa_circ_0007265|chr4:148860975-148887990+|NM_024605|ARHGAP10	0.531606
circRNA3090	chr3	100668786	100669722	-	PI4KB	hsa_circ_0006892|chr1:151288048-151288985-|NM_001198773|PI4KB	0.533159
circRNA5831	chr23	10577924	10580527	-	NUP153	hsa_circ_0007370|chr6:17646297-17649531-|NM_005124|NUP153	0.53414
circRNA2826	chr18	39528354	39528585	+	ZFHX3	hsa_circ_0040431|chr16:72923629-72923861-|NM_006885|ZFHX3	0.534915
circRNA5995	chr3	118755842	118761580	+	POU2F1	hsa_circ_0111061|chr1:167334703-167341273+|ENST00000367865.1|POU2F1	0.534973
circRNA3128	chr2	110786513	110787738	+	GORASP2	hsa_circ_0057019|chr2:171818172-171819456+|NM_015530|GORASP2	0.535155
circRNA3147	chr1	69539854	69548742	-	ZNF148	hsa_circ_0067107|chr3:125042152-125050082-|NM_021964|ZNF148	0.535392
circRNA3450	chr11	73734397	73741131	+	DNMT3A	hsa_circ_0053028|chr2:25497809-25505580-|NM_175629|DNMT3A	0.536217
circRNA977	chr5	102783402	102783911	+	IFFO1	hsa_circ_0000375|chr12:6657590-6657991-|NM_080730|IFFO1	0.53639
circRNA4639	chr9	72671480	72760125	+	SASH1	hsa_circ_0130983|chr6:148711269-148808851+|ENST00000367467.3|SASH1	0.536979
circRNA1445	chr10	87268358	87273594	-	SMAD3	hsa_circ_0003973|chr15:67457232-67462942+|NM_005902|SMAD3	0.537481
ciRNA1476	chr18	48365778	48375795	-	ENSCHIG00000024889	hsa_circ_0109534|chr19:37579940-37587017+|ENST00000337995.3|ZNF420	0.53762
circRNA2708	chr17	66737684	66744021	+	TMEM131L	hsa_circ_0071298|chr4:154471224-154479520+|NM_001131007|KIAA0922	0.53804
circRNA1659	chr7	29106671	29133240	+	ENSCHIG00000020381	hsa_circ_0073211|chr5:80756873-80785128-|NM_012446|SSBP2	0.539032
circRNA562	chr24	54868828	54883065	-	TCF4	hsa_circ_0108650|chr18:52937061-52946887-|NM_001083962|TCF4	0.539155
circRNA1378	chr8	75160416	75174221	-	UBAP2	hsa_circ_0001848|chr9:33956076-33973235-|NM_018449|UBAP2	0.539977
circRNA6794	chr26	6496848	6505020	+	ADAM12	hsa_circ_0020374|chr10:127724714-127731717-|NM_003474|ADAM12	0.541636
circRNA2301	chr2	88002530	88009327	+	ACVR2A	hsa_circ_0001073|chr2:148653869-148657467+|NM_001616|ACVR2A	0.542652
circRNA1799	chr10	82514219	82521288	+	MYO9A	hsa_circ_0036158|chr15:72180344-72186119-|NM_006901|MYO9A	0.543483
circRNA3376	chr22	21761034	21765057	+	SUMF1	hsa_circ_0064039|chr3:4490949-4494733-|NM_182760|SUMF1	0.543583
circRNA4245	chr16	25215175	25219782	-	SUSD4	hsa_circ_0112120|chr1:223437971-223442017-|ENST00000343846.3|SUSD4	0.543698
circRNA2307	chr2	131790197	131796719	-	WDR33	hsa_circ_0003192|chr2:128520635-128528578-|NM_018383|WDR33	0.544168
circRNA32	chr13	46091970	46093744	+	DIP2C	hsa_circ_0003023|chr10:530720-532470-|NM_014974|DIP2C	0.5452
circRNA4635	chr9	26066652	26079267	+	FYN	hsa_circ_0130378|chr6:112015577-112029223-|ENST00000354650.3|FYN	0.548015
circRNA2294	chr2	33008781	33029156	+	ENSCHIG00000021676	hsa_circ_0058055|chr2:215645283-215661841-|NM_000465|BARD1	0.549752
circRNA4423	chr20	62850236	62853583	-	MARCHF6	hsa_circ_0071865|chr5:10414544-10415781+|NM_005885|MARCH6	0.550684
circRNA1231	chr1	96760493	96762966	+	PHC3	hsa_circ_0001360|chr3:169863210-169867032-|NM_024947|PHC3	0.55086
circRNA183	chr10	1010403	1038060	+	TTC7B	hsa_circ_0032922|chr14:91084272-91113367-|NM_001010854|TTC7B	0.552579
circRNA923	chr6	113039459	113046030	-	QDPR	hsa_circ_0069249|chr4:17503341-17510986-|NM_000320|QDPR	0.553107
circRNA6226	chr11	25640249	25661509	-	THADA	hsa_circ_0002392|chr2:43725971-43755127-|NM_001083953|THADA	0.554049
circRNA4443	chr28	36497251	36502614	-	GPR137B	hsa_circ_0112549|chr1:236332005-236341936+|NM_003272|GPR137B	0.554675
circRNA2414	chr13	17437243	17447527	-	CCNY	hsa_circ_0018200|chr10:35772331-35805551+|NM_145012|CCNY	0.555003
circRNA4499	chr6	60396787	60406707	-	APBB2	hsa_circ_0008453|chr4:40936472-40947087-|NM_001166050|APBB2	0.555147
circRNA4293	chr14	47236935	47237624	+	EYA1	hsa_circ_0137085|chr8:72211281-72211955-|ENST00000340726.3|EYA1	0.555667
circRNA84	chr12	65973181	65973914	-	FAM124A	hsa_circ_0030292|chr13:51825603-51826337+|NM_145019|FAM124A	0.556148
circRNA5350	chr1	67166655	67169983	+	PDIA5	hsa_circ_0067013|chr3:122808014-122811289+|NM_006810|PDIA5	0.55659
ciRNA327	chr4	2472182	2480531	-	RBM33	hsa_circ_0002094|chr7:155499553-155511137+|NM_053043|RBM33	0.557404
circRNA2714	chr16	26029671	26032182	+	CNIH4	hsa_circ_0000190|chr1:224553580-224559125+|NM_014184|CNIH4	0.557609
circRNA2580	chr13	63571185	63573623	-	PIGU	hsa_circ_0059986|chr20:33222418-33225789-|NM_080476|PIGU	0.562025
circRNA3690	chr20	4716697	4732011	+	ERGIC1	hsa_circ_0128611|chr5:172324004-172341841+|NM_001031711|ERGIC1	0.56249
circRNA4637	chr9	51129110	51130615	+	SNX14	hsa_circ_0004990|chr6:86281854-86284096-|NM_153816|SNX14	0.563421
circRNA1777	chr10	465964	467623	-	GOLM2	hsa_circ_0004078|chr15:44620882-44624276+|NM_138423|CASC4	0.567101
circRNA520	chr27	12190275	12190969	+	NSD3	hsa_circ_0083995|chr8:38194822-38205733-|NM_023034|WHSC1L1	0.56787
circRNA1064	chr3	10878130	10878664	+	AGO4	hsa_circ_0113206|chr1:36315761-36316658+|ENST00000488778.1|AGO4	0.56828
circRNA1690	chr13	42275339	42281147	+	ENSCHIG00000026283	hsa_circ_0002665|chr10:5836847-5842668-|NM_001494|GDI2	0.575319
circRNA1206	chr1	66819424	66843323	+	SLC49A4	hsa_circ_0067008|chr3:122552163-122579049+|NM_032839|DIRC2	0.575649
circRNA1108	chr3	100578702	100579176	+	PIP5K1A	hsa_circ_0014132|chr1:151214598-151215043+|NM_001135638|PIP5K1A	0.576471
circRNA805	chr29	31755596	31768571	-	ARHGAP32	hsa_circ_0007843|chr11:128993340-129034322-|NM_001142685|ARHGAP32	0.580367
circRNA1945	chr18	25613546	25615600	+	AMFR	hsa_circ_0000704|chr16:56419830-56423287-|NM_001144|AMFR	0.580436
circRNA342	chr15	6490170	6502850	+	AMBRA1	hsa_circ_0007001|chr11:46515157-46529920-|NM_017749|AMBRA1	0.58047
circRNA77	chr12	57925877	57926481	+	FRY	hsa_circ_0100247|chr13:32813388-32814018+|ENST00000380250.3|FRY	0.581827
ciRNA350	chr6	50615303	50642085	+	ENSCHIG00000007382	hsa_circ_0126176|chr4:30921774-30951837+|ENST00000509925.1|PCDH7	0.582209
circRNA200	chr10	21456196	21457898	-	SMOC1	hsa_circ_0032356|chr14:70418854-70420249+|NM_001034852|SMOC1	0.583244
circRNA4770	chr5	110564036	110568451	+	TNRC6B	hsa_circ_0063413|chr22:40704515-40709001+|NM_001162501|TNRC6B	0.58656
circRNA1753	chr11	67590238	67599399	-	AAK1	hsa_circ_0120827|chr2:69723116-69736595-|NM_014911|AAK1	0.587595
circRNA1190	chr1	8771678	8774369	+	APP	hsa_circ_0003038|chr21:27423315-27425664-|NM_000484|APP	0.58871
circRNA4776	chr16	43458953	43494508	+	RERE	hsa_circ_0009574|chr1:8525984-8568734-|NM_012102|RERE	0.590249
circRNA224	chr10	64662550	64662939	-	TMEM62	hsa_circ_0034942|chr15:43440952-43441349+|NM_024956|TMEM62	0.592616
circRNA3449	chr11	73706214	73741131	+	DNMT3A	hsa_circ_0053029|chr2:25497809-25537030-|NM_175629|DNMT3A	0.593616
circRNA262	chr17	13083954	13115755	+	FBXW8	hsa_circ_0003677|chr12:117365827-117402659+|NM_153348|FBXW8	0.594018
circRNA1416	chr7	59679600	59684365	-	UBE2D2	hsa_circ_0005728|chr5:138979956-138994551+|NM_181838|UBE2D2	0.595017
circRNA1630	chr19	50495961	50496895	-	HGS	hsa_circ_0004721|chr17:79660683-79661883+|NM_004712|HGS	0.599709
circRNA2824	chr18	39463532	39471680	+	ZFHX3	hsa_circ_0003702|chr16:72984367-72994093-|NM_006885|ZFHX3	0.600459
circRNA3264	chr8	101496115	101498424	+	HSDL2	hsa_circ_0088095|chr9:115200710-115204050+|NM_032303|HSDL2	0.601972
circRNA205	chr10	24210232	24259446	-	GPHN	hsa_circ_0032253|chr14:67431907-67490392+|NM_020806|GPHN	0.602311
circRNA3391	chr1	8847976	8859456	+	APP	hsa_circ_0061342|chr21:27347382-27354790-|NM_000484|APP	0.603543
circRNA2214	chr5	69658696	69660929	-	PRDM4	hsa_circ_0007468|chr12:108136973-108140201-|NM_012406|PRDM4	0.606177
circRNA1419	chr19	39410858	39412722	-	FBXL20	hsa_circ_0106778|chr17:37453379-37457328-|NM_032875|FBXL20	0.607622
circRNA2149	chr7	65855392	65861739	-	ENSCHIG00000009256	hsa_circ_0127950|chr5:132400671-132406188+|ENST00000304858.2|HSPA4	0.607697
circRNA1278	chr9	82334239	82336797	+	TMEM181	hsa_circ_0078510|chr6:159026298-159029782+|NM_020823|TMEM181	0.608028
circRNA669	chr23	8944679	8959897	-	DTNBP1	hsa_circ_0075683|chr6:15627573-15652371-|NR_036448|DTNBP1	0.61417
circRNA111	chr11	14444904	14466180	-	ENSCHIG00000006439	hsa_circ_0053394|chr2:32142994-32168452-|NM_015955|MEMO1	0.615154
circRNA2126	chr29	41262494	41263074	-	TUT1	hsa_circ_0096055|chr11:62348577-62349173-|ENST00000496634.2|MIR3654	0.615712
circRNA3127	chr2	108846378	108872448	+	CERS6	hsa_circ_0007024|chr2:169547543-169574488+|NM_203463|CERS6	0.616681
circRNA79	chr12	62024731	62025163	-	SUPT20H	hsa_circ_0100423|chr13:37598171-37598579-|NM_001014286|FAM48A	0.618434
circRNA482	chr18	56569925	56570497	-	GYS1	hsa_circ_0002296|chr19:49488717-49489292-|NM_002103|GYS1	0.619194
circRNA1330	chr8	96510428	96512708	+	ZNF462	hsa_circ_0137651|chr9:109734285-109736554+|ENST00000277225.5|ZNF462	0.620132
circRNA1145	chr2	17843218	17852884	+	TRIP12	hsa_circ_0058585|chr2:230693908-230705643-|NM_004238|TRIP12	0.621553
circRNA3272	chr19	39410858	39415659	-	FBXL20	hsa_circ_0106779|chr17:37453379-37459892-|NM_032875|FBXL20	0.621643
circRNA1778	chr10	1010403	1013814	+	TTC7B	hsa_circ_0032924|chr14:91110391-91113367-|NM_001010854|TTC7B	0.622502
circRNA1561	chr25	32522381	32523741	+	intergenic_circRNA	hsa_circ_0005619|chr7:74103457-74105443+|NM_032999|GTF2I	0.625696
circRNA1203	chr1	65121870	65122347	+	GTF2E1	hsa_circ_0006498|chr3:120469369-120469847+|NM_005513|GTF2E1	0.62575
circRNA581	chr25	9541118	9542996	+	CLEC16A	hsa_circ_0037828|chr16:11064981-11066918+|NM_015226|CLEC16A	0.629458
circRNA724	chr21	5265710	5268027	-	ASB7	hsa_circ_0007550|chr15:101149911-101152632+|NM_198243|ASB7	0.630169
circRNA2586	chr13	65895632	65897174	+	SRC	hsa_circ_0060300|chr20:36022297-36024714+|NM_005417|SRC	0.631625
circRNA2976	chr7	3207819	3236265	+	FBXL17	hsa_circ_0001518|chr5:107684099-107703654-|NM_001163315|FBXL17	0.63174
circRNA2174	chr7	102403868	102404432	+	TMEM38A	hsa_circ_0109196|chr19:16790794-16791392+|ENST00000187762.2|TMEM38A	0.632308
circRNA559	chr24	46807664	46817507	-	PIAS2	hsa_circ_0108504|chr18:44435307-44444211-|ENST00000585916.1|PIAS2	0.634985
circRNA4366	chr24	54878800	54957501	-	TCF4	hsa_circ_0047732|chr18:52942849-53018234-|NM_001243228|TCF4	0.635308
circRNA2245	chr4	64154408	64162789	+	ZNF277	hsa_circ_0081984|chr7:111926927-111936366+|NM_021994|ZNF277	0.635328
circRNA1553	chr24	40391071	40392305	-	intergenic_circRNA	hsa_circ_0108869|chr18:7044720-7046366-|ENST00000389658.3|LAMA1	0.635899
circRNA3390	chr20	41511767	41520397	-	PDZD2	hsa_circ_0128825|chr5:31995681-32010588+|ENST00000438447.1|PDZD2	0.636096
circRNA1360	chr26	18933844	18945313	-	VTI1A	hsa_circ_0002533|chr10:114286845-114298089+|NM_145206|VTI1A	0.638186
circRNA1699	chr13	66242646	66257240	+	CTNNBL1	hsa_circ_0007050|chr20:36393598-36407737+|NM_030877|CTNNBL1	0.638342
circRNA4425	chr20	66420446	66426883	-	TENT4A	hsa_circ_0008903|chr5:6737622-6746540+|NM_006999|PAPD7	0.639804
ciRNA333	chr2	2693049	2731662	-	ENSCHIG00000024369	hsa_circ_0010404|chr1:19705033-19746244-|NR_038125|CAPZB	0.643066
circRNA1550	chr23	46017629	46021373	+	intergenic_circRNA	hsa_circ_0004247|chr6:57393111-57398317+|NM_000947|PRIM2	0.643438
circRNA2236	chr4	34558477	34560757	-	CPED1	hsa_circ_0082040|chr7:120737752-120740148+|NM_024913|C7orf58	0.645354
circRNA139	chr11	78230041	78244842	+	PUM2	hsa_circ_0052867|chr2:20507738-20527139-|NM_015317|PUM2	0.647667
circRNA2591	chr13	76798821	76800349	-	ENSCHIG00000001799	hsa_circ_0060775|chr20:47768118-47770608-|NM_017453|STAU1	0.648979
circRNA378	chr14	12418438	12425224	-	VIRMA	hsa_circ_0008316|chr8:95547066-95556170-|NM_015496|KIAA1429	0.649037
circRNA4571	chr3	72167775	72194318	+	TLCD4	hsa_circ_0005720|chr1:95609446-95639445+|NM_001199679|TMEM56	0.64977
circRNA2201	chr6	113039459	113042546	-	QDPR	hsa_circ_0069248|chr4:17503341-17506098-|NM_000320|QDPR	0.649926
circRNA3814	chr5	112121725	112127445	-	TCF20	hsa_circ_0008561|chr22:42605656-42611347-|NM_005650|TCF20	0.651468
circRNA880	chr7	103710479	103710915	+	MAST3	hsa_circ_0109234|chr19:18245388-18245792+|NM_015016|MAST3	0.656599
circRNA583	chr25	10262133	10275524	-	TXNDC11	hsa_circ_0037864|chr16:11778020-11794420-|NM_015914|TXNDC11	0.660639
circRNA2990	chr7	71781738	71785760	+	LMAN2	hsa_circ_0128677|chr5:176761284-176765606-|NM_006816|LMAN2	0.661514
circRNA457	chr18	14819984	14821504	+	BANP	hsa_circ_0040816|chr16:88037900-88039871+|NM_001173543|BANP	0.661525
circRNA1704	chr13	71745057	71749991	+	IFT52	hsa_circ_0060442|chr20:42242489-42249565+|NM_016004|IFT52	0.662346
circRNA2434	chr4	1631740	1666726	+	LMBR1	hsa_circ_0133780|chr7:156549086-156589186-|ENST00000353442.4|LMBR1	0.665554
circRNA1418	chr11	68258752	68263560	-	TIA1	hsa_circ_0055120|chr2:70451685-70456450-|NM_022173|TIA1	0.666528
circRNA326	chr16	70189748	70191958	+	INTS7	hsa_circ_0111880|chr1:212139771-212142049-|NR_037667|INTS7	0.669161
circRNA6	chr13	11799941	11805015	-	SFMBT2	hsa_circ_0017625|chr10:7262372-7269899-|NM_001029880|SFMBT2	0.669313
circRNA220	chr10	57614139	57614364	+	ZNF609	hsa_circ_0104222|chr15:64915025-64915251+|ENST00000326648.3|ZNF609	0.669528
circRNA1241	chr1	143673369	143694414	+	TRAPPC10	hsa_circ_0061917|chr21:45451971-45483666+|NM_003274|TRAPPC10	0.670028
circRNA2949	chr21	67329005	67329196	+	MARK3	hsa_circ_0008995|chr14:103871412-103871604+|NM_001128918|MARK3	0.670741
circRNA4716	chr27	8413554	8419466	-	POLB	hsa_circ_0084106|chr8:42202470-42210086+|NM_002690|POLB	0.671176
circRNA35	chr13	51527964	51529592	-	PTPRA	hsa_circ_0001127|chr20:2967410-2969120+|NM_080841|PTPRA	0.671319
circRNA3007	chr6	61460128	61469519	+	SLC30A9	hsa_circ_0126396|chr4:42025318-42051496+|ENST00000264451.6|SLC30A9	0.67148
circRNA3451	chr11	78230041	78276055	+	PUM2	hsa_circ_0052858|chr2:20490412-20527139-|NM_015317|PUM2	0.672152
circRNA3054	chr4	1631739	1666726	+	LMBR1	hsa_circ_0133780|chr7:156549086-156589186-|ENST00000353442.4|LMBR1	0.674373
circRNA1117	chr3	118169959	118171443	-	ILDR2	hsa_circ_0111055|chr1:166925969-166927338-|NM_199351|ILDR2	0.675453
circRNA1877	chr15	50220758	50222035	-	SORL1	hsa_circ_0095223|chr11:121383711-121385030+|NM_003105|SORL1	0.677688
circRNA1169	chr2	99258340	99286969	-	ENSCHIG00000022217	hsa_circ_0117784|chr2:160303292-160335232-|ENST00000392783.2|BAZ2B	0.67785
circRNA818	chr29	46885667	46894437	+	LRP5	hsa_circ_0023190|chr11:68125117-68133170+|NM_002335|LRP5	0.678077
circRNA2008	chr25	10589231	10613862	+	SNX29	hsa_circ_0005478|chr16:12093153-12121301+|NM_032167|SNX29	0.679795
circRNA3084	chr3	68966846	69013680	-	TGFBR3	hsa_circ_0013143|chr1:92224169-92263028-|NR_036634|TGFBR3	0.680729
circRNA1734	chr11	3658974	3668437	+	INPP4A	hsa_circ_0121266|chr2:99135426-99149958+|ENST00000074304.5|INPP4A	0.682717
circRNA869	chr7	97922485	97923016	-	NFIX	hsa_circ_0005660|chr19:13135834-13136366+|NM_002501|NFIX	0.68377
circRNA3530	chr16	78484507	78486979	+	KDM5B	hsa_circ_0003126|chr1:202742245-202746222-|NM_006618|KDM5B	0.683823
circRNA1669	chr9	5916514	5936086	-	PHIP	hsa_circ_0001615|chr6:79752559-79770535-|NM_017934|PHIP	0.684045
circRNA3373	chr14	56966261	56986994	+	TOX	hsa_circ_0006786|chr8:59851860-59872567-|NM_014729|TOX	0.6845
circRNA237	chr10	87190346	87191186	+	ENSCHIG00000015028	hsa_circ_0003651|chr15:67528316-67529158-|NM_024666|AAGAB	0.685825
circRNA4016	chr8	51894172	51898661	+	PCSK5	hsa_circ_0087230|chr9:78638653-78641953+|NM_001190482|PCSK5	0.688192
circRNA3557	chr14	9847249	9860568	-	RUNX1T1	hsa_circ_0007443|chr8:93017343-93029591-|NM_001198625|RUNX1T1	0.688219
circRNA2337	chr1	153214734	153231121	-	RFTN1	hsa_circ_0064534|chr3:16399438-16411786-|NM_015150|RFTN1	0.68884
circRNA969	chr5	89051652	89059722	-	AEBP2	hsa_circ_0006420|chr12:19615443-19626289+|NM_153207|AEBP2	0.692144
circRNA988	chr5	110607582	110608253	+	ENSCHIG00000016369	hsa_circ_0116590|chr22:40760279-40761060+|ENST00000216194.7|ADSL	0.693698
circRNA243	chr10	90131230	90133530	+	SERINC5	hsa_circ_0129765|chr5:79470776-79473886-|NM_001174072|SERINC5	0.694181
circRNA2383	chr8	105627955	105635220	-	ASTN2	hsa_circ_0088267|chr9:119488049-119495802-|NM_014010|ASTN2	0.696716
circRNA1333	chr8	98436571	98438280	-	TMEM245	hsa_circ_0087938|chr9:111868787-111870850-|NM_032012|C9orf5	0.698071
circRNA393	chr14	74731433	74783279	-	ZFAT	hsa_circ_0085665|chr8:135521861-135602598-|NM_001029939|ZFAT	0.698136
circRNA594	chr25	15660139	15661648	+	XYLT1	hsa_circ_0105094|chr16:17292068-17294511-|ENST00000261381.6|XYLT1	0.698272
circRNA3753	chr7	65833630	65834947	-	ENSCHIG00000009256	hsa_circ_0001531|chr5:132426884-132428481+|NM_002154|HSPA4	0.698438
circRNA1455	chr15	6863322	6876397	+	PHF21A	hsa_circ_0000296|chr11:46098304-46113774-|NM_016621|PHF21A	0.700327
circRNA1815	chr17	12973798	12977188	+	RNFT2	hsa_circ_0028599|chr12:117204618-117217153+|NM_001109903|RNFT2	0.701085
circRNA3890	chr1	417735	418480	+	GART	hsa_circ_0008795|chr21:34906884-34907626-|NM_001136005|GART	0.70292
circRNA985	chr5	108921969	108923910	-	TMEM184B	hsa_circ_0005243|chr22:38641940-38644025-|NM_001195072|TMEM184B	0.7072
circRNA304	chr16	41794295	41799140	-	KIF1B	hsa_circ_0110231|chr1:10327437-10332364+|ENST00000377086.1|KIF1B	0.708492
circRNA692	chr23	39098986	39100191	+	FKBP5	hsa_circ_0076154|chr6:35586872-35588051-|NM_001145777|FKBP5	0.711623
circRNA3467	chr10	897314	918972	+	TTC7B	hsa_circ_0102854|chr14:91196418-91211266-|ENST00000357056.2|TTC7B	0.711747
circRNA3878	chr2	42299185	42300358	-	PARD3B	hsa_circ_0118873|chr2:206165253-206166425+|ENST00000406610.2|PARD3B	0.712992
circRNA208	chr10	41467461	41470972	-	FBN1	hsa_circ_0007852|chr15:48888479-48892431-|NM_000138|FBN1	0.71531
circRNA341	chr15	6485745	6502850	+	AMBRA1	hsa_circ_0007061|chr11:46515157-46534363-|NM_017749|AMBRA1	0.717012
circRNA72	chr12	52276165	52308114	+	TNFRSF19	hsa_circ_0008784|chr13:24164288-24200931+|NM_148957|TNFRSF19	0.718249
circRNA1513	chr17	66448183	66453684	+	intergenic_circRNA	hsa_circ_0005272|chr4:154191486-154197282+|NM_015271|TRIM2	0.718582
circRNA1264	chr9	32459451	32469383	+	HACE1	hsa_circ_0130156|chr6:105231960-105259268-|NM_020771|HACE1	0.720151
circRNA1318	chr8	76323957	76336025	-	FRMD3	hsa_circ_0139111|chr9:85950430-85964672-|ENST00000304195.3|FRMD3	0.720398
circRNA1122	chr2	179470	180041	-	EPHA2	hsa_circ_0005240|chr1:16464347-16464925-|NM_004431|EPHA2	0.722299
circRNA529	chr27	25578888	25581687	+	VPS37A	hsa_circ_0008592|chr8:17123415-17126465+|NM_152415|VPS37A	0.723312
circRNA1229	chr1	94939473	94964404	-	FNDC3B	hsa_circ_0001361|chr3:171830241-171851336+|NM_022763|FNDC3B	0.726396
circRNA3038	chr5	62874102	62874374	+	ACTR6	hsa_circ_0096954|chr12:100606033-100606306+|ENST00000188312.2|ACTR6	0.72717
circRNA3816	chr5	114872638	114875586	+	FBLN1	hsa_circ_0063756|chr22:45939280-45943084+|NM_006486|FBLN1	0.727737
circRNA2599	chr12	55070479	55071437	-	FLT1	hsa_circ_0100186|chr13:29041039-29041754-|NM_002019|FLT1	0.728014
circRNA2516	chr5	112047725	112066178	-	intergenic_circRNA	hsa_circ_0116669|chr22:42524175-42547286-|ENST00000360608.5|CYP2D6	0.728047
circRNA1893	chr14	50853976	50861449	-	CSPP1	hsa_circ_0084673|chr8:68024206-68031056+|NM_024790|CSPP1	0.729921
circRNA3460	chr11	96723655	96726416	+	MVB12B	hsa_circ_0088613|chr9:129154344-129157976+|NM_033446|FAM125B	0.730128
circRNA2302	chr2	92534724	92553752	+	FMNL2	hsa_circ_0056734|chr2:153399252-153417549+|NM_052905|FMNL2	0.730973
circRNA4448	chr29	9003287	9021328	+	PICALM	hsa_circ_0023902|chr11:85692171-85714494-|NM_007166|PICALM	0.731763
circRNA3043	chr5	81417541	81418394	+	TM7SF3	hsa_circ_0025703|chr12:27132716-27133579-|NM_016551|TM7SF3	0.733576
circRNA650	chr22	52106405	52106666	+	SMARCC1	hsa_circ_0065242|chr3:47651555-47651817-|NM_003074|SMARCC1	0.733831
circRNA469	chr18	48859913	48861051	+	SIPA1L3	hsa_circ_0006670|chr19:38631823-38633350+|NM_015073|SIPA1L3	0.734104
circRNA3281	chr7	22241287	22253819	+	MEF2C	hsa_circ_0129926|chr5:88044886-88057145-|ENST00000340208.5|MEF2C	0.734906
circRNA2566	chr13	29680324	29731835	-	MINDY3	hsa_circ_0017848|chr10:15838098-15889942-|NM_024948|FAM188A	0.73583
circRNA1074	chr3	20335468	20336830	-	ENSCHIG00000022480	hsa_circ_0008774|chr1:46105881-46108171-|NM_021639|GPBP1L1	0.736293
circRNA384	chr14	20145991	20148081	-	UBR5	hsa_circ_0001819|chr8:103372298-103373854-|NM_015902|UBR5	0.737396
circRNA1415	chr7	59674200	59684365	-	UBE2D2	hsa_circ_0004503|chr5:138979956-139003046+|NM_181838|UBE2D2	0.737637
circRNA2567	chr13	32285545	32291242	+	CACNB2	hsa_circ_0093257|chr10:18787283-18795476+|NM_000724|CACNB2	0.738397
circRNA3029	chr5	11761232	11789663	+	METTL25	hsa_circ_0099359|chr12:82824671-82850599+|NM_032230|C12orf26	0.739008
circRNA312	chr16	50281187	50283989	-	FBLIM1	hsa_circ_0110977|chr1:16093870-16097073+|ENST00000375766.3|FBLIM1	0.739831
circRNA3657	chr25	26949881	26950304	+	FBXL19	hsa_circ_0039122|chr16:30953436-30953857+|NM_001099784|FBXL19	0.741105
ciRNA636	chr19	9956976	9957289	+	YPEL2	hsa_circ_0005600|chr17:57430575-57430887+|NM_001005404|YPEL2	0.741629
circRNA1605	chr9	84179664	84179927	-	intergenic_circRNA	hsa_circ_0078626|chr6:161653067-161653334-|NM_020133|AGPAT4	0.742423
circRNA2901	chr22	30508491	30520814	+	FOXP1	hsa_circ_0008234|chr3:71090478-71102924-|NM_001244808|FOXP1	0.742614
circRNA909	chr6	92388991	92407810	-	CCNI	hsa_circ_0003373|chr4:77976302-77987558-|NM_006835|CCNI	0.743669
circRNA297	chr16	29962243	29973464	+	SMYD3	hsa_circ_0005090|chr1:246078831-246093239-|NM_001167740|SMYD3	0.744035
circRNA2106	chr28	19826049	19827554	-	TSPAN15	hsa_circ_0002758|chr10:71243446-71244971+|NM_012339|TSPAN15	0.744656
circRNA1165	chr2	74551505	74573531	+	R3HDM1	hsa_circ_0117382|chr2:136409299-136437894+|ENST00000410054.1|R3HDM1	0.747057
circRNA1660	chr13	29680325	29731835	-	MINDY3	hsa_circ_0017848|chr10:15838098-15889942-|NM_024948|FAM188A	0.747629
circRNA1143	chr2	17811360	17828172	+	TRIP12	hsa_circ_0003273|chr2:230723487-230744844-|NM_004238|TRIP12	0.748551
circRNA2420	chr15	54712447	54750269	+	SIK3	hsa_circ_0024366|chr11:116797934-116827780-|NM_025164|SIK3	0.748585
circRNA774	chr28	27637911	27638136	-	ARID5B	hsa_circ_0018451|chr10:63699941-63700167+|NM_032199|ARID5B	0.748961
circRNA1216	chr1	69689998	69690873	-	SNX4	hsa_circ_0067115|chr3:125216184-125217038-|NM_003794|SNX4	0.749238
circRNA1993	chr24	47713523	47745509	-	SMAD2	hsa_circ_0000847|chr18:45391429-45423180-|NM_001003652|SMAD2	0.751401
ciRNA1242	chr17	2468248	2472900	-	ENSCHIG00000014122	hsa_circ_0005386|chr22:30032739-30038274+|NM_181832|NF2	0.751781
circRNA3208	chr8	69179691	69180655	+	BMP1	hsa_circ_0002075|chr8:22054192-22054933+|NR_033403|BMP1	0.752254
circRNA2440	chr10	465965	472837	-	GOLM2	hsa_circ_0035050|chr15:44615162-44624276+|NM_138423|CASC4	0.753698
circRNA769	chr28	12073813	12076157	+	DLG5	hsa_circ_0018937|chr10:79613111-79616650-|NM_004747|DLG5	0.753981
circRNA2209	chr5	33869887	33873423	-	ARID2	hsa_circ_0004985|chr12:46285562-46287504+|NM_152641|ARID2	0.755457
circRNA204	chr10	22227296	22252333	+	DCAF5	hsa_circ_0003485|chr14:69558390-69589077-|NM_003861|DCAF5	0.75618
circRNA94	chr11	2534036	2534462	-	KANSL3	hsa_circ_0055683|chr2:97285095-97285499-|NM_017991|KANSL3	0.758692
circRNA1443	chr17	60733735	60747148	+	ARHGAP10	hsa_circ_0071122|chr4:148876466-148887990+|NM_024605|ARHGAP10	0.759113
circRNA239	chr10	88871611	88876559	+	DPP8	hsa_circ_0104272|chr15:65756098-65766626-|ENST00000341861.5|DPP8	0.760726
circRNA2182	chr7	107820901	107829759	-	MAPK9	hsa_circ_0075348|chr5:179688683-179696409-|NM_139069|MAPK9	0.760872
circRNA1888	chr14	38021133	38021374	+	ZNF704	hsa_circ_0137171|chr8:81733608-81733850-|ENST00000327835.3|ZNF704	0.761796
circRNA3155	chr1	138563718	138575348	-	ATP2C1	hsa_circ_0005797|chr3:130649259-130660543+|NM_001199179|ATP2C1	0.762187
circRNA3178	chr9	72671480	72719045	+	SASH1	hsa_circ_0130981|chr6:148711269-148761543+|ENST00000367467.3|SASH1	0.762277
circRNA2381	chr8	96510428	96523195	+	ZNF462	hsa_circ_0009029|chr9:109734285-109746690+|NM_021224|ZNF462	0.762905
circRNA2369	chr8	37869216	37873520	-	KDM4C	hsa_circ_0086335|chr9:6887959-6893232+|NM_015061|KDM4C	0.763166
circRNA2621	chr11	18763685	18787848	+	CRIM1	hsa_circ_0008966|chr2:36668400-36691798+|NM_016441|CRIM1	0.763389
circRNA2758	chr15	54712446	54750269	+	SIK3	hsa_circ_0024366|chr11:116797934-116827780-|NM_025164|SIK3	0.764841
circRNA2889	chr22	1673782	1681134	-	SLC4A7	hsa_circ_0123428|chr3:27427382-27433299-|NM_003615|SLC4A7	0.765015
circRNA1770	chr11	94387335	94523421	-	DENND1A	hsa_circ_0002544|chr9:126519981-126641300-|NM_020946|DENND1A	0.765948
circRNA1739	chr11	10295741	10295925	-	MTHFD2	hsa_circ_0055280|chr2:74432831-74433016+|NR_027405|MTHFD2	0.766832
circRNA2936	chr20	62855455	62857312	-	MARCHF6	hsa_circ_0127459|chr5:10410250-10411649+|NM_005885|MARCH6	0.767716
circRNA440	chr19	52999094	53003845	-	PGS1	hsa_circ_0045904|chr17:76410959-76415756+|NM_024419|PGS1	0.767928
circRNA1336	chr8	101372502	101374249	-	PTBP3	hsa_circ_0088072|chr9:115013208-115015068-|NM_001244898|PTBP3	0.768382
circRNA3768	chr7	102860352	102862793	+	MYO9B	hsa_circ_0007396|chr19:17270204-17273932+|NM_001130065|MYO9B	0.768635
circRNA1396	chr16	19634342	19638187	-	GPATCH2	hsa_circ_0002843|chr1:217783662-217787544-|NM_018040|GPATCH2	0.769927
circRNA36	chr13	62642003	62645067	+	ENSCHIG00000017263	hsa_circ_0059858|chr20:32194761-32199141+|NM_005093|CBFA2T2	0.770102
circRNA3	chr13	6953981	6974971	-	TASP1	hsa_circ_0114696|chr20:13539654-13550233-|ENST00000337743.4|TASP1	0.770457
circRNA3927	chr9	26864498	26919415	+	CDK19	hsa_circ_0002160|chr6:110988636-111067404-|NM_015076|CDK19	0.77206
circRNA244	chr10	90131230	90146154	+	SERINC5	hsa_circ_0129763|chr5:79454658-79473886-|NM_001174072|SERINC5	0.7722
circRNA112	chr11	14444904	14454333	-	ENSCHIG00000006439	hsa_circ_0007385|chr2:32142994-32157204-|NM_015955|MEMO1	0.77232
circRNA203	chr10	22227296	22232922	+	DCAF5	hsa_circ_0007392|chr14:69583082-69589077-|NM_003861|DCAF5	0.775855
circRNA975	chr5	99737789	99738845	-	FOXJ2	hsa_circ_0025363|chr12:8196296-8197554+|NM_018416|FOXJ2	0.776775
circRNA512	chr27	6896841	6919040	-	PSD3	hsa_circ_0002111|chr8:18622958-18662408-|NM_015310|PSD3	0.779567
circRNA1030	chr4	52816810	52823094	+	CREB5	hsa_circ_0079675|chr7:28758369-28763949+|NM_182898|CREB5	0.779675
circRNA1044	chr4	93084550	93127138	-	HDAC9	hsa_circ_0133915|chr7:18801779-18833075+|ENST00000406451.3|HDAC9	0.781014
circRNA2005	chr25	9586961	9591384	+	CLEC16A	hsa_circ_0006836|chr16:11114049-11118778+|NM_015226|CLEC16A	0.783989
circRNA1305	chr8	43928416	43929383	-	DOCK8	hsa_circ_0086194|chr9:376209-377211+|NM_203447|DOCK8	0.784955
circRNA1541	chr22	29836036	29855182	+	intergenic_circRNA	hsa_circ_0124575|chr3:71759562-71777774-|NM_001134649|EIF4E3	0.785946
circRNA891	chr6	16168817	16171936	-	SEC24B	hsa_circ_0001436|chr4:110412482-110416012+|NM_006323|SEC24B	0.786628
circRNA1556	chr25	7571536	7572491	-	intergenic_circRNA	hsa_circ_0000669|chr16:8952206-8953192-|NM_001042476|CARHSP1	0.786972
circRNA1662	chr16	69271526	69272417	-	VASH2	hsa_circ_0016419|chr1:213139063-213139687+|NM_001136474|VASH2	0.788637
circRNA2411	chr10	59837164	59860672	+	L2HGDH	hsa_circ_0102016|chr14:50745237-50769735-|NM_024884|L2HGDH	0.788769
circRNA2289	chr2	9950700	9952305	+	WDTC1	hsa_circ_0112939|chr1:27587446-27589726+|ENST00000319394.3|WDTC1	0.789572
circRNA1576	chr3	20515217	20518734	+	intergenic_circRNA	hsa_circ_0012277|chr1:46290104-46295253+|NM_015112|MAST2	0.792243
circRNA2460	chr28	37131517	37150674	+	B3GALNT2	hsa_circ_0002343|chr1:235643369-235658138-|NM_152490|B3GALNT2	0.796477
circRNA2413	chr20	37978596	37980631	+	NADK2	hsa_circ_0072155|chr5:36225643-36227667-|NM_001085411|NADKD1	0.801901
circRNA4580	chr3	115947999	115949477	+	PBX1	hsa_circ_0015069|chr1:164789308-164790863+|NM_002585|PBX1	0.803081
circRNA3161	chr9	2488189	2490247	+	SENP6	hsa_circ_0077077|chr6:76331247-76333676+|NM_015571|SENP6	0.80314
circRNA4688	chr8	77799451	77816167	+	NTRK2	hsa_circ_0087378|chr9:87356806-87367000+|NM_001018065|NTRK2	0.804617
circRNA299	chr16	30489959	30490495	-	KIF26B	hsa_circ_0009150|chr1:245530135-245530669+|NM_018012|KIF26B	0.805107
circRNA4276	chr15	38827947	38829008	-	SCUBE2	hsa_circ_0096723|chr11:9051430-9052472-|ENST00000457346.2|SCUBE2	0.80515
circRNA1829	chr17	60733734	60747148	+	ARHGAP10	hsa_circ_0071122|chr4:148876466-148887990+|NM_024605|ARHGAP10	0.805389
circRNA1641	chr2	5009106	5010759	-	HSPG2	hsa_circ_0010673|chr1:22169262-22173092-|NM_005529|HSPG2	0.80652
circRNA500	chr26	29240204	29244032	+	FBXW4	hsa_circ_0000255|chr10:103432671-103436193-|NM_022039|FBXW4	0.806698
circRNA1040	chr4	73955894	73959590	+	SRPK2	hsa_circ_0081833|chr7:104800953-104809712-|NM_182691|SRPK2	0.806945
circRNA4011	chr2	23726323	23732735	+	WDFY1	hsa_circ_0119232|chr2:224776969-224782727-|ENST00000233055.4|WDFY1	0.80695
circRNA1451	chr18	44296575	44304349	-	ANKRD27	hsa_circ_0050396|chr19:33122307-33134390-|NM_032139|ANKRD27	0.807099
circRNA4763	chr8	73406460	73413736	+	intergenic_circRNA	hsa_circ_0136204|chr8:26220199-26228298+|ENST00000380737.3|PPP2R2A	0.807376
circRNA1708	chr13	78877987	78883319	-	NFATC2	hsa_circ_0060849|chr20:50133322-50140649-|NM_012340|NFATC2	0.80741
circRNA1603	chr9	81023387	81023630	+	intergenic_circRNA	hsa_circ_0078408|chr6:157405795-157406039+|NM_020732|ARID1B	0.807658
circRNA188	chr10	2144023	2271991	+	FOXN3	hsa_circ_0032889|chr14:89747293-89878834-|NM_005197|FOXN3	0.809711
circRNA4182	chr11	18831143	18846580	+	CRIM1	hsa_circ_0006422|chr2:36737125-36749456+|NM_016441|CRIM1	0.809718
circRNA3697	chr20	28415141	28419184	-	PARP8	hsa_circ_0006787|chr5:50055476-50059076+|NM_001178055|PARP8	0.81013
circRNA3707	chr21	6148453	6151917	-	MEF2A	hsa_circ_0003062|chr15:100211527-100215663+|NM_001171894|MEF2A	0.810221
circRNA915	chr6	102099040	102102970	+	PTPN13	hsa_circ_0007948|chr4:87685745-87689129+|NM_080685|PTPN13	0.811511
circRNA2907	chr22	52251294	52251513	+	SCAP	hsa_circ_0065226|chr3:47484361-47484581-|NM_012235|SCAP	0.812688
circRNA454	chr18	14329941	14330755	-	FBXO31	hsa_circ_0040765|chr16:87376482-87377371-|NM_024735|FBXO31	0.812868
circRNA2544	chr27	24216534	24232336	+	TUSC3	hsa_circ_0083396|chr8:15588174-15605974+|NM_006765|TUSC3	0.813155
circRNA1765	chr11	85871164	85880255	-	GREB1	hsa_circ_0052656|chr2:11716478-11729057+|NM_014668|GREB1	0.813198
circRNA58	chr13	80398841	80401786	+	TSHZ2	hsa_circ_0115475|chr20:51870037-51872983+|NM_173485|TSHZ2	0.813272
circRNA3823	chr4	19492379	19496495	+	PTN	hsa_circ_0003949|chr7:136935976-136939721-|NM_002825|PTN	0.813931
circRNA1072	chr3	19032522	19064352	-	ERI3	hsa_circ_0007693|chr1:44773981-44804994-|NM_024066|ERI3	0.814066
circRNA887	chr6	4988398	4995705	+	PRDM5	hsa_circ_0005495|chr4:121698342-121706246-|NM_018699|PRDM5	0.814095
circRNA3247	chr24	54956832	54957498	-	TCF4	hsa_circ_0004223|chr18:53017589-53018234-|NM_001083962|TCF4	0.814236
circRNA1263	chr9	28811279	28812714	-	FOXO3	hsa_circ_0006404|chr6:108984657-108986092+|NM_001455|FOXO3	0.814526
circRNA1012	chr4	17239008	17240091	+	HIPK2	hsa_circ_0001756|chr7:139415730-139416814-|NM_001113239|HIPK2	0.814652
circRNA1127	chr2	4281444	4282510	-	EIF4G3	hsa_circ_0010484|chr1:21306826-21307720-|NM_001198801|EIF4G3	0.814775
circRNA259	chr17	8086217	8088238	+	SPPL3	hsa_circ_0003472|chr12:121220457-121222396-|NM_139015|SPPL3	0.817161
circRNA3839	chr3	25149743	25152092	-	FAF1	hsa_circ_0113514|chr1:51048289-51050483-|ENST00000396153.2|FAF1	0.817255
circRNA1331	chr8	96819342	96825797	+	RAD23B	hsa_circ_0087857|chr9:110064315-110074018+|NM_002874|RAD23B	0.817548
circRNA1985	chr24	25784565	25819189	+	B4GALT6	hsa_circ_0108197|chr18:29218606-29246335-|NM_004775|B4GALT6	0.818012
circRNA451	chr18	11806095	11808660	-	MBTPS1	hsa_circ_0106064|chr16:84115351-84121065-|NM_003791|MBTPS1	0.818065
circRNA1549	chr23	45997672	46021373	+	intergenic_circRNA	hsa_circ_0005334|chr6:57372287-57398317+|NM_000947|PRIM2	0.818909
circRNA3812	chr5	109094988	109098148	-	DDX17	hsa_circ_0063328|chr22:38891800-38897285-|NM_001098504|DDX17	0.81894
circRNA4167	chr12	61909197	61909453	-	SMAD9	hsa_circ_0030002|chr13:37427555-37427812-|NM_001127217|SMAD9	0.819366
circRNA3071	chr3	420712	422149	+	THAP4	hsa_circ_0059104|chr2:242542384-242545888-|NM_015963|THAP4	0.819627
circRNA1789	chr10	35840416	35849313	+	GCH1	hsa_circ_0031998|chr14:55326398-55332154-|NM_000161|GCH1	0.820633
circRNA4246	chr16	27162484	27171726	-	ENAH	hsa_circ_0016662|chr1:225742607-225755116-|NM_001008493|ENAH	0.82395
circRNA1524	chr19	38679801	38680503	+	intergenic_circRNA	hsa_circ_0043333|chr17:36551561-36552251+|NM_014598|SOCS7	0.825079
circRNA876	chr7	102948299	102948693	+	BABAM1	hsa_circ_0003253|chr19:17387303-17387718+|NM_001033549|BABAM1	0.825395
circRNA676	chr23	15303133	15308322	-	SLC22A23	hsa_circ_0075504|chr6:3410421-3416089-|NM_015482|SLC22A23	0.825484
circRNA652	chr22	53398940	53404327	+	FYCO1	hsa_circ_0065108|chr3:45972562-45978035-|NM_024513|FYCO1	0.827407
circRNA2197	chr6	98780368	98786774	+	GPAT3	hsa_circ_0070280|chr4:84502714-84509452+|NM_032717|AGPAT9	0.827651
circRNA629	chr22	7593818	7593969	-	UBP1	hsa_circ_0064742|chr3:33467081-33467233-|NM_014517|UBP1	0.828431
circRNA667	chr22	60104478	60105689	+	ZXDC	hsa_circ_0067130|chr3:126189737-126191148-|NM_001040653|ZXDC	0.828536
circRNA2331	chr1	94852572	94964404	-	FNDC3B	hsa_circ_0006948|chr3:171830241-171944737+|NM_022763|FNDC3B	0.828596
circRNA4476	chr7	67108753	67109148	-	PTBP1	hsa_circ_0048105|chr19:805012-805569+|NM_002819|PTBP1	0.828935
circRNA3489	chr10	88874472	88876559	+	DPP8	hsa_circ_0104271|chr15:65756098-65759561-|ENST00000341861.5|DPP8	0.829143
circRNA1128	chr2	4560797	4567227	-	ECE1	hsa_circ_0005509|chr1:21599191-21605825-|NM_001113348|ECE1	0.829258
circRNA424	chr19	45678134	45687296	-	KANSL1	hsa_circ_0044186|chr17:44143902-44159908-|None|None	0.829649
circRNA1021	chr4	41186085	41189570	-	GLI3	hsa_circ_0079947|chr7:42063066-42066011-|NM_000168|GLI3	0.83016
circRNA3399	chr13	20998062	21020208	+	PLXDC2	hsa_circ_0017924|chr10:20432223-20453496+|NM_032812|PLXDC2	0.831594
circRNA2189	chr6	59491611	59492421	-	PDS5A	hsa_circ_0126289|chr4:39850470-39851272-|ENST00000303538.8|PDS5A	0.831936
circRNA4277	chr15	39737729	39741214	-	SBF2	hsa_circ_0094708|chr11:10049998-10052717-|ENST00000256190.8|SBF2	0.832046
circRNA2165	chr7	95937994	95943915	-	INSR	hsa_circ_0048948|chr19:7128862-7132328-|NM_000208|INSR	0.833467
circRNA560	chr24	49215828	49217389	-	DYM	hsa_circ_0047650|chr18:46858233-46860223-|NM_017653|DYM	0.8335
circRNA2641	chr11	73883760	73892610	-	EFR3B	hsa_circ_0053012|chr2:25314193-25326656+|NM_014971|EFR3B	0.835676
circRNA1224	chr1	82964030	82967563	+	PARL	hsa_circ_0068252|chr3:183558357-183562114-|NM_018622|PARL	0.839641
circRNA4447	chr29	1528492	1530611	-	ENSCHIG00000010579	hsa_circ_0096757|chr11:92590379-92592488+|ENST00000298047.6|FAT3	0.840986
circRNA1996	chr24	54852737	54859296	-	TCF4	hsa_circ_0108644|chr18:52921727-52928764-|NM_001083962|TCF4	0.841828
circRNA2446	chr13	64446386	64449227	-	CPNE1	hsa_circ_0005587|chr20:34243123-34246936-|NR_037188|CPNE1	0.844482
circRNA2238	chr4	37739150	37750572	-	AMPH	hsa_circ_0079900|chr7:38530649-38543304-|NM_001635|AMPH	0.84452
circRNA1446	chr24	57576933	57582404	+	NEDD4L	hsa_circ_0108704|chr18:55912658-55919286+|NM_001144967|NEDD4L	0.844979
circRNA2629	chr11	60244573	60244854	+	COMMD1	hsa_circ_0120702|chr2:62227835-62228117+|ENST00000311832.5|COMMD1	0.845347
circRNA873	chr7	100514600	100516065	-	SLC1A6	hsa_circ_0109173|chr19:15082548-15083729-|ENST00000598504.1|SLC1A6	0.847385
circRNA3011	chr6	84066691	84078498	-	UBA6	hsa_circ_0069894|chr4:68514785-68534392-|NM_018227|UBA6	0.849113
circRNA1080	chr3	36858678	36866985	-	TM2D1	hsa_circ_0113773|chr1:62160368-62166697-|NM_032027|TM2D1	0.849752
circRNA2942	chr21	6130940	6151917	-	MEF2A	hsa_circ_0103061|chr15:100211527-100230633+|NM_001171894|MEF2A	0.852659
circRNA1654	chr21	1519363	1525199	-	UBE3A	hsa_circ_0000586|chr15:25650607-25657118-|NM_000462|UBE3A	0.852972
circRNA3150	chr1	72013730	72023311	+	ACAP2	hsa_circ_0123171|chr3:195027239-195041542-|NM_012287|ACAP2	0.853003
circRNA3044	chr5	84789581	84847312	+	SOX5	hsa_circ_0098181|chr12:23998916-24048958-|NM_152989|SOX5	0.854379
circRNA2143	chr7	40141453	40210367	+	ENSCHIG00000023531	hsa_circ_0074818|chr5:158204420-158267118-|NM_024007|EBF1	0.856076
circRNA3015	chr6	92389771	92390136	-	CCNI	hsa_circ_0070074|chr4:77977114-77977476-|NM_006835|CCNI	0.856553
circRNA1156	chr2	41040575	41043360	-	ADAM23	hsa_circ_0118918|chr2:207457340-207460886+|ENST00000264377.3|ADAM23	0.857229
circRNA895	chr6	19387723	19401895	+	TBCK	hsa_circ_0070580|chr4:107016638-107037535-|NM_001163435|TBCK	0.857796
circRNA1096	chr3	78123006	78130924	+	SLC30A7	hsa_circ_0013353|chr1:101379218-101387397+|NM_133496|SLC30A7	0.860538
circRNA557	chr24	44598838	44599482	+	SETBP1	hsa_circ_0006491|chr18:42281139-42281797+|NM_015559|SETBP1	0.860803
circRNA394	chr14	79024451	79032436	-	AGO2	hsa_circ_0002965|chr8:141582910-141595410-|NM_012154|EIF2C2	0.862385
circRNA2589	chr13	74822448	74825776	-	SLC13A3	hsa_circ_0115295|chr20:45239084-45242364-|NM_001011554|SLC13A3	0.863175
circRNA2753	chr15	50675907	50689949	-	TBCEL	hsa_circ_0003302|chr11:120916382-120930794+|NM_152715|TBCEL	0.863236
circRNA795	chr29	21943942	21956670	-	ANO5	hsa_circ_0021513|chr11:22257708-22272557+|NM_213599|ANO5	0.864188
circRNA1748	chr11	40358112	40363166	+	VRK2	hsa_circ_0120479|chr2:58311223-58316858+|ENST00000435505.2|VRK2	0.864529
circRNA1053	chr3	420712	422942	+	THAP4	hsa_circ_0004164|chr2:242541310-242545888-|NM_015963|THAP4	0.867571
circRNA2319	chr1	64355232	64368909	-	GSK3B	hsa_circ_0003763|chr3:119562101-119582452-|NM_002093|GSK3B	0.868046
circRNA2681	chr10	87268357	87273594	-	SMAD3	hsa_circ_0003973|chr15:67457232-67462942+|NM_005902|SMAD3	0.868671
circRNA2277	chr3	117160977	117168835	+	UCK2	hsa_circ_0008054|chr1:165859440-165865569+|NM_012474|UCK2	0.86876
circRNA1342	chr8	105627955	105631180	-	ASTN2	hsa_circ_0137772|chr9:119488049-119491375-|ENST00000313400.4|ASTN2	0.869101
circRNA8	chr13	11841907	11852670	-	SFMBT2	hsa_circ_0000211|chr10:7318853-7327916-|NM_001018039|SFMBT2	0.871107
circRNA2100	chr21	66931285	66947921	-	CDC42BPB	hsa_circ_0005178|chr14:103465901-103478525-|NM_006035|CDC42BPB	0.871634
circRNA1013	chr4	18149252	18152055	-	TRIM24	hsa_circ_0082599|chr7:138255574-138258387+|NM_015905|TRIM24	0.873985
circRNA4102	chr9	80772193	80847417	+	intergenic_circRNA	hsa_circ_0008519|chr6:157150360-157222659+|NM_020732|ARID1B	0.87517
circRNA956	chr5	64251434	64260820	-	GNPTAB	hsa_circ_0097045|chr12:102173929-102182367-|ENST00000299314.7|GNPTAB	0.879903
circRNA1808	chr17	3419161	3429021	+	TTC28	hsa_circ_0002804|chr22:28692185-28702631-|NM_001145418|TTC28	0.881043
circRNA1266	chr9	49944084	49946935	-	ZNF292	hsa_circ_0004058|chr6:87925620-87928449+|NM_015021|ZNF292	0.885
circRNA2366	chr8	27805904	27807873	+	BNC2	hsa_circ_0086414|chr9:16435552-16437522-|NM_017637|BNC2	0.885363
circRNA1627	chr13	38601655	38605968	+	SLC24A3	hsa_circ_0114779|chr20:19560643-19566188+|ENST00000328041.6|SLC24A3	0.887687
circRNA1727	chr12	74495943	74523691	+	VWA8	hsa_circ_0030123|chr13:42481721-42524149-|NM_015058|KIAA0564	0.888029
circRNA3242	chr23	27839164	27839644	+	PTCHD4	hsa_circ_0076710|chr6:47976369-47976850-|NM_207499|C6orf138	0.888779
circRNA1086	chr3	40264006	40295967	+	RAVER2	hsa_circ_0113902|chr1:65255070-65280523+|ENST00000294428.3|RAVER2	0.889813
circRNA3384	chr14	71400089	71410158	-	ASAP1	hsa_circ_0008772|chr8:131088593-131104389-|NM_001247996|ASAP1	0.890113
circRNA2861	chr24	797560	833672	-	ATP9B	hsa_circ_0048015|chr18:76966936-77013541+|NM_198531|ATP9B	0.890133
circRNA3842	chr3	36449149	36561206	+	NFIA	hsa_circ_0012755|chr1:61743191-61849037+|NM_001134673|NFIA	0.8914
circRNA2001	chr25	281271	282231	-	AXIN1	hsa_circ_0005838|chr16:396147-397106-|NM_003502|AXIN1	0.89247
circRNA3492	chr10	89359274	89365323	+	SPG21	hsa_circ_0104231|chr15:65257660-65268893-|ENST00000559199.1|SPG21	0.8925
circRNA3750	chr7	64299985	64300567	-	SEC24A	hsa_circ_0073992|chr5:134032815-134033747+|NM_021982|SEC24A	0.892733
circRNA961	chr5	81411007	81415685	+	TM7SF3	hsa_circ_0098245|chr12:27135705-27143560-|NM_016551|TM7SF3	0.893835
circRNA118	chr11	18763685	18765107	+	CRIM1	hsa_circ_0007386|chr2:36668400-36669878+|NM_016441|CRIM1	0.893931
circRNA2669	chr10	49504292	49507457	-	ZNF280D	hsa_circ_0103975|chr15:56993130-56996465-|ENST00000559237.1|ZNF280D	0.894428
circRNA2948	chr21	64318992	64329103	+	EVL	hsa_circ_0033165|chr14:100551023-100563995+|NM_016337|EVL	0.894609
circRNA802	chr29	31157753	31158013	-	ETS1	hsa_circ_0024829|chr11:128350085-128350346-|NM_005238|ETS1	0.894848
circRNA1238	chr1	134707240	134731778	+	RYK	hsa_circ_0003633|chr3:133894452-133914026-|NM_001005861|RYK	0.894949
circRNA553	chr24	41495400	41497826	+	MTCL1	hsa_circ_0000825|chr18:8718421-8720494+|NM_015210|CCDC165	0.895771
circRNA1834	chr17	70325316	70342269	+	TLL1	hsa_circ_0125721|chr4:166935587-166946583+|NM_012464|TLL1	0.895843
circRNA4712	chr18	44291992	44304349	-	ANKRD27	hsa_circ_0050389|chr19:33116779-33134390-|NM_032139|ANKRD27	0.896003
circRNA4497	chr6	57884292	57889208	+	ENSCHIG00000008333	hsa_circ_0126233|chr4:38016129-38023339+|ENST00000261439.4|TBC1D1	0.896925
circRNA653	chr22	54229013	54240934	+	ZDHHC3	hsa_circ_0065052|chr3:44986659-45000952-|NM_016598|ZDHHC3	0.897999
circRNA2707	chr17	63140178	63140509	+	DCLK2	hsa_circ_0005480|chr4:151023629-151023964+|NR_036614|DCLK2	0.898522
circRNA945	chr5	47761158	47825812	-	MSRB3	hsa_circ_0027443|chr12:65702308-65762806+|NM_001193460|MSRB3	0.90273
circRNA109	chr11	11344271	11346391	+	SFXN5	hsa_circ_0055195|chr2:73195576-73198814-|NM_144579|SFXN5	0.903543
circRNA1164	chr2	73493561	73542704	-	TMEM163	hsa_circ_0117329|chr2:135260471-135309662-|NM_030923|TMEM163	0.90632
circRNA495	chr26	11416825	11423745	-	PLPP4	hsa_circ_0008896|chr10:122273422-122280607+|NM_001030059|PPAPDC1A	0.906331
circRNA1648	chr19	47222885	47230995	+	TANC2	hsa_circ_0004006|chr17:61271351-61278318+|NM_025185|TANC2	0.906973
circRNA46	chr13	72014415	72054484	+	TOX2	hsa_circ_0004218|chr20:42602006-42635432+|NM_032883|TOX2	0.90841
circRNA1070	chr3	19005054	19064352	-	ERI3	hsa_circ_0007437|chr1:44750506-44804994-|NM_024066|ERI3	0.910398
circRNA1069	chr3	19005054	19043878	-	ERI3	hsa_circ_0005716|chr1:44750506-44785416-|NM_024066|ERI3	0.9113
circRNA1166	chr2	98953386	98971398	+	TANC1	hsa_circ_0008010|chr2:159992704-160007067+|NM_033394|TANC1	0.913209
circRNA1000	chr4	1607883	1631842	+	LMBR1	hsa_circ_0133782|chr7:156589082-156629579-|ENST00000353442.4|LMBR1	0.913455
circRNA1136	chr2	13352062	13366172	-	PUM1	hsa_circ_0011240|chr1:31437520-31454252-|NM_001020658|PUM1	0.914191
circRNA1067	chr3	15674605	15678736	-	SCMH1	hsa_circ_0000061|chr1:41536266-41541123-|NM_001172220|SCMH1	0.915148
circRNA2061	chr23	45587160	45597214	+	ZNF451	hsa_circ_0076881|chr6:56989531-56999668+|NM_001031623|ZNF451	0.915744
circRNA2552	chr2	73493562	73542704	-	TMEM163	hsa_circ_0117329|chr2:135260471-135309662-|NM_030923|TMEM163	0.918931
circRNA4028	chr17	8084318	8088238	+	SPPL3	hsa_circ_0004479|chr12:121220457-121229360-|NM_139015|SPPL3	0.919132
circRNA1077	chr3	28441402	28441838	-	YIPF1	hsa_circ_0012623|chr1:54343987-54344395-|NR_036639|YIPF1	0.919218
circRNA3296	chr4	58776481	58782610	-	HERPUD2	hsa_circ_0001696|chr7:35707043-35712888-|NM_022373|HERPUD2	0.919361
circRNA3059	chr4	33600215	33618663	+	AASS	hsa_circ_0006919|chr7:121753171-121773795-|NM_005763|AASS	0.921545
circRNA2225	chr4	5115826	5126553	+	KMT2C	hsa_circ_0083055|chr7:152007050-152027824-|NM_170606|MLL3	0.921849
circRNA1094	chr3	77304983	77307869	+	MFSD14A	hsa_circ_0110149|chr1:100524221-100527505+|ENST00000370152.3|HIAT1	0.924742
circRNA2252	chr3	11002562	11009571	+	AGO3	hsa_circ_0002828|chr1:36432555-36439112+|NM_024852|EIF2C3	0.925832
circRNA727	chr21	7278355	7285683	+	IGF1R	hsa_circ_0037026|chr15:99434553-99442850+|NM_000875|IGF1R	0.926404
circRNA1760	chr11	78271235	78276055	+	PUM2	hsa_circ_0052857|chr2:20490412-20497439-|NM_015317|PUM2	0.926454
circRNA198	chr10	20513818	20523736	-	PCNX1	hsa_circ_0032393|chr14:71434914-71445365+|NM_014982|PCNX	0.926975
circRNA1667	chr11	67880112	67884997	+	ANXA4	hsa_circ_0055095|chr2:70033516-70039841+|NM_001153|ANXA4	0.928987
circRNA564	chr24	54956831	54957501	-	TCF4	hsa_circ_0004223|chr18:53017589-53018234-|NM_001083962|TCF4	0.929111
circRNA4772	chr21	9815790	9819215	-	NR2F2	hsa_circ_0104954|chr15:96877304-96880764+|ENST00000394166.3|NR2F2	0.929609
circRNA4007	chr17	60726753	60747148	+	ARHGAP10	hsa_circ_0006473|chr4:148867767-148887990+|NM_024605|ARHGAP10	0.931575
circRNA4696	chr7	44240587	44248585	-	MRPL22	hsa_circ_0128403|chr5:154330380-154339609+|ENST00000523037.1|MRPL22	0.932153
circRNA4673	chr15	6485746	6490349	+	AMBRA1	hsa_circ_0003110|chr11:46529740-46534363-|NM_017749|AMBRA1	0.932179
circRNA273	chr17	22864105	22870030	-	SLC15A4	hsa_circ_0006689|chr12:129293332-129299615-|NM_145648|SLC15A4	0.932363
circRNA1529	chr2	4352181	4389547	-	intergenic_circRNA	hsa_circ_0005075|chr1:21377358-21415706-|NM_001198801|EIF4G3	0.933735
circRNA2571	chr13	38601654	38605968	+	SLC24A3	hsa_circ_0114779|chr20:19560643-19566188+|ENST00000328041.6|SLC24A3	0.935147
circRNA513	chr27	6913998	6919040	-	PSD3	hsa_circ_0004458|chr8:18656804-18662408-|NM_015310|PSD3	0.935757
circRNA225	chr10	64828663	64829854	+	UBR1	hsa_circ_0034900|chr15:43268914-43270145-|NM_174916|UBR1	0.937609
circRNA582	chr25	9586961	9684257	+	CLEC16A	hsa_circ_0007846|chr16:11114049-11220003+|NM_015226|CLEC16A	0.939693
circRNA704	chr20	37978595	37980631	+	NADK2	hsa_circ_0072155|chr5:36225643-36227667-|NM_001085411|NADKD1	0.93999
circRNA2114	chr28	35939457	35948736	-	MTR	hsa_circ_0004039|chr1:236969443-236979843+|NM_000254|MTR	0.941237
circRNA50	chr13	76787325	76800349	-	ENSCHIG00000001799	hsa_circ_0060772|chr20:47752369-47770608-|NM_017453|STAU1	0.9422
circRNA1623	chr18	56511411	56511952	+	NUCB1	hsa_circ_0002084|chr19:49416267-49416821+|NM_006184|NUCB1	0.947672
circRNA2363	chr8	24761807	24762796	-	ACER2	hsa_circ_0086482|chr9:19423859-19424839+|NM_001010887|ACER2	0.949753
circRNA178	chr11	105629701	105670084	-	EHMT1	hsa_circ_0089717|chr9:140622800-140695436+|NM_024757|EHMT1	0.952581
circRNA1510	chr16	42148624	42154673	+	intergenic_circRNA	hsa_circ_0009674|chr1:9931244-9938047-|NM_020248|CTNNBIP1	0.953389
circRNA467	chr18	48046460	48056914	-	ENSCHIG00000023659	hsa_circ_0109525|chr19:37416101-37428144+|NM_198539|ZNF568	0.953847
circRNA651	chr22	52251294	52272410	+	SCAP	hsa_circ_0001292|chr3:47476497-47484581-|NM_012235|SCAP	0.956137
circRNA1821	chr17	19086848	19087850	-	RILPL1	hsa_circ_0007552|chr12:123983090-123984083-|NM_178314|RILPL1	0.957181
circRNA452	chr18	13018437	13018655	+	GSE1	hsa_circ_0000722|chr16:85667519-85667738+|NM_014615|KIAA0182	0.958542
circRNA3051	chr5	110564035	110568451	+	TNRC6B	hsa_circ_0063413|chr22:40704515-40709001+|NM_001162501|TNRC6B	1
circRNA4628	chr1	148424814	148426104	+	DOP1B	hsa_circ_0115905|chr21:37609559-37610999+|ENST00000399151.3|DOPEY2	1
circRNA12	chr13	17437242	17447527	-	CCNY	hsa_circ_0018200|chr10:35772331-35805551+|NM_145012|CCNY	1
circRNA2148	chr7	49076931	49089530	-	HMGXB3	hsa_circ_0074500|chr5:149391817-149406680+|NM_014983|HMGXB3	1
circRNA4315	chr19	47502523	47503954	+	DCAF7	hsa_circ_0045202|chr17:61655830-61657304+|NM_005828|DCAF7	1
circRNA542	chr24	3933339	3943544	-	ZNF407	hsa_circ_0047958|chr18:72342922-72353078+|NM_017757|ZNF407	1
circRNA2698	chr17	36320440	36329009	-	NUDT6	hsa_circ_0070871|chr4:123833722-123838859-|NM_007083|NUDT6	1
circRNA2701	chr17	54118079	54125437	-	RNF150	hsa_circ_0125408|chr4:141832297-141847227-|NM_020724|RNF150	1
circRNA2914	chr23	8745420	8778089	+	JARID2	hsa_circ_0075671|chr6:15374347-15410596+|NM_004973|JARID2	1
circRNA3153	chr1	111325752	111329458	-	GMPS	hsa_circ_0122483|chr3:155611306-155615830+|ENST00000496455.1|GMPS	1
circRNA357	chr15	39709227	39713029	-	SBF2	hsa_circ_0007055|chr11:10019812-10024236-|NM_030962|SBF2	1
circRNA4545	chr4	6173186	6173344	-	AGAP3	hsa_circ_0082929|chr7:150817073-150817232+|NM_031946|AGAP3	1
circRNA521	chr27	12219935	12221003	+	NSD3	hsa_circ_0083990|chr8:38162104-38162963-|NM_023034|WHSC1L1	1
circRNA1110	chr3	100803053	100805992	-	POGZ	hsa_circ_0008704|chr1:151400298-151403317-|NM_015100|POGZ	1
circRNA1361	chr10	64913806	64922551	+	TTBK2	hsa_circ_0034880|chr15:43164808-43170882-|NM_173500|TTBK2	1
circRNA1908	chr19	21830078	21835037	+	NXN	hsa_circ_0004931|chr17:722678-729318-|NM_022463|NXN	1
circRNA1973	chr26	40763328	40766180	-	STAMBPL1	hsa_circ_0094349|chr10:90661412-90665417+|ENST00000371927.3|STAMBPL1	1
circRNA2117	chr28	39102885	39111412	-	MAP3K21	hsa_circ_0112427|chr1:233482187-233490757+|NM_032435|KIAA1804	1
circRNA2628	chr11	49142400	49150962	-	ELMOD3	hsa_circ_0055402|chr2:85595808-85604597+|NM_032213|ELMOD3	1
circRNA3112	chr2	37921928	37986975	+	KANSL1L	hsa_circ_0119009|chr2:210940275-211019335-|NM_152519|C2orf67	1
circRNA3262	chr27	6896842	6919040	-	PSD3	hsa_circ_0002111|chr8:18622958-18662408-|NM_015310|PSD3	1
circRNA3561	chr14	50853976	50857150	-	CSPP1	hsa_circ_0084675|chr8:68028148-68031056+|NM_024790|CSPP1	1
circRNA3682	chr23	30081495	30101186	-	RUNX2	hsa_circ_0076691|chr6:45459677-45480144+|NM_004348|RUNX2	1
circRNA4298	chr14	71400088	71410158	-	ASAP1	hsa_circ_0008772|chr8:131088593-131104389-|NM_001247996|ASAP1	1
circRNA4434	chr21	40722898	40728239	+	SCFD1	hsa_circ_0031416|chr14:31097414-31103243+|NM_016106|SCFD1	1
circRNA4622	chr1	131832282	131832525	-	NCK1	hsa_circ_0067486|chr3:136646825-136647069+|NM_006153|NCK1	1
circRNA854	chr7	81597081	81597336	-	ZNF608	hsa_circ_0001523|chr5:124036706-124036962-|NM_020747|ZNF608	1
circRNA857	chr7	85110573	85118197	-	FBN2	hsa_circ_0073806|chr5:127854965-127866386-|NM_001999|FBN2	1
circRNA1009	chr4	16507933	16515538	+	DENND2A	hsa_circ_0082719|chr7:140244417-140259617-|NM_015689|DENND2A	1
circRNA1207	chr1	66827356	66843323	+	SLC49A4	hsa_circ_0067009|chr3:122564609-122579049+|NM_032839|DIRC2	1
circRNA163	chr11	93628870	93678796	+	RABGAP1	hsa_circ_0137854|chr9:125719289-125782738+|NM_012197|RABGAP1	1
circRNA1805	chr10	96478226	96493441	-	AP3S1	hsa_circ_0073641|chr5:115202366-115230855+|NM_001284|AP3S1	1
circRNA1987	chr24	33643972	33647626	-	CABLES1	hsa_circ_0004864|chr18:20814571-20817209+|NM_001100619|CABLES1	1
circRNA2210	chr5	43950436	43963546	-	CPSF6	hsa_circ_0000417|chr12:69644908-69656342+|NM_007007|CPSF6	1
circRNA2257	chr3	36586681	36589413	+	NFIA	hsa_circ_0012759|chr1:61869775-61872399+|NM_001134673|NFIA	1
circRNA226	chr10	64834814	64843284	+	UBR1	hsa_circ_0006273|chr15:43250210-43262805-|NM_174916|UBR1	1
circRNA2343	chr9	48443282	48444680	+	RNGTT	hsa_circ_0077293|chr6:89600213-89601634-|NM_003800|RNGTT	1
circRNA2397	chr11	94387336	94401434	-	DENND1A	hsa_circ_0088474|chr9:126519981-126531842-|NM_020946|DENND1A	1
circRNA2593	chr12	7248543	7249140	-	BIVM	hsa_circ_0030820|chr13:103459495-103460095+|NM_001204425|BIVM-ERCC5	1
circRNA2622	chr11	19326862	19337688	-	HEATR5B	hsa_circ_0119906|chr2:37240983-37247020-|ENST00000233099.5|HEATR5B	1
circRNA263	chr17	13098874	13103159	+	FBXW8	hsa_circ_0005531|chr12:117383168-117387511+|NM_153348|FBXW8	1
circRNA2652	chr11	101222248	101232575	-	RAPGEF1	hsa_circ_0089252|chr9:134514021-134526336-|NM_198679|RAPGEF1	1
circRNA2735	chr16	77989726	78002594	+	CAMSAP2	hsa_circ_0006265|chr1:200776503-200801973+|NM_203459|CAMSAP2	1
circRNA2848	chr26	27538442	27576897	+	SH3PXD2A	hsa_circ_0005620|chr10:105382226-105420872-|NM_014631|SH3PXD2A	1
circRNA2983	chr7	44240586	44248585	-	MRPL22	hsa_circ_0128403|chr5:154330380-154339609+|ENST00000523037.1|MRPL22	1
circRNA3209	chr8	69441244	69455785	+	PPP3CC	hsa_circ_0083620|chr8:22332466-22368744+|NM_001243974|PPP3CC	1
circRNA3217	chr8	84715932	84721008	+	PHF2	hsa_circ_0002407|chr9:96392251-96398807+|NM_005392|PHF2	1
circRNA335	chr16	77493615	77499360	+	NR5A2	hsa_circ_0015816|chr1:200080329-200090083+|NM_205860|NR5A2	1
circRNA382	chr14	16648181	16649027	-	STK3	hsa_circ_0004592|chr8:99718694-99719539-|NM_006281|STK3	1
circRNA395	chr14	79209646	79220800	-	PTK2	hsa_circ_0006646|chr8:141889569-141900868-|NM_001199649|PTK2	1
circRNA3997	chr19	52999095	53003772	-	PGS1	hsa_circ_0045904|chr17:76410959-76415756+|NM_024419|PGS1	1
circRNA4032	chr11	10482575	10484696	-	intergenic_circRNA	hsa_circ_0006251|chr2:74273404-74275538+|NM_144993|TET3	1
circRNA4107	chr3	115920961	115927398	+	PBX1	hsa_circ_0111028|chr1:164761730-164769126+|NM_002585|PBX1	1
circRNA4512	chr6	116853547	116856027	+	ENSCHIG00000026634	hsa_circ_0126179|chr4:3105550-3109150+|NM_002111|HTT	1
circRNA4540	chr4	1056721	1079392	+	PTPRN2	hsa_circ_0133818|chr7:157449048-157475629-|NM_002847|PTPRN2	1
circRNA4574	chr3	97255055	97269419	-	NOTCH2	hsa_circ_0007526|chr1:120529582-120548211-|NM_024408|NOTCH2	1
circRNA4736	chr2	129137382	129141494	+	intergenic_circRNA	hsa_circ_0057406|chr2:189864195-189868513+|NM_000090|COL3A1	1
circRNA74	chr12	53206058	53215803	+	ATP8A2	hsa_circ_0100143|chr13:26402255-26413762+|ENST00000381655.2|ATP8A2	1
ciRNA1054	chr13	33150592	33272240	-	ZEB1	hsa_circ_0004126|chr10:31661946-31791437+|NM_001128128|ZEB1	1
ciRNA1223	chr5	68838544	68841732	+	RIC8B	hsa_circ_0097164|chr12:107264600-107268345+|ENST00000355478.2|RIC8B	1
ciRNA1675	chr14	50856907	50857127	-	CSPP1	hsa_circ_0084674|chr8:68028148-68028357+|NM_024790|CSPP1	1
ciRNA1693	chr10	55024628	55025412	-	VPS13C	hsa_circ_0104081|chr15:62283198-62284001-|NM_001018088|VPS13C	1
ciRNA1903	chr7	40184670	40210367	+	ENSCHIG00000023531	hsa_circ_0074817|chr5:158204420-158223486-|NM_024007|EBF1	1
ciRNA2553	chr26	29136492	29138161	+	OGA	hsa_circ_0092435|chr10:103553669-103555237-|NM_012215|MGEA5	1
ciRNA2581	chr13	33179100	33272240	-	ZEB1	hsa_circ_0000230|chr10:31661946-31750166+|NM_030751|ZEB1	1
ciRNA307	chr6	60396787	60406710	-	APBB2	hsa_circ_0002686|chr4:40936472-40947090-|NM_004307|APBB2	1
ciRNA312	chr15	45939010	45954983	-	SOX6	hsa_circ_0095445|chr11:16117541-16133472-|ENST00000352083.6|SOX6	1
ciRNA345	chr19	9685021	9698649	-	TRIM37	hsa_circ_0044817|chr17:57139927-57168701-|NM_015294|TRIM37	1
ciRNA597	chr6	72769706	72776445	+	ENSCHIG00000015747	hsa_circ_0069848|chr4:57776795-57786036+|NM_005612|REST	1
ciRNA609	chr8	9352666	9354523	+	KIF13B	hsa_circ_0136283|chr8:29023178-29025102-|NM_015254|KIF13B	1
ciRNA631	chr19	47186372	47230995	+	TANC2	hsa_circ_0107388|chr17:61228630-61278318+|NM_025185|TANC2	1
ciRNA637	chr7	94614242	94615008	-	DNMT1	hsa_circ_0002297|chr19:10270333-10271094-|NM_001130823|DNMT1	1
circRNA1014	chr4	18149252	18155751	-	TRIM24	hsa_circ_0133492|chr7:138252225-138258387+|ENST00000343526.4|TRIM24	1
circRNA1015	chr4	20990870	20992266	-	NUP205	hsa_circ_0082518|chr7:135277734-135279477+|NM_015135|NUP205	1
circRNA1036	chr4	71844350	71867531	+	COG5	hsa_circ_0006052|chr7:107002477-107013205-|NM_001161520|COG5	1
circRNA1038	chr4	73570047	73574707	+	ATXN7L1	hsa_circ_0132936|chr7:105278799-105283568-|NM_020725|ATXN7L1	1
circRNA1047	chr4	94155477	94157309	+	SNX13	hsa_circ_0079519|chr7:17913150-17915413-|NM_015132|SNX13	1
circRNA1059	chr3	5282245	5322125	-	AGAP1	hsa_circ_0003272|chr2:236839408-236877267+|NM_001037131|AGAP1	1
circRNA1062	chr3	7711508	7713540	-	DGKD	hsa_circ_0001112|chr2:234296902-234299129+|NM_152879|DGKD	1
circRNA1100	chr3	87154987	87157426	+	AHCYL1	hsa_circ_0013468|chr1:110551655-110553979+|NM_001242673|AHCYL1	1
circRNA1101	chr3	89856088	89876227	-	ST7L	hsa_circ_0110465|chr1:113119607-113140708-|ENST00000358039.4|ST7L	1
circRNA1109	chr3	100798651	100805992	-	POGZ	hsa_circ_0008701|chr1:151395872-151403317-|NM_015100|POGZ	1
circRNA1112	chr3	103572939	103573109	-	GATAD2B	hsa_circ_0014317|chr1:153789847-153790018-|NM_020699|GATAD2B	1
circRNA1131	chr2	8356397	8362078	+	MACO1	hsa_circ_0010934|chr1:25773252-25780873+|NM_018202|TMEM57	1
circRNA1137	chr2	13375735	13389303	-	PUM1	hsa_circ_0000044|chr1:31465236-31479949-|NM_014676|PUM1	1
circRNA1155	chr2	39698690	39727783	+	PLEKHM3	hsa_circ_0118940|chr2:208773237-208811236-|ENST00000457206.1|PLEKHM3	1
circRNA1161	chr2	50280955	50285370	+	ANKRD44	hsa_circ_0057624|chr2:197986055-197990761-|NM_001195144|ANKRD44	1
circRNA1167	chr2	98969477	98971398	+	TANC1	hsa_circ_0004213|chr2:160005652-160007067+|NM_033394|TANC1	1
circRNA1170	chr2	104495538	104495694	-	GRB14	hsa_circ_0056890|chr2:165404169-165404326-|NM_004490|GRB14	1
circRNA1191	chr1	8847975	8859456	+	APP	hsa_circ_0061342|chr21:27347382-27354790-|NM_000484|APP	1
circRNA1193	chr1	23485662	23488845	+	ROBO2	hsa_circ_0066557|chr3:77526564-77530370+|NM_002942|ROBO2	1
circRNA1194	chr1	42823244	42857997	+	ST3GAL6	hsa_circ_0124835|chr3:98475212-98492827+|NM_006100|ST3GAL6	1
circRNA1197	chr1	45889516	45893494	+	NXPE3	hsa_circ_0004065|chr3:101520078-101525970+|NM_001134456|FAM55C	1
circRNA1218	chr1	70042056	70045110	-	LRCH3	hsa_circ_0123280|chr3:197557640-197562693+|ENST00000438796.2|LRCH3	1
circRNA1222	chr1	80836253	80837574	+	ETV5	hsa_circ_0005286|chr3:185797605-185798964-|NM_004454|ETV5	1
circRNA1223	chr1	82027832	82032296	-	VPS8	hsa_circ_0123012|chr3:184584663-184588593+|ENST00000287546.4|VPS8	1
circRNA123	chr11	25580914	25677402	-	THADA	hsa_circ_0054310|chr2:43655238-43779478-|NM_001083953|THADA	1
circRNA1233	chr1	108960150	108960763	-	ENSCHIG00000011968	hsa_circ_0001355|chr3:157839891-157841780+|NM_016625|RSRC1	1
circRNA1239	chr1	138960590	138972203	-	BRWD1	hsa_circ_0061756|chr21:40652073-40670508-|NM_033656|BRWD1	1
circRNA1247	chr1	149492161	149544864	+	DYRK1A	hsa_circ_0005955|chr21:38792600-38845182+|NM_101395|DYRK1A	1
circRNA1257	chr9	10359852	10380105	-	PGM3	hsa_circ_0132432|chr6:83881655-83896794-|NM_001199917|PGM3	1
circRNA1270	chr9	60457313	60460964	-	AHI1	hsa_circ_0130754|chr6:135639656-135644462-|ENST00000367800.4|AHI1	1
circRNA1275	chr9	73715899	73719139	-	PPIL4	hsa_circ_0078205|chr6:149842195-149847912-|NM_139126|PPIL4	1
circRNA1286	chr8	283410	295612	+	MFSD14B	hsa_circ_0087576|chr9:97200682-97213809+|NM_032558|HIATL1	1
circRNA1296	chr8	10507010	10523921	-	ELP3	hsa_circ_0008761|chr8:27987018-27995408+|NM_018091|ELP3	1
circRNA1309	chr8	60305606	60317096	-	RNF38	hsa_circ_0087023|chr9:36369715-36376124-|NM_194328|RNF38	1
circRNA1319	chr8	77799450	77816167	+	NTRK2	hsa_circ_0087378|chr9:87356806-87367000+|NM_001018065|NTRK2	1
circRNA1329	chr8	95322537	95328992	+	TMEM38B	hsa_circ_0137646|chr9:108483817-108510471+|ENST00000374688.1|TMEM38B	1
circRNA1337	chr8	101372502	101383751	-	PTBP3	hsa_circ_0088073|chr9:115013208-115024879-|NM_001244898|PTBP3	1
circRNA1344	chr8	109875570	109882888	-	FBXW2	hsa_circ_0003992|chr9:123533625-123540823-|NM_012164|FBXW2	1
circRNA1359	chr16	41800228	41803578	-	KIF1B	hsa_circ_0110214|chr1:10316304-10322028+|ENST00000377086.1|KIF1B	1
circRNA136	chr11	73585152	73588969	+	ENSCHIG00000010663	hsa_circ_0053033|chr2:25674416-25678363-|NM_021907|DTNB	1
circRNA1371	chr19	37326089	37326635	-	CALCOCO2	hsa_circ_0107019|chr17:46928450-46928990+|ENST00000258947.3|CALCOCO2	1
circRNA1379	chr1	63932747	63937781	-	TMEM39A	hsa_circ_0066866|chr3:119171293-119177087-|NM_018266|TMEM39A	1
circRNA138	chr11	74869925	74884781	+	ATAD2B	hsa_circ_0119425|chr2:24005738-24021193-|ENST00000238789.5|ATAD2B	1
circRNA1382	chr10	1010404	1013814	+	TTC7B	hsa_circ_0032924|chr14:91110391-91113367-|NM_001010854|TTC7B	1
circRNA1387	chr22	4420211	4459992	+	RBMS3	hsa_circ_0064644|chr3:29910348-29941246+|NM_001177712|RBMS3	1
circRNA1412	chr10	90131231	90142737	+	SERINC5	hsa_circ_0129764|chr5:79462205-79473886-|NM_001174072|SERINC5	1
circRNA1417	chr27	18778203	18788333	+	GSR	hsa_circ_0083863|chr8:30557597-30569605-|NM_000637|GSR	1
circRNA1420	chr27	19041242	19046166	-	RBPMS	hsa_circ_0007409|chr8:30332294-30336893+|NM_006867|RBPMS	1
circRNA1423	chr5	34460890	34472427	-	ANO6	hsa_circ_0005192|chr12:45771835-45784281+|NM_001204803|ANO6	1
circRNA1426	chr8	27805905	27807873	+	BNC2	hsa_circ_0086414|chr9:16435552-16437522-|NM_017637|BNC2	1
circRNA1429	chr24	47713524	47745509	-	SMAD2	hsa_circ_0000847|chr18:45391429-45423180-|NM_001003652|SMAD2	1
circRNA143	chr11	82770607	82791061	+	NBAS	hsa_circ_0052695|chr2:15326865-15359092-|NM_015909|NBAS	1
circRNA1431	chr11	73706215	73741131	+	DNMT3A	hsa_circ_0053029|chr2:25497809-25537030-|NM_175629|DNMT3A	1
circRNA1457	chr3	116949614	116953011	-	ENSCHIG00000021660	hsa_circ_0005666|chr1:165648678-165652347-|NM_000696|ALDH9A1	1
circRNA1470	chr4	110744071	110746564	+	PEX1	hsa_circ_0135106|chr7:92146589-92151559-|ENST00000248633.4|PEX1	1
circRNA1536	chr20	6753919	6757992	+	intergenic_circRNA	hsa_circ_0004405|chr5:74130250-74137504-|NM_015566|FAM169A	1
circRNA1601	chr9	80772193	80879155	+	intergenic_circRNA	hsa_circ_0006405|chr6:157150360-157256710+|NM_020732|ARID1B	1
circRNA1604	chr9	81023387	81051763	+	intergenic_circRNA	hsa_circ_0004381|chr6:157405795-157431695+|NM_020732|ARID1B	1
circRNA1619	chr4	34558478	34560757	-	CPED1	hsa_circ_0082040|chr7:120737752-120740148+|NM_024913|C7orf58	1
circRNA1620	chr3	115948000	115949477	+	PBX1	hsa_circ_0015069|chr1:164789308-164790863+|NM_002585|PBX1	1
circRNA1626	chr14	45049117	45091503	+	STAU2	hsa_circ_0137107|chr8:74585341-74650584-|ENST00000521419.1|STAU2	1
circRNA1640	chr4	41207112	41217037	-	GLI3	hsa_circ_0079950|chr7:42079636-42088295-|NM_000168|GLI3	1
circRNA1643	chr21	67374906	67381055	+	MARK3	hsa_circ_0101343|chr14:103915255-103923549+|NM_001128918|MARK3	1
circRNA1651	chr13	71745058	71749991	+	IFT52	hsa_circ_0060442|chr20:42242489-42249565+|NM_016004|IFT52	1
circRNA1658	chr7	29085647	29133240	+	ENSCHIG00000020381	hsa_circ_0129829|chr5:80756873-80809536-|ENST00000320672.4|SSBP2	1
circRNA1668	chr8	37869217	37890040	-	KDM4C	hsa_circ_0001839|chr9:6880011-6893232+|NM_001146694|KDM4C	1
circRNA1670	chr5	10505615	10515135	+	ACSS3	hsa_circ_0027679|chr12:81536885-81545875+|NM_024560|ACSS3	1
circRNA1675	chr13	6825816	6878284	-	TASP1	hsa_circ_0059460|chr20:13415690-13463984-|NM_017714|TASP1	1
circRNA1678	chr13	16617437	16622452	+	CAMK1D	hsa_circ_0093065|chr10:12802946-12811798+|ENST00000378847.3|CAMK1D	1
circRNA168	chr11	96723655	96756768	+	MVB12B	hsa_circ_0088614|chr9:129154344-129184227+|NM_033446|FAM125B	1
circRNA1681	chr13	18223701	18233851	+	PARD3	hsa_circ_0018168|chr10:34558584-34573173-|NM_019619|PARD3	1
circRNA1682	chr13	19032893	19043590	+	NRP1	hsa_circ_0018163|chr10:33542955-33552801-|NM_003873|NRP1	1
circRNA169	chr11	97253883	97271746	+	RALGPS1	hsa_circ_0088621|chr9:129724503-129740024+|NM_014636|RALGPS1	1
circRNA1695	chr13	60970261	60974076	+	TM9SF4	hsa_circ_0059764|chr20:30737436-30742989+|NM_014742|TM9SF4	1
circRNA1696	chr13	63442434	63444813	+	ITCH	hsa_circ_0059959|chr20:33065576-33068537+|NM_031483|ITCH	1
circRNA1707	chr13	75761978	75783594	-	SULF2	hsa_circ_0060640|chr20:46365446-46386207-|NM_001161841|SULF2	1
circRNA1716	chr12	33815490	33818603	+	MYCBP2	hsa_circ_0000495|chr13:77700452-77703365-|NM_015057|MYCBP2	1
circRNA1717	chr12	37739302	37739848	+	KLF12	hsa_circ_0005783|chr13:74419963-74420510-|NM_007249|KLF12	1
circRNA1719	chr12	40186002	40205920	+	DACH1	hsa_circ_0100807|chr13:72131155-72147705-|ENST00000359684.2|DACH1	1
circRNA1723	chr12	62024731	62025160	-	SUPT20H	hsa_circ_0100423|chr13:37598171-37598579-|NM_001014286|FAM48A	1
circRNA1725	chr12	65452804	65465516	-	WDFY2	hsa_circ_0030309|chr13:52277731-52301926+|NM_052950|WDFY2	1
circRNA1732	chr11	309327	327876	-	MERTK	hsa_circ_0056122|chr2:112704970-112725829+|NM_006343|MERTK	1
circRNA1745	chr11	27572747	27586229	-	SRBD1	hsa_circ_0000997|chr2:45773870-45789895-|NM_018079|SRBD1	1
circRNA1755	chr11	73484872	73496586	+	ENSCHIG00000010663	hsa_circ_0053036|chr2:25799706-25819109-|NM_021907|DTNB	1
circRNA1756	chr11	73600038	73606659	+	ENSCHIG00000010663	hsa_circ_0119613|chr2:25650403-25656864-|NM_021907|DTNB	1
circRNA1759	chr11	78230041	78271360	+	PUM2	hsa_circ_0003733|chr2:20497313-20527139-|NM_015317|PUM2	1
circRNA1771	chr11	100282259	100287630	+	ASS1	hsa_circ_0089107|chr9:133364719-133370410+|NM_000050|ASS1	1
circRNA1779	chr10	1013654	1061832	+	TTC7B	hsa_circ_0032919|chr14:91059829-91110552-|NM_001010854|TTC7B	1
circRNA1785	chr10	20496679	20515524	-	PCNX1	hsa_circ_0032396|chr14:71443658-71462642+|NM_014982|PCNX	1
circRNA1797	chr10	79851294	79851445	+	PABPN1	hsa_circ_0031288|chr14:23793346-23793498+|NM_004643|PABPN1	1
circRNA1811	chr17	8563412	8565035	+	RPLP0	hsa_circ_0028856|chr12:120635124-120637008-|NM_053275|RPLP0	1
circRNA1814	chr17	12966903	12970322	+	RNFT2	hsa_circ_0028597|chr12:117187645-117191865+|NM_001109903|RNFT2	1
circRNA1827	chr17	56631297	56631756	+	ENSCHIG00000013730	hsa_circ_0001445|chr4:144464661-144465125+|NM_003601|SMARCA5	1
circRNA1833	chr17	69353678	69355705	+	CPE	hsa_circ_0125716|chr4:166385541-166389007+|NM_001873|CPE	1
circRNA1842	chr16	43412593	43466290	+	RERE	hsa_circ_0006837|chr1:8555122-8617582-|NM_012102|RERE	1
circRNA1844	chr16	52346715	52358643	-	PRDM2	hsa_circ_0005986|chr1:14057494-14068652+|NM_012231|PRDM2	1
circRNA1846	chr16	56689676	56705446	-	ASTN1	hsa_circ_0111291|chr1:176903287-176918487-|NM_004319|ASTN1	1
circRNA1852	chr16	69118868	69144899	-	RPS6KC1	hsa_circ_0111927|chr1:213277795-213303232+|ENST00000366960.3|RPS6KC1	1
circRNA1864	chr15	27637239	27665740	-	UVRAG	hsa_circ_0096458|chr11:75562927-75599947+|NM_003369|UVRAG	1
circRNA1868	chr15	37975441	37986974	-	RIC3	hsa_circ_0021086|chr11:8148205-8161740-|NR_045405|RIC3	1
circRNA1869	chr15	38964443	38965100	-	DENND5A	hsa_circ_0021149|chr11:9225206-9225864-|NM_015213|DENND5A	1
circRNA1871	chr15	42080261	42083503	+	PARVA	hsa_circ_0095275|chr11:12495291-12499496+|NM_018222|PARVA	1
circRNA1873	chr15	43910131	43911513	-	RRAS2	hsa_circ_0004429|chr11:14316016-14317401-|NM_012250|RRAS2	1
circRNA1874	chr15	47840834	47846435	-	SERGEF	hsa_circ_0095515|chr11:18022043-18026082-|ENST00000265965.5|SERGEF	1
circRNA1884	chr14	14299040	14301360	+	PTDSS1	hsa_circ_0084975|chr8:97311921-97316409+|NM_014754|PTDSS1	1
circRNA1885	chr14	15812232	15832174	+	ENSCHIG00000007841	hsa_circ_0003214|chr8:98817580-98837381+|NM_018407|LAPTM4B	1
circRNA1886	chr14	15823971	15832174	+	ENSCHIG00000007841	hsa_circ_0007901|chr8:98827555-98837381+|NM_018407|LAPTM4B	1
circRNA1889	chr14	45082123	45091503	+	STAU2	hsa_circ_0001811|chr8:74585341-74601048-|NM_014393|STAU2	1
circRNA1897	chr14	79032241	79032436	-	AGO2	hsa_circ_0008113|chr8:141595217-141595410-|NM_012154|EIF2C2	1
circRNA1901	chr19	14392472	14397043	-	ENSCHIG00000019283	hsa_circ_0043116|chr17:33921026-33925354+|NM_001030006|AP2B1	1
circRNA1906	chr19	20618041	20619315	+	TAOK1	hsa_circ_0042770|chr17:27857424-27861318+|NM_020791|TAOK1	1
circRNA1907	chr19	21621001	21635555	+	ABR	hsa_circ_0107841|chr17:953289-976917-|NM_001159746|ABR	1
circRNA1920	chr19	37245420	37248845	-	UBE2Z	hsa_circ_0004678|chr17:46993437-47000299+|NM_023079|UBE2Z	1
circRNA1921	chr19	38666878	38669851	+	SOCS7	hsa_circ_0043332|chr17:36522169-36533668+|NM_014598|SOCS7	1
circRNA1926	chr19	47222885	47256592	+	TANC2	hsa_circ_0045173|chr17:61271351-61345234+|NM_025185|TANC2	1
circRNA1947	chr18	39463532	39466326	+	ZFHX3	hsa_circ_0007963|chr16:72991325-72994093-|NM_006885|ZFHX3	1
circRNA1948	chr18	45672223	45693782	+	LSM14A	hsa_circ_0050459|chr19:34685382-34712643+|NM_001114093|LSM14A	1
circRNA195	chr10	17770537	17772467	-	COQ6	hsa_circ_0032533|chr14:74420137-74422631+|NM_182480|COQ6	1
circRNA1958	chr18	56563720	56566054	-	GYS1	hsa_circ_0051813|chr19:49477469-49481414-|NM_002103|GYS1	1
circRNA1965	chr26	7507988	7511072	-	ZRANB1	hsa_circ_0020340|chr10:126662213-126662967+|NM_017580|ZRANB1	1
circRNA1966	chr26	7751210	7751988	+	ENSCHIG00000012818	hsa_circ_0000267|chr10:126370175-126370948-|NM_014661|FAM53B	1
circRNA1970	chr26	20507654	20508578	-	SHOC2	hsa_circ_0000261|chr10:112723882-112724819+|NM_007373|SHOC2	1
circRNA1975	chr27	19363111	19363528	+	SARAF	hsa_circ_0004283|chr8:29927157-29927575-|NM_016127|TMEM66	1
circRNA1977	chr27	37485241	37487336	+	VEGFC	hsa_circ_0002942|chr4:177648931-177650900-|NM_005429|VEGFC	1
circRNA1989	chr24	40934307	40934578	+	PTPRM	hsa_circ_0108929|chr18:7888103-7888375+|ENST00000332175.8|PTPRM	1
circRNA199	chr10	20530018	20541503	-	PCNX1	hsa_circ_0032383|chr14:71413631-71429048+|NM_014982|PCNX	1
circRNA1997	chr24	54852737	54883065	-	TCF4	hsa_circ_0108646|chr18:52921727-52946887-|NM_001083962|TCF4	1
circRNA1999	chr24	56315247	56317581	+	WDR7	hsa_circ_0047748|chr18:54446661-54448887+|NM_015285|WDR7	1
circRNA2003	chr25	3017220	3066126	-	CREBBP	hsa_circ_0037679|chr16:3841981-3901010-|NM_004380|CREBBP	1
circRNA2011	chr25	14298287	14302769	+	ABCC1	hsa_circ_0038130|chr16:16177222-16184445+|NM_004996|ABCC1	1
circRNA2030	chr22	36835074	36843029	+	ADAMTS9	hsa_circ_0124462|chr3:64554043-64587889-|ENST00000498707.1|ADAMTS9	1
circRNA2038	chr22	48729955	48730464	+	ENSCHIG00000021650	hsa_circ_0066008|chr3:52293732-52294517-|NM_025222|WDR82	1
circRNA2053	chr23	12926007	12927506	+	CDKAL1	hsa_circ_0001582|chr6:20546576-20548936+|NM_017774|CDKAL1	1
circRNA2060	chr23	39998228	40004138	+	ILRUN	hsa_circ_0131642|chr6:34614377-34622556-|ENST00000374023.3|C6orf106	1
circRNA2065	chr20	14214438	14228012	+	ADAMTS6	hsa_circ_0006489|chr5:64556426-64569274-|NM_197941|ADAMTS6	1
circRNA2068	chr20	23836600	23842953	-	MTREX	hsa_circ_0129162|chr5:54648995-54662703+|NM_015360|SKIV2L2	1
circRNA207	chr10	30159889	30213582	-	MNAT1	hsa_circ_0008215|chr14:61278704-61346553+|NM_002431|MNAT1	1
circRNA2072	chr20	41184188	41184470	+	ZFR	hsa_circ_0072103|chr5:32419925-32420208-|NM_016107|ZFR	1
circRNA2074	chr20	41965417	42007325	+	DROSHA	hsa_circ_0128815|chr5:31448653-31495479-|NM_013235|DROSHA	1
circRNA2094	chr21	25937160	25953232	+	ARNT2	hsa_circ_0007978|chr15:80750269-80767564+|NM_014862|ARNT2	1
circRNA2095	chr21	30984966	30988208	+	TMEM266	hsa_circ_0104574|chr15:76426508-76430236+|ENST00000388942.3|C15orf27	1
circRNA2098	chr21	56001709	56003680	-	TC2N	hsa_circ_0102900|chr14:92278655-92280169-|ENST00000435962.2|TC2N	1
circRNA21	chr13	29700413	29727882	-	MINDY3	hsa_circ_0007671|chr10:15858833-15885271-|NM_024948|FAM188A	1
circRNA2107	chr28	26097910	26098074	+	JMJD1C	hsa_circ_0006743|chr10:65140077-65140242-|NM_032776|JMJD1C	1
circRNA2112	chr28	35284591	35287980	-	RYR2	hsa_circ_0112643|chr1:237617690-237620035+|ENST00000366574.2|RYR2	1
circRNA2122	chr29	8529729	8531224	+	ME3	hsa_circ_0096680|chr11:86157355-86159297-|NM_001161586|ME3	1
circRNA2129	chr29	42892603	42893889	-	MACROD1	hsa_circ_0096088|chr11:63918710-63919865-|NM_014067|MACROD1	1
circRNA2131	chr29	46941653	46947431	+	LRP5	hsa_circ_0023217|chr11:68190956-68197168+|NM_002335|LRP5	1
circRNA2154	chr7	80495318	80495604	+	CSNK1G3	hsa_circ_0127788|chr5:122923761-122924205+|ENST00000395412.1|CSNK1G3	1
circRNA2155	chr7	83511054	83511982	+	LMNB1	hsa_circ_0127797|chr5:126140467-126141388+|ENST00000460265.1|LMNB1	1
circRNA2158	chr7	89214411	89226604	-	DOT1L	hsa_circ_0048348|chr19:2180711-2193782+|NM_032482|DOT1L	1
circRNA2160	chr7	91395930	91404139	+	KDM4B	hsa_circ_0048704|chr19:5071020-5082515+|NM_015015|KDM4B	1
circRNA2175	chr7	102891687	102892271	+	MYO9B	hsa_circ_0000910|chr19:17311101-17311638+|NM_004145|MYO9B	1
circRNA2181	chr7	104314099	104314924	+	CRTC1	hsa_circ_0050149|chr19:18885709-18886631+|NM_001098482|CRTC1	1
circRNA2186	chr6	22293486	22293640	+	ENSCHIG00000025487	hsa_circ_0070548|chr4:103747641-103747793-|NM_003340|UBE2D3	1
circRNA2190	chr6	68272249	68299586	+	DCUN1D4	hsa_circ_0007646|chr4:52729602-52758017+|NM_001040402|DCUN1D4	1
circRNA2196	chr6	97971970	97996383	-	SCD5	hsa_circ_0127071|chr4:83601859-83626566-|NM_001037582|SCD5	1
circRNA22	chr13	29700413	29731835	-	MINDY3	hsa_circ_0000219|chr10:15858833-15889942-|NM_024948|FAM188A	1
circRNA2211	chr5	63534838	63549357	+	ANO4	hsa_circ_0008008|chr12:101365083-101381448+|NM_178826|ANO4	1
circRNA2218	chr5	96591539	96592084	-	ETV6	hsa_circ_0004123|chr12:12022357-12022903+|NM_001987|ETV6	1
circRNA2219	chr5	102930834	102931835	+	SCNN1A	hsa_circ_0025136|chr12:6463603-6464601-|NM_001159576|SCNN1A	1
circRNA2220	chr5	106859009	106859169	+	ERC1	hsa_circ_0024996|chr12:1399017-1399178+|NR_027948|ERC1	1
circRNA2222	chr5	110522249	110522590	+	TNRC6B	hsa_circ_0116580|chr22:40657835-40658177+|NM_001162501|TNRC6B	1
circRNA2226	chr4	5115826	5166415	+	KMT2C	hsa_circ_0082992|chr7:151871215-152027824-|NM_170606|MLL3	1
circRNA2227	chr4	5298920	5310900	-	GALNT11	hsa_circ_0133702|chr7:151791274-151805372+|ENST00000434507.1|GALNT11	1
circRNA2231	chr4	20941585	20955642	-	NUP205	hsa_circ_0133425|chr7:135312720-135329766+|ENST00000285968.6|NUP205	1
circRNA2235	chr4	28202489	28209871	-	SND1	hsa_circ_0133243|chr7:127326666-127335002+|NM_014390|SND1	1
circRNA2239	chr4	39130305	39139929	+	CDK13	hsa_circ_0001699|chr7:40027197-40041630+|NM_003718|CDK13	1
circRNA2246	chr4	93254809	93278436	-	HDAC9	hsa_circ_0133908|chr7:18668972-18688306+|ENST00000406451.3|HDAC9	1
circRNA2251	chr3	10986116	11009571	+	AGO3	hsa_circ_0003435|chr1:36411292-36439112+|NM_024852|EIF2C3	1
circRNA2255	chr3	28802806	28807189	-	SSBP3	hsa_circ_0012651|chr1:54717288-54722859-|NM_001009955|SSBP3	1
circRNA2269	chr3	92899971	92903261	+	VANGL1	hsa_circ_0013664|chr1:116224984-116228148+|NM_138959|VANGL1	1
circRNA227	chr10	64913806	64947152	+	TTBK2	hsa_circ_0034879|chr15:43132557-43170882-|NM_173500|TTBK2	1
circRNA2275	chr3	107767180	107769267	+	KIRREL1	hsa_circ_0014829|chr1:158045902-158047930+|NM_018240|KIRREL	1
circRNA2286	chr2	8363876	8365761	+	MACO1	hsa_circ_0112906|chr1:25783143-25785383+|NM_018202|TMEM57	1
circRNA2290	chr2	13352062	13356115	-	PUM1	hsa_circ_0011237|chr1:31437520-31441339-|NM_001020658|PUM1	1
circRNA2299	chr2	51163786	51203156	+	HECW2	hsa_circ_0118466|chr2:197105172-197143386-|ENST00000260983.2|HECW2	1
circRNA2304	chr2	122925356	122932467	+	NUP35	hsa_circ_0118300|chr2:184016235-184025923+|ENST00000295119.4|NUP35	1
circRNA2314	chr1	45513035	45552900	-	IMPG2	hsa_circ_0121339|chr3:100972539-101023156-|NM_016247|IMPG2	1
circRNA2315	chr1	50247811	50250902	-	CBLB	hsa_circ_0066724|chr3:105452852-105456102-|NM_170662|CBLB	1
circRNA2316	chr1	52301404	52313521	+	BBX	hsa_circ_0066738|chr3:107508633-107520128+|NM_001142568|BBX	1
circRNA2318	chr1	63932746	63937781	-	TMEM39A	hsa_circ_0066866|chr3:119171293-119177087-|NM_018266|TMEM39A	1
circRNA2330	chr1	87663367	87663693	+	ZMAT3	hsa_circ_0068073|chr3:178785270-178785597-|NM_152240|ZMAT3	1
circRNA2332	chr1	96738737	96769741	+	PHC3	hsa_circ_0002622|chr3:169854206-169896726-|NM_024947|PHC3	1
circRNA2341	chr9	26269572	26334912	+	REV3L	hsa_circ_0077658|chr6:111714078-111793343-|NM_002912|REV3L	1
circRNA2372	chr8	59584595	59586691	+	RUSC2	hsa_circ_0002702|chr9:35546426-35548532+|NM_001135999|RUSC2	1
circRNA2376	chr8	75410245	75417648	+	UBAP1	hsa_circ_0086743|chr9:34234213-34242106+|NM_001171203|UBAP1	1
circRNA2379	chr8	94908309	94918949	+	SLC44A1	hsa_circ_0137618|chr9:108061500-108072147+|ENST00000374720.3|SLC44A1	1
circRNA2396	chr3	106125402	106127472	+	NTRK1	hsa_circ_0014796|chr1:156834145-156836770+|NM_002529|NTRK1	1
circRNA2403	chr13	6953982	6974971	-	TASP1	hsa_circ_0114696|chr20:13539654-13550233-|ENST00000337743.4|TASP1	1
circRNA2405	chr9	21580371	21580838	-	DSE	hsa_circ_0130430|chr6:116720360-116720829+|ENST00000331677.2|DSE	1
circRNA2410	chr21	6148454	6151917	-	MEF2A	hsa_circ_0003062|chr15:100211527-100215663+|NM_001171894|MEF2A	1
circRNA2428	chr14	9847250	9860568	-	RUNX1T1	hsa_circ_0007443|chr8:93017343-93029591-|NM_001198625|RUNX1T1	1
circRNA2433	chr4	1607884	1631842	+	LMBR1	hsa_circ_0133782|chr7:156589082-156629579-|ENST00000353442.4|LMBR1	1
circRNA2438	chr11	73740490	73741131	+	DNMT3A	hsa_circ_0119610|chr2:25497809-25498412-|NM_175629|DNMT3A	1
circRNA2453	chr18	65194310	65194736	-	ZNF583	hsa_circ_0109934|chr19:56925327-56925809+|ENST00000333201.9|ZNF583	1
circRNA2457	chr23	10591206	10591615	-	NUP153	hsa_circ_0002049|chr6:17669205-17669777-|NM_005124|NUP153	1
circRNA2461	chr7	102860353	102862793	+	MYO9B	hsa_circ_0007396|chr19:17270204-17273932+|NM_001130065|MYO9B	1
circRNA2468	chr10	32762029	32771216	+	intergenic_circRNA	hsa_circ_0032059|chr14:58598229-58606132-|NM_001001872|C14orf37	1
circRNA2469	chr10	65986381	65987511	-	intergenic_circRNA	hsa_circ_0000591|chr15:41961025-41962156+|NM_001164273|MGA	1
circRNA247	chr10	90657471	90661453	-	TENT2	hsa_circ_0001504|chr5:78915434-78919312+|NM_001114394|PAPD4	1
circRNA248	chr10	90786597	90805782	+	HOMER1	hsa_circ_0006916|chr5:78734832-78752841-|NM_004272|HOMER1	1
circRNA249	chr10	91233797	91238659	+	ARSB	hsa_circ_0073120|chr5:78260238-78265015-|NM_000046|ARSB	1
circRNA2509	chr3	3362387	3375769	-	intergenic_circRNA	hsa_circ_0119397|chr2:238881733-238903451+|NR_037904|UBE2F-SCLY	1
circRNA2511	chr4	26642305	26642536	-	intergenic_circRNA	hsa_circ_0133284|chr7:129297182-129297414+|ENST00000393230.2|NRF1	1
circRNA2526	chr9	80975842	81051763	+	intergenic_circRNA	hsa_circ_0004019|chr6:157357968-157431695+|NM_020732|ARID1B	1
circRNA2531	chr17	63140179	63140509	+	DCLK2	hsa_circ_0005480|chr4:151023629-151023964+|NR_036614|DCLK2	1
circRNA2549	chr27	31448203	31455090	-	WWC2	hsa_circ_0003437|chr4:184114751-184130178+|NM_024949|WWC2	1
circRNA2550	chr18	49495104	49496249	-	SIRT2	hsa_circ_0050951|chr19:39379726-39380784-|NM_012237|SIRT2	1
circRNA2556	chr5	72641921	72642144	-	RBFOX2	hsa_circ_0005846|chr22:36205826-36206051-|NM_001031695|RBFOX2	1
circRNA2559	chr13	11771393	11842004	-	SFMBT2	hsa_circ_0094076|chr10:7230585-7318951-|NM_001029880|SFMBT2	1
circRNA2560	chr13	11903046	11906647	-	SFMBT2	hsa_circ_0017647|chr10:7409610-7412337-|NM_001029880|SFMBT2	1
circRNA2581	chr13	63900310	63913174	-	TRPC4AP	hsa_circ_0115022|chr20:33622925-33637797-|ENST00000252015.2|TRPC4AP	1
circRNA2585	chr13	64585963	64617272	+	PHF20	hsa_circ_0060157|chr20:34446223-34487570+|NM_016436|PHF20	1
circRNA2588	chr13	66498410	66500187	+	RPRD1B	hsa_circ_0060323|chr20:36685933-36687922+|NM_021215|RPRD1B	1
circRNA2592	chr12	7233462	7241725	-	BIVM	hsa_circ_0099809|chr13:103474092-103484047+|NM_001204425|BIVM-ERCC5	1
circRNA2595	chr12	33805042	33806781	+	MYCBP2	hsa_circ_0100889|chr13:77713330-77715078-|NM_015057|MYCBP2	1
circRNA2602	chr12	61909197	61923045	-	SMAD9	hsa_circ_0030003|chr13:37427555-37447052-|NM_001127217|SMAD9	1
circRNA2606	chr12	65452804	65461294	-	WDFY2	hsa_circ_0030310|chr13:52293333-52301926+|NM_052950|WDFY2	1
circRNA2614	chr11	4501640	4506517	-	REV1	hsa_circ_0007092|chr2:100065797-100081447-|NM_016316|REV1	1
circRNA2631	chr11	62128851	62139826	-	VPS54	hsa_circ_0120759|chr2:64189191-64209021-|NM_016516|VPS54	1
circRNA2632	chr11	63430401	63442309	-	SPRED2	hsa_circ_0007961|chr2:65559120-65572030-|NM_181784|SPRED2	1
circRNA2647	chr11	97649926	97669351	+	GARNL3	hsa_circ_0138024|chr9:130101923-130119656+|ENST00000373387.4|GARNL3	1
circRNA2650	chr11	99061063	99063225	+	PTPA	hsa_circ_0089036|chr9:131897073-131899971+|NM_178001|PPP2R4	1
circRNA2668	chr10	43723117	43730419	+	AP4E1	hsa_circ_0035269|chr15:51240216-51250991+|NM_001252127|AP4E1	1
circRNA2672	chr10	64657290	64665524	-	TMEM62	hsa_circ_0034939|chr15:43438690-43452992+|NM_024956|TMEM62	1
circRNA268	chr17	18690708	18692095	-	PITPNM2	hsa_circ_0029170|chr12:123497159-123498589-|NM_020845|PITPNM2	1
circRNA2684	chr10	91717670	91718857	-	SCAMP1	hsa_circ_0073112|chr5:77711343-77712473+|NM_004866|SCAMP1	1
circRNA2685	chr10	94389760	94397738	+	CERT1	hsa_circ_0129634|chr5:74715165-74722303-|ENST00000380494.5|COL4A3BP	1
circRNA2694	chr17	22869735	22870030	-	SLC15A4	hsa_circ_0000462|chr12:129299319-129299615-|NM_145648|SLC15A4	1
circRNA2705	chr17	60720268	60726839	+	ARHGAP10	hsa_circ_0071120|chr4:148860975-148867855+|NM_024605|ARHGAP10	1
circRNA2715	chr16	28655771	28662469	-	CDC42BPA	hsa_circ_0003659|chr1:227327276-227335260-|NM_003607|CDC42BPA	1
circRNA2722	chr16	43412593	43428889	+	RERE	hsa_circ_0002158|chr1:8601272-8617582-|NM_012102|RERE	1
circRNA2723	chr16	43458952	43494508	+	RERE	hsa_circ_0009574|chr1:8525984-8568734-|NM_012102|RERE	1
circRNA2727	chr16	52336870	52358643	-	PRDM2	hsa_circ_0004861|chr1:14057494-14075982+|NM_012231|PRDM2	1
circRNA2740	chr15	16343404	16409359	-	LDLRAD3	hsa_circ_0095779|chr11:36057652-36120011+|ENST00000315571.5|LDLRAD3	1
circRNA2742	chr15	21532247	21532495	+	MPPED2	hsa_circ_0021554|chr11:30601792-30602041-|NM_001145399|MPPED2	1
circRNA2752	chr15	50250812	50258037	-	SORL1	hsa_circ_0024660|chr11:121340715-121348952+|NM_003105|SORL1	1
circRNA2757	chr15	54410741	54419980	-	RNF214	hsa_circ_0095088|chr11:117109316-117117664+|ENST00000531452.1|RNF214	1
circRNA2762	chr15	78002037	78006800	-	PDGFD	hsa_circ_0094769|chr11:103866792-103870983-|NM_025208|PDGFD	1
circRNA2763	chr14	5904728	5908632	+	WWP1	hsa_circ_0084826|chr8:87410570-87414432+|NM_007013|WWP1	1
circRNA2767	chr14	33358612	33377845	-	TRPS1	hsa_circ_0085363|chr8:116616099-116635985-|NM_014112|TRPS1	1
circRNA2771	chr14	55676027	55682219	-	CHD7	hsa_circ_0136828|chr8:61707544-61714152+|NM_017780|CHD7	1
circRNA2772	chr14	72040463	72042794	-	ADCY8	hsa_circ_0135756|chr8:131859669-131862049-|ENST00000286355.5|ADCY8	1
circRNA2776	chr19	7964193	8060013	+	MSI2	hsa_circ_0044734|chr17:55607036-55704664+|NM_170721|MSI2	1
circRNA2778	chr19	21629865	21635555	+	ABR	hsa_circ_0107840|chr17:953289-962107-|NM_001159746|ABR	1
circRNA2791	chr19	38409153	38409827	-	KPNB1	hsa_circ_0002007|chr17:45753774-45754493+|NM_002265|KPNB1	1
circRNA2795	chr19	42086833	42087652	-	STAT3	hsa_circ_0106857|chr17:40497576-40498731-|ENST00000264657.5|STAT3	1
circRNA2796	chr19	44759731	44762335	-	PLEKHM1	hsa_circ_0003434|chr17:43552465-43555513-|None|None	1
circRNA2802	chr19	50495960	50496895	-	HGS	hsa_circ_0004721|chr17:79660683-79661883+|NM_004712|HGS	1
circRNA2803	chr19	50819730	50824120	+	SLC38A10	hsa_circ_0046123|chr17:79244717-79250933-|NM_001037984|SLC38A10	1
circRNA2814	chr18	14830573	14842595	+	BANP	hsa_circ_0040819|chr16:88052033-88071617+|NM_001173542|BANP	1
circRNA2817	chr18	18685452	18690749	-	TENT4B	hsa_circ_0039326|chr16:50245233-50251574+|NM_001040284|PAPD5	1
circRNA2818	chr18	19310983	19312850	+	ZNF423	hsa_circ_0039318|chr16:49557534-49559405-|NM_015069|ZNF423	1
circRNA2819	chr18	21369117	21391742	-	PHKB	hsa_circ_0000698|chr16:47531309-47549512+|NM_001031835|PHKB	1
circRNA2822	chr18	25650322	25658599	-	GNAO1	hsa_circ_0039422|chr16:56362542-56370772+|NM_138736|GNAO1	1
circRNA2829	chr18	44296574	44304349	-	ANKRD27	hsa_circ_0050396|chr19:33122307-33134390-|NM_032139|ANKRD27	1
circRNA2840	chr18	55163912	55164952	-	ZC3H4	hsa_circ_0109750|chr19:47584769-47585552-|ENST00000253048.5|ZC3H4	1
circRNA2842	chr18	66893552	66894004	-	ZNF606	hsa_circ_0052320|chr19:58499574-58500089-|NM_025027|ZNF606	1
circRNA2846	chr26	16918632	16950717	+	ABLIM1	hsa_circ_0020075|chr10:116331055-116361720-|NM_001003408|ABLIM1	1
circRNA2852	chr26	33712277	33740433	+	TM9SF3	hsa_circ_0094647|chr10:98303832-98336586-|ENST00000371142.4|TM9SF3	1
circRNA2860	chr24	797560	826948	-	ATP9B	hsa_circ_0048016|chr18:76973961-77013541+|NM_198531|ATP9B	1
circRNA2866	chr24	41080383	41083479	+	PTPRM	hsa_circ_0046808|chr18:8085668-8088849+|NM_001105244|PTPRM	1
circRNA2868	chr24	46114543	46116378	+	HAUS1	hsa_circ_0047581|chr18:43698146-43700026+|NR_026978|HAUS1	1
circRNA2879	chr25	26354696	26358050	-	KIF22	hsa_circ_0038921|chr16:29808213-29811369+|NM_007317|KIF22	1
circRNA2882	chr25	33686974	33687592	-	HIP1	hsa_circ_0080712|chr7:75182751-75183825-|NM_005338|HIP1	1
circRNA2894	chr22	7509848	7516651	+	FBXL2	hsa_circ_0123537|chr3:33400458-33406211+|ENST00000484457.1|FBXL2	1
circRNA2925	chr20	4716697	4745667	+	ERGIC1	hsa_circ_0075047|chr5:172324004-172351112+|NM_001031711|ERGIC1	1
circRNA2926	chr20	5714634	5723276	+	CPEB4	hsa_circ_0008042|chr5:173371969-173380275+|NM_030627|CPEB4	1
circRNA2928	chr20	14077380	14078746	+	ADAMTS6	hsa_circ_0008674|chr5:64747301-64748745-|NM_197941|ADAMTS6	1
circRNA2935	chr20	58501984	58502454	-	OTULINL	hsa_circ_0071966|chr5:14601073-14601551+|NM_019018|FAM105A	1
circRNA2943	chr21	13394041	13395850	-	CHD2	hsa_circ_0104917|chr15:93470473-93472321+|ENST00000394196.4|CHD2	1
circRNA2946	chr21	57376053	57377807	-	BTBD7	hsa_circ_0000563|chr14:93760203-93762503-|NM_001002860|BTBD7	1
circRNA2947	chr21	63560587	63560955	-	BCL11B	hsa_circ_0033144|chr14:99723807-99724176-|NM_138576|BCL11B	1
circRNA2950	chr28	1731769	1732533	+	ENSCHIG00000022029	hsa_circ_0018370|chr10:51582182-51582939+|NM_001145260|NCOA4	1
circRNA2952	chr28	20573233	20591248	-	CCAR1	hsa_circ_0094016|chr10:70482211-70509442+|ENST00000265872.6|CCAR1	1
circRNA2957	chr28	37137703	37150674	+	B3GALNT2	hsa_circ_0017072|chr1:235643369-235652573-|NM_152490|B3GALNT2	1
circRNA2962	chr29	16934779	16935369	+	NARS2	hsa_circ_0023817|chr11:78279677-78282489-|NM_024678|NARS2	1
circRNA2968	chr29	41517079	41517514	+	SLC3A2	hsa_circ_0022591|chr11:62652648-62653080+|NM_001012662|SLC3A2	1
circRNA2973	chr29	47081145	47084512	+	PPP6R3	hsa_circ_0007464|chr11:68367808-68370960+|NM_001164160|PPP6R3	1
circRNA2981	chr7	38906193	38907157	+	PWWP2A	hsa_circ_0074837|chr5:159520107-159521072-|NM_052927|PWWP2A	1
circRNA2984	chr7	47413198	47413898	-	G3BP1	hsa_circ_0003967|chr5:151169883-151170623+|NM_005754|G3BP1	1
circRNA2987	chr7	60108142	60120376	+	SIL1	hsa_circ_0007667|chr5:138378308-138386735-|NM_001037633|SIL1	1
circRNA2999	chr6	17817199	17837452	+	PAPSS1	hsa_circ_0006935|chr4:108603170-108622441-|NM_005443|PAPSS1	1
circRNA3006	chr6	46473804	46498341	+	TBC1D19	hsa_circ_0126087|chr4:26622234-26661329+|ENST00000264866.4|TBC1D19	1
circRNA3008	chr6	61988380	61997766	-	ATP8A1	hsa_circ_0126452|chr4:42618049-42629126-|ENST00000381668.5|ATP8A1	1
circRNA3012	chr6	86801135	86809977	+	MOB1B	hsa_circ_0126890|chr4:71824590-71835741+|NM_001244766|MOB1B	1
circRNA3016	chr6	92945361	92951509	-	CNOT6L	hsa_circ_0006168|chr4:78694234-78697546-|NM_144571|CNOT6L	1
circRNA3022	chr6	98313199	98313663	+	COPS4	hsa_circ_0070267|chr4:83978078-83978561+|NM_016129|COPS4	1
circRNA3032	chr5	28878536	28890327	-	DIP2B	hsa_circ_0026258|chr12:51079615-51092985+|NM_173602|DIP2B	1
circRNA3041	chr5	70782816	70818018	-	LARGE1	hsa_circ_0063013|chr22:34000420-34046654-|NM_004737|LARGE	1
circRNA3050	chr5	100268479	100269287	+	PHC1	hsa_circ_0025395|chr12:9073580-9074346+|NM_004426|PHC1	1
circRNA3055	chr4	1660610	1666726	+	LMBR1	hsa_circ_0003386|chr7:156549086-156556489-|NM_022458|LMBR1	1
circRNA3056	chr4	1683002	1690695	+	LMBR1	hsa_circ_0083116|chr7:156516805-156526951-|NM_022458|LMBR1	1
circRNA3060	chr4	43373891	43376110	+	OGDH	hsa_circ_0003340|chr7:44684925-44687358+|NM_002541|OGDH	1
circRNA3064	chr4	64702017	64716666	-	BMT2	hsa_circ_0004708|chr7:112535623-112555502-|NM_152556|C7orf60	1
circRNA3083	chr3	60973777	61004367	-	TTLL7	hsa_circ_0114268|chr1:84369761-84387077-|ENST00000477524.1|TTLL7	1
circRNA3093	chr3	106202852	106206871	-	ARHGEF11	hsa_circ_0014815|chr1:156921364-156925591-|NM_198236|ARHGEF11	1
circRNA3096	chr3	119155037	119158863	+	MPZL1	hsa_circ_0007921|chr1:167741511-167745403+|NM_003953|MPZL1	1
circRNA3105	chr2	13718062	13720482	+	SERINC2	hsa_circ_0011278|chr1:31896539-31898760+|NM_001199039|SERINC2	1
circRNA3106	chr2	17811360	17846107	+	TRIP12	hsa_circ_0007381|chr2:230701563-230744844-|NM_004238|TRIP12	1
circRNA311	chr16	49399174	49404386	+	ENSCHIG00000010479	hsa_circ_0009352|chr1:1735857-1747301-|NM_002074|GNB1	1
circRNA3114	chr2	39907779	39921531	-	ENSCHIG00000011033	hsa_circ_0002556|chr2:208589523-208607066+|NM_152523|CCNYL1	1
circRNA3119	chr2	50280955	50281574	+	ANKRD44	hsa_circ_0118528|chr2:197990104-197990761-|NM_001195144|ANKRD44	1
circRNA3122	chr2	88008876	88009327	+	ACVR2A	hsa_circ_0056671|chr2:148657026-148657467+|NM_001616|ACVR2A	1
circRNA3144	chr1	67166655	67206192	+	PDIA5	hsa_circ_0067016|chr3:122808014-122829851+|NM_006810|PDIA5	1
circRNA3158	chr1	156348046	156389024	+	KCNH8	hsa_circ_0123119|chr3:19295145-19322821+|ENST00000328405.2|KCNH8	1
circRNA3164	chr9	10189553	10224771	-	UBE3D	hsa_circ_0132404|chr6:83728691-83767741-|ENST00000369747.3|UBE3D	1
circRNA3166	chr9	10775003	10782638	-	SNAP91	hsa_circ_0132439|chr6:84284728-84292075-|ENST00000428679.2|SNAP91	1
circRNA3168	chr9	27823514	27824994	-	FIG4	hsa_circ_0130293|chr6:110036280-110037771+|NM_014845|FIG4	1
circRNA3170	chr9	29615681	29624061	+	SCML4	hsa_circ_0130195|chr6:108066152-108071017-|NM_198081|SCML4	1
circRNA3171	chr9	36488761	36503771	+	ASCC3	hsa_circ_0008321|chr6:101163337-101173579-|NM_006828|ASCC3	1
circRNA3173	chr9	61507415	61509371	-	MAP7	hsa_circ_0130789|chr6:136709530-136710655-|NM_003980|MAP7	1
circRNA3179	chr9	73552259	73571677	+	TAB2	hsa_circ_0005753|chr6:149663820-149691235+|NM_015093|TAB2	1
circRNA3183	chr9	81771153	81777108	+	SNX9	hsa_circ_0002971|chr6:158288578-158296208+|NM_016224|SNX9	1
circRNA3203	chr8	59237440	59244341	+	ENSCHIG00000012743	hsa_circ_0138696|chr9:35236465-35243361+|NM_006377|UNC13B	1
circRNA3213	chr8	73432223	73438377	+	ENSCHIG00000024818	hsa_circ_0083744|chr8:26248758-26252818+|NM_004331|BNIP3L	1
circRNA3214	chr8	75435231	75445447	-	KIF24	hsa_circ_0086747|chr9:34259593-34271928-|NM_194313|KIF24	1
circRNA3215	chr8	78919092	78922351	+	NAA35	hsa_circ_0139231|chr9:88573386-88577095+|NM_024635|NAA35	1
circRNA3219	chr8	90045854	90066768	+	TMEFF1	hsa_circ_0004425|chr9:103261046-103279053+|NM_003692|TMEFF1	1
circRNA3227	chr19	11618388	11627173	-	BCAS3	hsa_circ_0045006|chr17:59152280-59161925+|NM_001099432|BCAS3	1
circRNA3230	chr10	81895445	81916122	-	BBS4	hsa_circ_0036240|chr15:72987517-73009191+|NR_045565|BBS4	1
circRNA3232	chr2	46955031	46956733	-	SPATS2L	hsa_circ_0057703|chr2:201303844-201305507+|NM_001100422|SPATS2L	1
circRNA3233	chr8	60316904	60317096	-	RNF38	hsa_circ_0001855|chr9:36375930-36376124-|NM_194329|RNF38	1
circRNA3236	chr13	78877988	78882808	-	NFATC2	hsa_circ_0060849|chr20:50133322-50140649-|NM_012340|NFATC2	1
circRNA325	chr16	69118868	69133734	-	RPS6KC1	hsa_circ_0005522|chr1:213290658-213303232+|NM_012424|RPS6KC1	1
circRNA3252	chr25	10653418	10659269	+	SNX29	hsa_circ_0105022|chr16:12155384-12172772+|ENST00000566228.1|SNX29	1
circRNA3253	chr1	95395291	95437348	+	PLD1	hsa_circ_0122720|chr3:171360629-171395484-|NM_002662|PLD1	1
circRNA3254	chr22	1669018	1681134	-	SLC4A7	hsa_circ_0123420|chr3:27424643-27433299-|NM_003615|SLC4A7	1
circRNA3265	chr23	36364333	36382130	+	BTBD9	hsa_circ_0076254|chr6:38545375-38565897-|NM_052893|BTBD9	1
circRNA3271	chr12	54787531	54790368	+	PAN3	hsa_circ_0004372|chr13:28748408-28752072+|NM_175854|PAN3	1
circRNA3273	chr5	107373784	107377928	+	ENSCHIG00000001688	hsa_circ_0025016|chr12:2224389-2229596+|NM_199460|CACNA1C	1
circRNA3275	chr17	63839652	63864399	-	LRBA	hsa_circ_0008618|chr4:151719232-151738409-|NM_001199282|LRBA	1
circRNA3277	chr1	148506008	148509910	+	MORC3	hsa_circ_0061620|chr21:37711071-37717005+|NM_015358|MORC3	1
circRNA3278	chr16	77493616	77499360	+	NR5A2	hsa_circ_0015816|chr1:200080329-200090083+|NM_205860|NR5A2	1
circRNA3280	chr25	14421306	14425734	+	ENSCHIG00000017905	hsa_circ_0037988|chr16:14940433-14946439+|NM_014287|NOMO1	1
circRNA3293	chr13	11850649	11852670	-	SFMBT2	hsa_circ_0017643|chr10:7325865-7327916-|NM_001029880|SFMBT2	1
circRNA334	chr16	75710085	75718315	+	NEK7	hsa_circ_0008188|chr1:198222169-198233365+|NM_133494|NEK7	1
circRNA3349	chr5	44534534	44537970	-	intergenic_circRNA	hsa_circ_0027461|chr12:69042478-69048032+|NM_015646|RAP1B	1
circRNA3351	chr5	110778658	110821590	-	intergenic_circRNA	hsa_circ_0002877|chr22:40948109-40990739-|NM_020831|MKL1	1
circRNA3357	chr8	101383587	101415262	-	intergenic_circRNA	hsa_circ_0008192|chr9:115024714-115060196-|NM_001163790|PTBP3	1
circRNA336	chr16	77860510	77866494	-	DDX59	hsa_circ_0111670|chr1:200617566-200628244-|ENST00000447706.2|DDX59	1
circRNA3366	chr17	41102486	41102975	+	LARP1B	hsa_circ_0070933|chr4:128995614-128996148+|NM_018078|LARP1B	1
circRNA3377	chr3	3217964	3219255	+	ILKAP	hsa_circ_0119408|chr2:239093821-239096898-|ENST00000254654.3|ILKAP	1
circRNA3380	chr11	78230042	78276055	+	PUM2	hsa_circ_0052858|chr2:20490412-20527139-|NM_015317|PUM2	1
circRNA3387	chr12	804707	812797	-	ENSCHIG00000026299	hsa_circ_0099903|chr13:111896218-111920017+|NM_001113511|ARHGEF7	1
circRNA3392	chr11	71234937	71242094	-	BABAM2	hsa_circ_0053318|chr2:28460068-28467729+|NM_199193|BRE	1
circRNA3407	chr13	46289687	46308605	-	ZMYND11	hsa_circ_0017359|chr10:225933-255988+|NM_006624|ZMYND11	1
circRNA3410	chr13	51176361	51178806	+	DNAAF9	hsa_circ_0115018|chr20:3354694-3356949-|ENST00000252032.9|C20orf194	1
circRNA3411	chr13	65169011	65172869	+	DLGAP4	hsa_circ_0060180|chr20:35125107-35129014+|NM_183006|DLGAP4	1
circRNA3418	chr13	75761978	75762217	-	SULF2	hsa_circ_0060639|chr20:46365446-46365686-|NM_001161841|SULF2	1
circRNA3420	chr13	78980708	79044755	-	ATP9A	hsa_circ_0060893|chr20:50255881-50346517-|NM_006045|ATP9A	1
circRNA3422	chr12	8048846	8055932	+	FGF14	hsa_circ_0030793|chr13:102521074-102527646-|NM_175929|FGF14	1
circRNA3423	chr12	35988395	36005625	+	TBC1D4	hsa_circ_0030430|chr13:75923305-75936743-|NM_014832|TBC1D4	1
circRNA3425	chr12	54787530	54790368	+	PAN3	hsa_circ_0004372|chr13:28748408-28752072+|NM_175854|PAN3	1
circRNA343	chr15	7770680	7772087	-	PRDM11	hsa_circ_0095857|chr11:45203311-45204674+|ENST00000263765.4|PRDM11	1
circRNA3435	chr11	10601939	10604868	-	ACTG2	hsa_circ_0055264|chr2:74140611-74143892+|NM_001615|ACTG2	1
circRNA3447	chr11	71466675	71546681	-	BABAM2	hsa_circ_0119699|chr2:28117399-28210954+|NM_199193|BRE	1
circRNA3457	chr11	92745357	92751982	+	MRRF	hsa_circ_0004793|chr9:125047447-125054119+|NM_138777|MRRF	1
circRNA3458	chr11	95674417	95674891	+	GAPVD1	hsa_circ_0088576|chr9:128069691-128070159+|NM_015635|GAPVD1	1
circRNA3461	chr11	98814292	98815537	+	TBC1D13	hsa_circ_0002684|chr9:131565528-131566398+|NM_018201|TBC1D13	1
circRNA3465	chr10	657696	708687	+	RPS6KA5	hsa_circ_0032940|chr14:91409421-91467503-|NM_004755|RPS6KA5	1
circRNA3466	chr10	852977	918972	+	TTC7B	hsa_circ_0102856|chr14:91196418-91252672-|ENST00000357056.2|TTC7B	1
circRNA3468	chr10	1525370	1553322	-	TDP1	hsa_circ_0032901|chr14:90450859-90485762+|NM_018319|TDP1	1
circRNA3476	chr10	24109360	24128808	-	GPHN	hsa_circ_0102457|chr14:67576856-67589094+|NM_020806|GPHN	1
circRNA3477	chr10	43533673	43538910	-	SPPL2A	hsa_circ_0103793|chr15:51017417-51024881-|ENST00000261854.5|SPPL2A	1
circRNA3478	chr10	50896940	50900318	-	ALDH1A2	hsa_circ_0035445|chr15:58302846-58306479-|NM_001206897|ALDH1A2	1
circRNA3480	chr10	59520158	59523975	+	SAV1	hsa_circ_0007101|chr14:51107467-51111732-|NM_021818|SAV1	1
circRNA3483	chr10	74665394	74667386	-	SLC12A6	hsa_circ_0103320|chr15:34536174-34538068-|NM_001042496|SLC12A6	1
circRNA349	chr15	27005417	27020623	-	EMSY	hsa_circ_0023658|chr11:76234198-76248994+|NM_020193|C11orf30	1
circRNA3491	chr10	89312998	89316900	+	MTFMT	hsa_circ_0104241|chr15:65316009-65319378-|NM_139242|MTFMT	1
circRNA3495	chr17	3143855	3144133	+	ENSCHIG00000007001	hsa_circ_0062709|chr22:29025539-29025818-|NM_001145418|TTC28	1
circRNA3499	chr17	18850433	18852359	-	MPHOSPH9	hsa_circ_0006615|chr12:123678932-123682881-|NM_022782|MPHOSPH9	1
circRNA3510	chr16	20428760	20432602	+	TGFB2	hsa_circ_0111985|chr1:218607423-218610838+|NM_001135599|TGFB2	1
circRNA3514	chr16	35653071	35653673	-	SLC19A2	hsa_circ_0015164|chr1:169446392-169446995-|NM_006996|SLC19A2	1
circRNA3519	chr16	45341343	45341748	+	KLHL21	hsa_circ_0004885|chr1:6659106-6659512-|NM_014851|KLHL21	1
circRNA3533	chr15	5819535	5823839	-	MADD	hsa_circ_0095914|chr11:47330141-47336878+|NM_003682|MADD	1
circRNA3539	chr15	8785445	8787286	-	EXT2	hsa_circ_0021796|chr11:44129232-44130833+|NM_001178083|EXT2	1
circRNA3541	chr15	19338849	19339523	-	QSER1	hsa_circ_0021569|chr11:32948702-32949669+|NM_001076786|QSER1	1
circRNA3543	chr15	32038281	32044715	-	NUP98	hsa_circ_0005201|chr11:3765738-3774638-|NM_016320|NUP98	1
circRNA3544	chr15	37008505	37019341	+	SYT9	hsa_circ_0096399|chr11:7324269-7335172+|NM_175733|SYT9	1
circRNA3558	chr14	12571923	12584407	+	ESRP1	hsa_circ_0084929|chr8:95690430-95705055+|NM_017697|ESRP1	1
circRNA3568	chr19	14349801	14374253	-	ENSCHIG00000019283	hsa_circ_0043123|chr17:33951415-33984810+|NM_001030006|AP2B1	1
circRNA3570	chr19	23383657	23384058	-	CLUH	hsa_circ_0041435|chr17:2603675-2604119-|NM_015229|KIAA0664	1
circRNA3575	chr19	30434234	30443614	+	MAP2K4	hsa_circ_0008996|chr17:11984672-11999011+|NM_003010|MAP2K4	1
circRNA359	chr15	45939010	45954980	-	SOX6	hsa_circ_0095444|chr11:16117541-16133469-|ENST00000352083.6|SOX6	1
circRNA3591	chr19	61698056	61709197	-	CEP112	hsa_circ_0045355|chr17:64092368-64128881-|NM_145036|CEP112	1
circRNA3597	chr18	18801510	18806603	-	HEATR3	hsa_circ_0039323|chr16:50120125-50128704+|NM_182922|HEATR3	1
circRNA3598	chr18	20594197	20609349	-	LONP2	hsa_circ_0039296|chr16:48286041-48304185+|NM_031490|LONP2	1
circRNA361	chr15	50687611	50689949	-	TBCEL	hsa_circ_0024656|chr11:120916382-120918376+|NM_152715|TBCEL	1
circRNA3616	chr26	5539505	5553446	-	DOCK1	hsa_circ_0020457|chr10:128840888-128860040+|NM_001380|DOCK1	1
circRNA3617	chr26	10158184	10175290	+	ATE1	hsa_circ_0008742|chr10:123658355-123683844-|NM_007041|ATE1	1
circRNA3618	chr26	12088392	12112109	-	INPP5F	hsa_circ_0092891|chr10:121510587-121541283+|NM_014937|INPP5F	1
circRNA3625	chr27	3847980	3885827	-	THRB	hsa_circ_0123342|chr3:24231564-24270492-|NM_001252634|THRB	1
circRNA3629	chr27	16507445	16516434	+	FUT10	hsa_circ_0136407|chr8:33230161-33247316-|ENST00000327671.5|FUT10	1
circRNA3641	chr24	48542064	48551435	+	CTIF	hsa_circ_0008545|chr18:46190122-46197115+|NM_001142397|CTIF	1
circRNA3645	chr25	3037053	3066126	-	CREBBP	hsa_circ_0037682|chr16:3860603-3901010-|NM_004380|CREBBP	1
circRNA3652	chr25	21044875	21046450	-	COG7	hsa_circ_0105221|chr16:23428287-23430148-|NM_153603|COG7	1
circRNA3653	chr25	21705518	21707275	+	PRKCB	hsa_circ_0038652|chr16:24104111-24105618+|NM_002738|PRKCB	1
circRNA3656	chr25	25574923	25578759	-	XPO6	hsa_circ_0007807|chr16:28163979-28167848-|NM_015171|XPO6	1
circRNA3661	chr22	7376638	7377762	+	CRTAP	hsa_circ_0064721|chr3:33174046-33175757+|NM_006371|CRTAP	1
circRNA3663	chr22	11292962	11304102	+	CTDSPL	hsa_circ_0123721|chr3:38006061-38017385+|ENST00000443503.2|CTDSPL	1
circRNA3666	chr22	49383498	49388127	+	DCAF1	hsa_circ_0065915|chr3:51497129-51505021-|NM_014703|VPRBP	1
circRNA3676	chr23	8827988	8828164	+	JARID2	hsa_circ_0075677|chr6:15468772-15468949+|NM_004973|JARID2	1
circRNA3677	chr23	9544369	9546439	-	ATXN1	hsa_circ_0007132|chr6:16326624-16328701-|NM_000332|ATXN1	1
circRNA3688	chr20	670557	703998	-	SLIT3	hsa_circ_0074933|chr5:168244304-168271660-|NM_003062|SLIT3	1
circRNA3689	chr20	2868266	2885825	+	ENSCHIG00000007336	hsa_circ_0001554|chr5:170305100-170323119+|NM_022897|RANBP17	1
circRNA369	chr15	68079357	68091019	-	ENSCHIG00000011629	hsa_circ_0096856|chr11:95718694-95724887-|ENST00000524717.1|MAML2	1
circRNA3691	chr20	6851622	6853158	+	GFM2	hsa_circ_0129601|chr5:74021464-74021951-|ENST00000296805.3|GFM2	1
circRNA3692	chr20	8593442	8601959	-	FCHO2	hsa_circ_0072970|chr5:72364476-72374139+|NM_138782|FCHO2	1
circRNA3700	chr20	58351650	58371671	+	ANKH	hsa_circ_0003057|chr5:14741935-14758707-|NM_054027|ANKH	1
circRNA3704	chr20	65590022	65702852	-	ADCY2	hsa_circ_0071776|chr5:7520850-7626429+|NM_020546|ADCY2	1
circRNA3705	chr21	1522665	1525199	-	UBE3A	hsa_circ_0006406|chr15:25654234-25657118-|NM_000462|UBE3A	1
circRNA3709	chr21	20898837	20899579	+	SEMA4B	hsa_circ_0036770|chr15:90764213-90764997+|NM_020210|SEMA4B	1
circRNA3711	chr21	22020774	22022550	+	PDE8A	hsa_circ_0036610|chr15:85607600-85610435+|NM_002605|PDE8A	1
circRNA372	chr15	75930549	75945185	+	YAP1	hsa_circ_0005990|chr11:102076623-102094483+|NM_001130145|YAP1	1
circRNA3722	chr21	57302611	57303139	+	UBR7	hsa_circ_0033027|chr14:93681274-93681627+|NM_175748|UBR7	1
circRNA3727	chr28	29667890	29679850	+	ANK3	hsa_circ_0018437|chr10:61941086-61946670-|NM_020987|ANK3	1
circRNA3730	chr28	36490590	36502614	-	GPR137B	hsa_circ_0112551|chr1:236332005-236347206+|NM_003272|GPR137B	1
circRNA3735	chr29	8978539	9027534	+	PICALM	hsa_circ_0023891|chr11:85685750-85742653-|NM_007166|PICALM	1
circRNA3760	chr7	89795850	89797891	-	TLE2	hsa_circ_0048439|chr19:3005434-3008943-|NM_003260|TLE2	1
circRNA3771	chr7	106070728	106082829	+	OBSCN	hsa_circ_0112297|chr1:228479598-228486418+|ENST00000570156.2|OBSCN	1
circRNA3772	chr7	108109265	108111455	+	CNOT6	hsa_circ_0008836|chr5:179976930-179980471+|NM_015455|CNOT6	1
circRNA3773	chr6	4988398	5021476	+	PRDM5	hsa_circ_0006647|chr4:121675707-121706246-|NM_018699|PRDM5	1
circRNA3784	chr6	98151105	98151615	-	SEC31A	hsa_circ_0070245|chr4:83787960-83788469-|NM_014933|SEC31A	1
circRNA3785	chr6	111071215	111087242	-	FBXL5	hsa_circ_0069227|chr4:15626874-15646331-|NR_036464|FBXL5	1
circRNA3792	chr5	29119928	29121640	-	LARP4	hsa_circ_0026234|chr12:50829270-50831621+|NM_052879|LARP4	1
circRNA3793	chr5	30639689	30640048	+	ADCY6	hsa_circ_0026055|chr12:49168473-49168837-|NM_015270|ADCY6	1
circRNA3794	chr5	30708179	30712279	+	CCNT1	hsa_circ_0098673|chr12:49093560-49099679-|NM_001240|CCNT1	1
circRNA3797	chr5	61410633	61418356	+	ENSCHIG00000011297	hsa_circ_0003517|chr12:98921663-98931350+|NM_001032283|TMPO	1
circRNA3799	chr5	66399313	66415501	+	HCFC2	hsa_circ_0027947|chr12:104459944-104476679+|NM_013320|HCFC2	1
circRNA3807	chr5	89035922	89051759	-	AEBP2	hsa_circ_0025555|chr12:19626181-19646920+|NM_153207|AEBP2	1
circRNA3809	chr5	100133617	100133847	+	RIMKLB	hsa_circ_0025372|chr12:8866406-8866637+|NM_020734|RIMKLB	1
circRNA3817	chr5	115038690	115041174	+	ATXN10	hsa_circ_0006223|chr22:46134610-46136418+|NM_013236|ATXN10	1
circRNA3819	chr4	2480323	2518291	-	RBM33	hsa_circ_0133753|chr7:155457868-155499762+|NM_053043|RBM33	1
circRNA3824	chr4	28056620	28090051	-	SND1	hsa_circ_0082139|chr7:127447537-127484477+|NM_014390|SND1	1
circRNA3827	chr4	88612268	88621716	+	IGF2BP3	hsa_circ_0133970|chr7:23381682-23391205-|ENST00000258729.3|IGF2BP3	1
circRNA3831	chr3	5222758	5226324	-	AGAP1	hsa_circ_0058813|chr2:236945204-236949485+|NM_001037131|AGAP1	1
circRNA3836	chr3	11008289	11009571	+	AGO3	hsa_circ_0011631|chr1:36437624-36439112+|NM_024852|EIF2C3	1
circRNA3844	chr3	39532327	39537127	+	ROR1	hsa_circ_0113881|chr1:64603051-64608333+|ENST00000371079.1|ROR1	1
circRNA385	chr14	33358612	33359738	-	TRPS1	hsa_circ_0135547|chr8:116616099-116617229-|NM_014112|TRPS1	1
circRNA3852	chr3	89856088	89861944	-	ST7L	hsa_circ_0110463|chr1:113119607-113126748-|ENST00000358039.4|ST7L	1
circRNA3857	chr3	104950392	104973042	-	ASH1L	hsa_circ_0014588|chr1:155429587-155452240-|NM_018489|ASH1L	1
circRNA3860	chr2	4271866	4282510	-	EIF4G3	hsa_circ_0000025|chr1:21295966-21307720-|NM_001198802|EIF4G3	1
circRNA3861	chr2	4271866	4299644	-	EIF4G3	hsa_circ_0005604|chr1:21295966-21329301-|NM_001198803|EIF4G3	1
circRNA3874	chr2	23658732	23671518	+	SERPINE2	hsa_circ_0119233|chr2:224847397-224856717-|ENST00000409840.3|SERPINE2	1
circRNA3877	chr2	41445740	41446364	+	NDUFS1	hsa_circ_0057914|chr2:207006664-207007555-|NM_005006|NDUFS1	1
circRNA3880	chr2	46975759	46983424	-	SPATS2L	hsa_circ_0057701|chr2:201277033-201284219+|NM_001100422|SPATS2L	1
circRNA3882	chr2	96469272	96477134	+	GPD2	hsa_circ_0005732|chr2:157406119-157414094+|NM_001083112|GPD2	1
circRNA3883	chr2	97594061	97598556	-	ACVR1	hsa_circ_0056759|chr2:158617391-158622708-|NM_001105|ACVR1	1
circRNA3884	chr2	108321299	108326021	-	STK39	hsa_circ_0007082|chr2:169018296-169023917-|NM_013233|STK39	1
circRNA3899	chr1	64658559	64659055	-	GPR156	hsa_circ_0121586|chr3:119911785-119912271-|ENST00000464295.1|GPR156	1
circRNA3907	chr1	95841600	95846658	+	TNIK	hsa_circ_0002387|chr3:170906490-170912424-|NM_015028|TNIK	1
circRNA3909	chr1	117891831	117898289	-	RNF13	hsa_circ_0006697|chr3:149563797-149570383+|NM_007282|RNF13	1
circRNA3914	chr1	134679232	134695950	+	RYK	hsa_circ_0122012|chr3:133926315-133941383-|NM_001005861|RYK	1
circRNA3918	chr1	149492161	149555641	+	DYRK1A	hsa_circ_0061692|chr21:38792600-38858916+|NM_101395|DYRK1A	1
circRNA3919	chr1	152562406	152564839	-	ANKRD28	hsa_circ_0064499|chr3:15717404-15719861-|NM_001195098|ANKRD28	1
circRNA3926	chr9	21580370	21580838	-	DSE	hsa_circ_0130430|chr6:116720360-116720829+|ENST00000331677.2|DSE	1
circRNA3928	chr9	51088810	51089394	+	SYNCRIP	hsa_circ_0006131|chr6:86328535-86329135-|NM_001159677|SYNCRIP	1
circRNA3941	chr8	36382840	36383622	+	PTPRD	hsa_circ_0139049|chr9:8375935-8376726-|NM_002839|PTPRD	1
circRNA3942	chr8	42373723	42374106	-	SMARCA2	hsa_circ_0138436|chr9:2039465-2039900+|ENST00000382203.1|SMARCA2	1
circRNA3943	chr8	44121666	44123336	+	ENSCHIG00000024887	hsa_circ_0086186|chr9:172080-173366-|NM_001145355|CBWD1	1
circRNA3944	chr8	45669490	45671937	-	PTAR1	hsa_circ_0087161|chr9:72347054-72349170-|NM_001099666|PTAR1	1
circRNA3945	chr8	46796644	46798299	-	TRPM3	hsa_circ_0138943|chr9:73477823-73479427-|NM_001007471|TRPM3	1
circRNA3958	chr8	75152931	75156194	-	UBAP2	hsa_circ_0003496|chr9:33948371-33953472-|NM_018449|UBAP2	1
circRNA3966	chr8	100171056	100198775	-	LPAR1	hsa_circ_0087958|chr9:113703700-113734500-|NM_057159|LPAR1	1
circRNA3968	chr8	105248912	105252678	+	PAPPA	hsa_circ_0088239|chr9:119093522-119097353+|NM_002581|PAPPA	1
circRNA3971	chr26	5484342	5487251	-	DOCK1	hsa_circ_0006306|chr10:128904494-128908618+|NM_001380|DOCK1	1
circRNA3974	chr14	78688923	78704732	-	TRAPPC9	hsa_circ_0135867|chr8:140998933-141034176-|NM_031466|TRAPPC9	1
circRNA3984	chr8	75152932	75174221	-	UBAP2	hsa_circ_0138659|chr9:33948371-33973235-|ENST00000379238.1|UBAP2	1
circRNA3995	chr1	138563719	138567840	-	ATP2C1	hsa_circ_0067342|chr3:130656271-130660543+|NM_001199179|ATP2C1	1
circRNA4015	chr1	67179292	67186535	+	PDIA5	hsa_circ_0067023|chr3:122821257-122829851+|NM_006810|PDIA5	1
circRNA4023	chr12	40203781	40205920	+	DACH1	hsa_circ_0100805|chr13:72131155-72134087-|NM_080759|DACH1	1
circRNA4026	chr7	41396641	41413269	+	ADAM19	hsa_circ_0128441|chr5:156945830-156964999-|NM_033274|ADAM19	1
circRNA4049	chr17	18640494	18641195	-	intergenic_circRNA	hsa_circ_0097680|chr12:123444181-123444869-|ENST00000542678.1|ABCB9	1
circRNA4079	chr24	54956831	54957498	-	intergenic_circRNA	hsa_circ_0047733|chr18:53017589-53018231-|NM_001243232|TCF4	1
circRNA408	chr19	18648573	18650161	+	WSB1	hsa_circ_0042499|chr17:25636125-25638642+|NM_015626|WSB1	1
circRNA4089	chr5	110394328	110421516	+	intergenic_circRNA	hsa_circ_0116579|chr22:40513058-40552186+|NM_001024843|TNRC6B	1
circRNA410	chr19	21367724	21368261	+	GOSR1	hsa_circ_0042841|chr17:28811231-28811788+|NM_001007024|GOSR1	1
circRNA4108	chr10	20513819	20523736	-	PCNX1	hsa_circ_0032393|chr14:71434914-71445365+|NM_014982|PCNX	1
circRNA4113	chr4	41186086	41189570	-	GLI3	hsa_circ_0079947|chr7:42063066-42066011-|NM_000168|GLI3	1
circRNA4123	chr6	116853548	116856027	+	ENSCHIG00000026634	hsa_circ_0126179|chr4:3105550-3109150+|NM_002111|HTT	1
circRNA4126	chr8	101391913	101394584	-	PTBP3	hsa_circ_0088082|chr9:115030328-115038293-|NM_001244898|PTBP3	1
circRNA4136	chr13	31419157	31419644	-	HACD1	hsa_circ_0006751|chr10:17645558-17646046-|NM_014241|PTPLA	1
circRNA4140	chr13	38910415	38915390	+	RIN2	hsa_circ_0059556|chr20:19951481-19956431+|NM_001242581|RIN2	1
circRNA4152	chr13	69705583	69707625	-	CHD6	hsa_circ_0060420|chr20:40141484-40143591-|NM_032221|CHD6	1
circRNA4153	chr12	812368	836064	-	ENSCHIG00000026299	hsa_circ_0002680|chr13:111857635-111896641+|NM_001113511|ARHGEF7	1
circRNA4158	chr12	33710439	33710940	+	MYCBP2	hsa_circ_0030522|chr13:77817193-77818086-|NM_015057|MYCBP2	1
circRNA4161	chr12	33864922	33871046	+	MYCBP2	hsa_circ_0100879|chr13:77638749-77644846-|NM_015057|MYCBP2	1
circRNA4166	chr12	61337141	61360653	-	DCLK1	hsa_circ_0100413|chr13:36686005-36700293-|NM_004734|DCLK1	1
circRNA4176	chr11	15046185	15058520	+	TTC27	hsa_circ_0053865|chr2:32858942-32875300+|NM_017735|TTC27	1
circRNA4178	chr11	15562508	15636469	+	LTBP1	hsa_circ_0053905|chr2:33413643-33487888+|NM_206943|LTBP1	1
circRNA4179	chr11	15626959	15676669	+	LTBP1	hsa_circ_0053913|chr2:33477743-33525640+|NM_206943|LTBP1	1
circRNA4183	chr11	25628130	25661509	-	THADA	hsa_circ_0054313|chr2:43712372-43755127-|NM_001083953|THADA	1
circRNA4185	chr11	26290282	26295016	+	PPM1B	hsa_circ_0009062|chr2:44436348-44445676+|NM_177968|PPM1B	1
circRNA4186	chr11	29058006	29063863	+	TTC7A	hsa_circ_0120168|chr2:47249000-47256523+|NM_020458|TTC7A	1
circRNA4190	chr11	50047192	50054721	+	SUCLG1	hsa_circ_0006816|chr2:84668170-84676876-|NM_003849|SUCLG1	1
circRNA4191	chr11	62704877	62716002	+	AFTPH	hsa_circ_0006037|chr2:64800079-64812679+|NM_203437|AFTPH	1
circRNA4192	chr11	67482682	67490649	-	GFPT1	hsa_circ_0007046|chr2:69590676-69601245-|NM_001244710|GFPT1	1
circRNA4194	chr11	73891370	73892610	-	EFR3B	hsa_circ_0119603|chr2:25314193-25315999+|NM_014971|EFR3B	1
circRNA4198	chr11	92259513	92259893	+	DAB2IP	hsa_circ_0088351|chr9:124525783-124526158+|NM_032552|DAB2IP	1
circRNA4208	chr10	18439424	18449585	-	PSEN1	hsa_circ_0032509|chr14:73664738-73678650+|NM_000021|PSEN1	1
circRNA4209	chr10	19875167	19886653	-	SIPA1L1	hsa_circ_0032475|chr14:72165697-72176381+|NM_015556|SIPA1L1	1
circRNA421	chr19	44393865	44396729	+	NMT1	hsa_circ_0106961|chr17:43159011-43164020+|ENST00000592782.1|NMT1	1
circRNA4210	chr10	23473237	23480982	+	ZFYVE26	hsa_circ_0032298|chr14:68264388-68273392-|NM_015346|ZFYVE26	1
circRNA4214	chr10	45275982	45282696	-	MYO5A	hsa_circ_0002207|chr15:52718026-52725482-|NM_000259|MYO5A	1
circRNA4215	chr10	48830315	48831800	-	RFX7	hsa_circ_0103940|chr15:56394366-56395868-|NM_022841|RFX7	1
circRNA4216	chr10	48860453	48863135	-	RFX7	hsa_circ_0103941|chr15:56434975-56436681-|NM_022841|RFX7	1
circRNA4227	chr17	2211680	2222015	-	MTMR3	hsa_circ_0062804|chr22:30353024-30375041+|NM_021090|MTMR3	1
circRNA4228	chr17	7024850	7026733	-	SVOP	hsa_circ_0097193|chr12:109332602-109334685-|NM_018711|SVOP	1
circRNA4233	chr17	19160082	19160919	-	ENSCHIG00000015301	hsa_circ_0097743|chr12:124110971-124111703-|ENST00000424014.2|EIF2B1	1
circRNA4237	chr17	20203061	20213067	-	SCARB1	hsa_circ_0029336|chr12:125284669-125294835-|NM_005505|SCARB1	1
circRNA4241	chr17	59171649	59180176	-	SLC10A7	hsa_circ_0071095|chr4:147425000-147431201-|NM_001029998|SLC10A7	1
circRNA425	chr19	45687192	45698539	-	KANSL1	hsa_circ_0006669|chr17:44159806-44172067-|None|None	1
circRNA4252	chr16	40934825	40938471	+	MTOR	hsa_circ_0110438|chr1:11259314-11264760-|NM_004958|MTOR	1
circRNA4253	chr16	43355670	43364209	+	RERE	hsa_circ_0009594|chr1:8674619-8684439-|NM_012102|RERE	1
circRNA4254	chr16	43364084	43494508	+	RERE	hsa_circ_0009577|chr1:8525984-8674745-|NM_012102|RERE	1
circRNA4255	chr16	45298930	45301074	+	DNAJC11	hsa_circ_0009538|chr1:6711588-6714099-|NM_018198|DNAJC11	1
circRNA4258	chr16	49498000	49498167	-	MMP23B	hsa_circ_0009311|chr1:1631785-1631953+|NR_002946|MMP23A	1
circRNA4259	chr16	55880315	55897205	-	COP1	hsa_circ_0015376|chr1:176118141-176133027-|NM_022457|RFWD2	1
circRNA4261	chr16	60553793	60561631	+	XPR1	hsa_circ_0111391|chr1:180793888-180805852+|NM_004736|XPR1	1
circRNA4265	chr16	69133641	69171056	-	RPS6KC1	hsa_circ_0004849|chr1:213251037-213290752+|NM_012424|RPS6KC1	1
circRNA4266	chr16	75692967	75718315	+	NEK7	hsa_circ_0002528|chr1:198201682-198233365+|NM_133494|NEK7	1
circRNA427	chr19	47279897	47300601	+	TANC2	hsa_circ_0045191|chr17:61391748-61417693+|NM_025185|TANC2	1
circRNA4272	chr15	18222272	18222826	-	NAT10	hsa_circ_0021663|chr11:34129757-34130380+|NM_024662|NAT10	1
circRNA4274	chr15	32031625	32038421	-	NUP98	hsa_circ_0008380|chr11:3752620-3765879-|NM_016320|NUP98	1
circRNA4283	chr15	57976618	57977745	+	USP28	hsa_circ_0008103|chr11:113723222-113725057-|NM_020886|USP28	1
circRNA4287	chr14	9829599	9924176	-	RUNX1T1	hsa_circ_0137306|chr8:92998351-93088365-|NM_001198625|RUNX1T1	1
circRNA4291	chr14	35626514	35628174	-	EXT1	hsa_circ_0085381|chr8:118830673-118832033-|NM_000127|EXT1	1
circRNA4296	chr14	55869565	55870167	-	RAB2A	hsa_circ_0084580|chr8:61496766-61497374+|NM_002865|RAB2A	1
circRNA4308	chr19	38005494	38006010	-	SNX11	hsa_circ_0044355|chr17:46196065-46196548+|NM_152244|SNX11	1
circRNA4309	chr19	40233832	40235462	+	RARA	hsa_circ_0043530|chr17:38504567-38506177+|NM_001024809|RARA	1
circRNA4310	chr19	43069588	43072714	+	DHX8	hsa_circ_0043992|chr17:41585176-41590870+|NM_004941|DHX8	1
circRNA4312	chr19	45118507	45127218	-	NSF	hsa_circ_0044215|chr17:44770268-44782220+|None|None	1
circRNA4314	chr19	47222885	47243557	+	TANC2	hsa_circ_0045172|chr17:61271351-61315438+|NM_025185|TANC2	1
circRNA4318	chr19	48601324	48603446	-	BPTF	hsa_circ_0045462|chr17:65924470-65928135+|NM_182641|BPTF	1
circRNA4320	chr19	51127637	51136069	-	RPTOR	hsa_circ_0046067|chr17:78820272-78831700+|NM_020761|RPTOR	1
circRNA4322	chr19	52707367	52709838	+	TIMP2	hsa_circ_0045948|chr17:76866979-76870001-|NM_003255|TIMP2	1
circRNA4331	chr18	48492999	48496873	-	ZFP30	hsa_circ_0109558|chr19:38134165-38138800-|ENST00000351218.2|ZFP30	1
circRNA4345	chr26	7911299	7920307	-	LHPP	hsa_circ_0003766|chr10:126176990-126186697+|NM_022126|LHPP	1
circRNA4347	chr26	18407331	18454178	-	TCF7L2	hsa_circ_0020050|chr10:114799783-114849299+|NM_001146283|TCF7L2	1
circRNA4351	chr26	36668179	36673796	+	MYOF	hsa_circ_0019208|chr10:95155898-95159252-|NM_013451|MYOF	1
circRNA4353	chr26	37727149	37750213	+	CPEB3	hsa_circ_0019145|chr10:93870832-93904869-|NM_001178137|CPEB3	1
circRNA4355	chr26	51117820	51121687	+	ENSCHIG00000017417	hsa_circ_0093769|chr10:60121097-60124636+|NM_003338|UBE2D1	1
circRNA4360	chr27	24134608	24141244	+	TUSC3	hsa_circ_0083391|chr8:15508205-15519805+|NM_006765|TUSC3	1
circRNA4379	chr25	26582978	26583420	+	ITGAL	hsa_circ_0000690|chr16:30495147-30495584+|NM_001114380|ITGAL	1
circRNA4384	chr22	6755932	6763294	+	CMTM7	hsa_circ_0064679|chr3:32483331-32493965+|NM_138410|CMTM7	1
circRNA4386	chr22	10683741	10706152	+	GOLGA4	hsa_circ_0123692|chr3:37315026-37343823+|NM_001172713|GOLGA4	1
circRNA4388	chr22	21478769	21481177	-	ITPR1	hsa_circ_0064072|chr3:4774771-4777038+|NM_001168272|ITPR1	1
circRNA4394	chr22	53800501	53801231	-	LARS2	hsa_circ_0065078|chr3:45515734-45518119+|NM_015340|LARS2	1
circRNA4403	chr23	7031662	7034178	+	PHACTR1	hsa_circ_0002268|chr6:13228047-13230425+|NM_030948|PHACTR1	1
circRNA4410	chr23	31706326	31711161	-	POLH	hsa_circ_0076596|chr6:43565432-43573056+|NM_006502|POLH	1
circRNA4413	chr23	36768653	36820024	-	ZFAND3	hsa_circ_0131706|chr6:38029368-38084515+|ENST00000287218.4|ZFAND3	1
circRNA4418	chr20	36720301	36726085	-	WDR70	hsa_circ_0129035|chr5:37697756-37703189+|ENST00000265107.4|WDR70	1
circRNA4419	chr20	41184188	41222399	+	ZFR	hsa_circ_0128846|chr5:32379220-32420208-|ENST00000265069.8|ZFR	1
circRNA4422	chr20	62848365	62850417	-	MARCHF6	hsa_circ_0001467|chr5:10415599-10417516+|NM_005885|MARCH6	1
circRNA4429	chr21	15736176	15760760	+	AKAP13	hsa_circ_0104794|chr15:86182604-86213061+|NM_006738|AKAP13	1
circRNA4435	chr21	56073317	56077983	-	FBLN5	hsa_circ_0032975|chr14:92357564-92361416-|NM_006329|FBLN5	1
circRNA4440	chr28	15361887	15365697	-	ADK	hsa_circ_0009121|chr10:76153898-76158337+|NM_001123|ADK	1
circRNA4453	chr29	35407886	35412511	-	PRDM10	hsa_circ_0024865|chr11:129825406-129830977-|NM_020228|PRDM10	1
circRNA4457	chr29	45063423	45064107	+	RBM4	hsa_circ_0005244|chr11:66410920-66411611+|NM_002896|RBM4	1
circRNA4473	chr7	58819850	58820310	-	ANKHD1	hsa_circ_0074261|chr5:139864705-139865317+|NM_020690|ANKHD1-EIF4EBP3	1
circRNA4475	chr7	64419339	64432312	-	JADE2	hsa_circ_0005608|chr5:133871547-133887899+|NM_015288|PHF15	1
circRNA448	chr18	6262030	6266650	+	VAT1L	hsa_circ_0004077|chr16:77850817-77859358+|NM_020927|VAT1L	1
circRNA4482	chr7	87651682	87708520	-	RAPGEF6	hsa_circ_0073836|chr5:130883739-130940386-|NM_001164386|RAPGEF6	1
circRNA4486	chr7	97874132	97876336	-	NFIX	hsa_circ_0049657|chr19:13183860-13186485+|NM_002501|NFIX	1
circRNA449	chr18	6262030	6326259	+	VAT1L	hsa_circ_0005109|chr16:77850817-77918699+|NM_020927|VAT1L	1
circRNA4494	chr6	30472085	30503380	-	PDLIM5	hsa_circ_0070473|chr4:95539154-95561601+|NM_006457|PDLIM5	1
circRNA4510	chr6	116502244	116513214	+	FAM193A	hsa_circ_0006291|chr4:2659529-2674099+|NM_003704|FAM193A	1
circRNA4515	chr5	24593524	24593707	-	FGD6	hsa_circ_0099548|chr12:95546586-95546769-|ENST00000343958.4|FGD6	1
circRNA4521	chr5	70574213	70576271	-	LARGE1	hsa_circ_0116496|chr22:33777904-33780290-|ENST00000354992.2|LARGE	1
circRNA4522	chr5	78363671	78384126	+	TMTC1	hsa_circ_0025768|chr12:29904598-29921008-|NM_175861|TMTC1	1
circRNA4525	chr5	94721612	94722210	+	GRIN2B	hsa_circ_0097968|chr12:13906250-13906849-|ENST00000279593.3|GRIN2B	1
circRNA4527	chr5	100267278	100269287	+	PHC1	hsa_circ_0025393|chr12:9072351-9074346+|NM_004426|PHC1	1
circRNA4533	chr5	108127982	108132098	-	MICAL3	hsa_circ_0062176|chr22:18347664-18354789-|NM_015241|MICAL3	1
circRNA4542	chr4	2485842	2518291	-	RBM33	hsa_circ_0133752|chr7:155457868-155493638+|NM_053043|RBM33	1
circRNA4546	chr4	27010072	27012332	-	SMO	hsa_circ_0133271|chr7:128843224-128846428+|ENST00000249373.3|SMO	1
circRNA4552	chr4	71267666	71279602	+	LAMB1	hsa_circ_0132990|chr7:107591670-107642178-|NM_002291|LAMB1	1
circRNA4556	chr4	86891181	86907556	-	ELAPOR2	hsa_circ_0134909|chr7:86526821-86539317-|ENST00000450689.2|KIAA1324L	1
circRNA4557	chr4	93322774	93330911	-	HDAC9	hsa_circ_0001680|chr7:18624903-18633652+|NM_001204146|HDAC9	1
circRNA4564	chr3	8282050	8320175	-	GIGYF2	hsa_circ_0058729|chr2:233612324-233652039+|NM_001103147|GIGYF2	1
circRNA4572	chr3	77493403	77495010	+	RTCA	hsa_circ_0013320|chr1:100740379-100742872+|NM_001130841|RTCD1	1
circRNA4577	chr3	100938806	100944788	+	TUFT1	hsa_circ_0014182|chr1:151536379-151542246+|NM_020127|TUFT1	1
circRNA4579	chr3	107774592	107781368	+	KIRREL1	hsa_circ_0014832|chr1:158054211-158061346+|NM_018240|KIRREL	1
circRNA4583	chr2	3175622	3181084	+	OTUD3	hsa_circ_0111712|chr1:20216877-20220973+|NM_015207|OTUD3	1
circRNA4585	chr2	8356397	8365761	+	MACO1	hsa_circ_0010935|chr1:25773252-25785383+|NM_018202|TMEM57	1
circRNA4587	chr2	8844172	8845765	-	PAFAH2	hsa_circ_0010962|chr1:26308854-26311019-|NM_000437|PAFAH2	1
circRNA4598	chr2	98366058	98428390	+	PKP4	hsa_circ_0056771|chr2:159389691-159433895+|NM_003628|PKP4	1
circRNA4601	chr2	116929725	116934132	+	AGPS	hsa_circ_0118171|chr2:178370233-178378636+|ENST00000264167.4|AGPS	1
circRNA4602	chr2	118629711	118649784	-	SESTD1	hsa_circ_0002087|chr2:180036846-180056593-|NM_178123|SESTD1	1
circRNA4609	chr1	50172587	50200621	-	CBLB	hsa_circ_0066715|chr3:105389076-105412432-|NM_170662|CBLB	1
circRNA4613	chr1	78545416	78590095	-	LPP	hsa_circ_0006517|chr3:188202379-188242575+|NM_005578|LPP	1
circRNA4615	chr1	81411994	81412177	-	MAP3K13	hsa_circ_0068388|chr3:185155234-185155418+|NM_004721|MAP3K13	1
circRNA4617	chr1	83014730	83015458	-	YEATS2	hsa_circ_0122983|chr3:183515710-183516777+|ENST00000305135.5|YEATS2	1
circRNA4618	chr1	89652267	89653132	+	TBL1XR1	hsa_circ_0068046|chr3:176750758-176752113-|NM_024665|TBL1XR1	1
circRNA4619	chr1	106638989	106656660	+	IFT80	hsa_circ_0122577|chr3:160073800-160095328-|NM_001190241|IFT80	1
circRNA4620	chr1	116510891	116543805	-	MED12L	hsa_circ_0122395|chr3:150881679-150911453+|ENST00000474524.1|MED12L	1
circRNA4629	chr1	149492161	149564473	+	DYRK1A	hsa_circ_0061694|chr21:38792600-38868560+|NM_101395|DYRK1A	1
circRNA4638	chr9	53703354	53703625	-	PTPRK	hsa_circ_0077817|chr6:128643183-128643455-|NM_001135648|PTPRK	1
circRNA4647	chr9	86190250	86235089	+	QKI	hsa_circ_0131266|chr6:163899811-163956157+|NM_206855|QKI	1
circRNA4648	chr9	86263621	86268197	+	QKI	hsa_circ_0131268|chr6:163983013-163987827+|ENST00000361752.3|QKI	1
circRNA4654	chr8	24996734	24997906	+	PLIN2	hsa_circ_0086457|chr9:19120877-19123645-|NR_038064|PLIN2	1
circRNA4656	chr8	29964198	29967482	+	NFIB	hsa_circ_0138299|chr9:14112997-14116345-|ENST00000397581.2|NFIB	1
circRNA4658	chr8	64844146	64847658	+	INVS	hsa_circ_0137543|chr9:102988343-102992109+|NM_014425|INVS	1
circRNA4665	chr8	90045854	90101981	+	TMEFF1	hsa_circ_0137568|chr9:103261046-103323802+|ENST00000374879.4|TMEFF1	1
circRNA4668	chr8	102132775	102133485	-	FKBP15	hsa_circ_0088119|chr9:115950072-115950771-|NM_015258|FKBP15	1
circRNA4678	chr11	94387336	94425704	-	DENND1A	hsa_circ_0088475|chr9:126519981-126554909-|NM_020946|DENND1A	1
circRNA4679	chr11	2534037	2534462	-	KANSL3	hsa_circ_0055683|chr2:97285095-97285499-|NM_017991|KANSL3	1
circRNA4687	chr13	6923001	6974971	-	TASP1	hsa_circ_0114682|chr20:13509079-13550233-|ENST00000337743.4|TASP1	1
circRNA4689	chr22	10799085	10812626	+	ITGA9	hsa_circ_0064840|chr3:37512497-37523098+|NM_002207|ITGA9	1
circRNA4690	chr10	21674229	21675551	-	SUSD6	hsa_circ_0032353|chr14:70170111-70171459+|NM_014734|KIAA0247	1
circRNA4694	chr13	16617438	16643956	+	CAMK1D	hsa_circ_0017782|chr10:12802946-12833232+|NM_153498|CAMK1D	1
circRNA4699	chr28	35939458	35948736	-	MTR	hsa_circ_0004039|chr1:236969443-236979843+|NM_000254|MTR	1
circRNA4705	chr14	66606251	66610634	-	MTSS1	hsa_circ_0085508|chr8:125711766-125716432-|NM_014751|MTSS1	1
circRNA471	chr18	49355958	49358610	+	ACTN4	hsa_circ_0002913|chr14:69356855-69360464-|NM_001130004|ACTN1	1
circRNA4713	chr6	20055233	20065679	+	PPA2	hsa_circ_0070566|chr4:106359106-106370560-|NM_176869|PPA2	1
circRNA4717	chr17	26669749	26674405	-	POLE	hsa_circ_0029531|chr12:133245396-133248908-|NM_006231|POLE	1
circRNA4718	chr6	102395510	102447350	+	AFF1	hsa_circ_0070377|chr4:87967317-88016121+|NM_005935|AFF1	1
circRNA475	chr18	51354401	51361945	+	AXL	hsa_circ_0051192|chr19:41754418-41763534+|NM_021913|AXL	1
circRNA4753	chr4	26588636	26642536	-	intergenic_circRNA	hsa_circ_0082307|chr7:129297182-129367205+|NM_001040110|NRF1	1
circRNA4757	chr7	14134935	14188431	-	intergenic_circRNA	hsa_circ_0130088|chr5:96314841-96364316+|ENST00000231368.5|LNPEP	1
circRNA4767	chr14	45082124	45091503	+	STAU2	hsa_circ_0001811|chr8:74585341-74601048-|NM_014393|STAU2	1
circRNA4768	chr15	50136535	50137881	-	SORL1	hsa_circ_0095233|chr11:121477553-121478885+|NM_003105|SORL1	1
circRNA477	chr18	52049466	52049756	+	POU2F2	hsa_circ_0051267|chr19:42603678-42603973-|NM_001207025|POU2F2	1
circRNA4771	chr10	100350725	100353689	-	MCC	hsa_circ_0004629|chr5:112418556-112421007-|NM_001085377|MCC	1
circRNA4774	chr21	67329006	67344766	+	MARK3	hsa_circ_0033472|chr14:103871412-103894777+|NM_001128918|MARK3	1
circRNA4780	chr4	64154409	64162789	+	ZNF277	hsa_circ_0081984|chr7:111926927-111936366+|NM_021994|ZNF277	1
circRNA4781	chr1	64355233	64368909	-	GSK3B	hsa_circ_0003763|chr3:119562101-119582452-|NM_002093|GSK3B	1
circRNA4782	chr12	61984276	61994849	-	ALG5	hsa_circ_0030006|chr13:37539711-37559877-|NM_013338|ALG5	1
circRNA4783	chr5	12338125	12382072	+	TMTC2	hsa_circ_0099375|chr12:83424576-83455610+|ENST00000549919.1|TMTC2	1
circRNA479	chr18	54618173	54619516	+	HIF3A	hsa_circ_0109730|chr19:46811477-46812616+|ENST00000339613.2|HIF3A	1
circRNA4790	chr10	50116252	50118677	+	TCF12	hsa_circ_0006380|chr15:57523349-57526305+|NM_207037|TCF12	1
circRNA4795	chr13	18152981	18163410	+	PARD3	hsa_circ_0093589|chr10:34636892-34649187-|NM_001184785|PARD3	1
circRNA4801	chr13	34609181	34612208	-	MTPAP	hsa_circ_0093487|chr10:30611319-30615564-|ENST00000358107.4|MTPAP	1
circRNA4802	chr13	35466911	35467219	-	WAC	hsa_circ_0008473|chr10:28884661-28884970+|NR_024557|WAC	1
circRNA4803	chr13	40020245	40022488	+	XRN2	hsa_circ_0003298|chr20:21346058-21349228+|NM_012255|XRN2	1
circRNA4804	chr13	42154628	42157429	-	ABHD12	hsa_circ_0059659|chr20:25282854-25287551-|NM_001042472|ABHD12	1
circRNA4805	chr13	42336603	42338273	-	TASOR2	hsa_circ_0093753|chr10:5754356-5756170+|ENST00000463468.1|FAM208B	1
circRNA4809	chr13	63515981	63529917	-	PIGU	hsa_circ_0059978|chr20:33162907-33176411-|NM_080476|PIGU	1
circRNA4814	chr13	75112568	75136536	+	EYA2	hsa_circ_0060592|chr20:45618639-45644936+|NM_005244|EYA2	1
circRNA4817	chr12	9017479	9019097	+	TMTC4	hsa_circ_0099749|chr13:101315217-101316590-|NM_032813|TMTC4	1
circRNA4832	chr11	15626959	15637388	+	LTBP1	hsa_circ_0053911|chr2:33477743-33488459+|NM_206943|LTBP1	1
circRNA4837	chr11	27572747	27610540	-	SRBD1	hsa_circ_0054428|chr2:45773870-45808949-|NM_018079|SRBD1	1
circRNA4841	chr11	59613348	59616431	-	USP34	hsa_circ_0120594|chr2:61486845-61493302-|ENST00000398571.2|USP34	1
circRNA4842	chr11	68217382	68218906	-	C2orf42	hsa_circ_0055112|chr2:70396688-70402909-|NM_017880|C2orf42	1
circRNA4844	chr11	72989496	72992462	+	HADHA	hsa_circ_0053063|chr2:26453059-26457223-|NM_000182|HADHA	1
circRNA4849	chr11	82534077	82548728	+	NBAS	hsa_circ_0000978|chr2:15629017-15651474-|NM_015909|NBAS	1
circRNA4861	chr10	14447124	14449633	+	VIPAS39	hsa_circ_0032773|chr14:77914836-77917676-|NM_001193314|C14orf133	1
circRNA4864	chr10	21889028	21896949	-	SLC39A9	hsa_circ_0003226|chr14:69908785-69922583+|NM_018375|SLC39A9	1
circRNA4865	chr10	26869533	26869751	-	SYNE2	hsa_circ_0102389|chr14:64532149-64532368+|ENST00000357395.3|SYNE2	1
circRNA4866	chr10	32768521	32771216	+	ARMH4	hsa_circ_0032058|chr14:58598229-58600059-|NM_001001872|C14orf37	1
circRNA4867	chr10	43733841	43739860	+	AP4E1	hsa_circ_0035273|chr15:51260459-51276342+|NM_001252127|AP4E1	1
circRNA4869	chr10	59669090	59669685	+	MAP4K5	hsa_circ_0031870|chr14:50952295-50952912-|NM_198794|MAP4K5	1
circRNA4870	chr10	59837163	59860672	+	L2HGDH	hsa_circ_0102016|chr14:50745237-50769735-|NM_024884|L2HGDH	1
circRNA4871	chr10	64913806	64955085	+	TTBK2	hsa_circ_0006297|chr15:43120125-43170882-|NM_173500|TTBK2	1
circRNA4876	chr10	95576573	95576745	+	SFXN1	hsa_circ_0005714|chr5:174919097-174919270+|NM_022754|SFXN1	1
circRNA4897	chr17	55524528	55526799	-	INPP4B	hsa_circ_0071036|chr4:143324090-143326477-|NM_003866|INPP4B	1
circRNA4899	chr17	60583724	60612533	+	ARHGAP10	hsa_circ_0071100|chr4:148743877-148768373+|NM_024605|ARHGAP10	1
circRNA4906	chr16	10700086	10703474	-	CDC73	hsa_circ_0111571|chr1:193104520-193107303+|NM_024529|CDC73	1
circRNA4908	chr16	27136772	27171726	-	ENAH	hsa_circ_0016661|chr1:225718255-225755116-|NM_001008493|ENAH	1
circRNA4915	chr16	40991775	41001483	+	MTOR	hsa_circ_0009801|chr1:11187066-11193254-|NM_004958|MTOR	1
circRNA4922	chr16	55835405	55853764	-	COP1	hsa_circ_0015365|chr1:176050287-176085817-|NM_022457|RFWD2	1
circRNA4923	chr16	55896341	55897205	-	COP1	hsa_circ_0015377|chr1:176132004-176133027-|NM_022457|RFWD2	1
circRNA4929	chr16	69867684	69874080	-	PPP2R5A	hsa_circ_0002321|chr1:212502476-212506940+|NM_006243|PPP2R5A	1
circRNA4934	chr16	73868482	73878553	+	PLXNA2	hsa_circ_0111794|chr1:208266130-208276592-|ENST00000367033.3|PLXNA2	1
circRNA4941	chr15	31463227	31484399	+	CLPB	hsa_circ_0023446|chr11:72069923-72091428-|NM_030813|CLPB	1
circRNA4943	chr15	39737729	39759933	-	SBF2	hsa_circ_0021237|chr11:10049998-10064528-|NM_030962|SBF2	1
circRNA4945	chr15	43594939	43710692	+	SPON1	hsa_circ_0095396|chr11:14004393-14101567+|NM_006108|SPON1	1
circRNA4949	chr15	54712446	54716212	+	SIK3	hsa_circ_0095078|chr11:116824759-116827780-|ENST00000375300.1|SIK3	1
circRNA4956	chr14	7559097	7614245	-	MMP16	hsa_circ_0084859|chr8:89128735-89180202-|NM_005941|MMP16	1
circRNA4959	chr14	45049116	45091503	+	STAU2	hsa_circ_0137107|chr8:74585341-74650584-|ENST00000521419.1|STAU2	1
circRNA4964	chr14	56966260	56986994	+	TOX	hsa_circ_0006786|chr8:59851860-59872567-|NM_014729|TOX	1
circRNA4969	chr14	89236623	89248238	+	ADGRB3	hsa_circ_0076930|chr6:69640450-69653886+|NM_001704|BAI3	1
circRNA4970	chr14	89236623	89314586	+	ADGRB3	hsa_circ_0076933|chr6:69640450-69703854+|NM_001704|BAI3	1
circRNA4975	chr19	12975556	12979765	+	AATF	hsa_circ_0003532|chr17:35343915-35348156+|NM_012138|AATF	1
circRNA498	chr26	27785647	27792207	-	TAF5	hsa_circ_0092521|chr10:105133114-105141598+|NM_006951|TAF5	1
circRNA4981	chr19	33944784	33951228	-	PRPSAP2	hsa_circ_0106326|chr17:18785880-18832270+|NM_002767|PRPSAP2	1
circRNA4983	chr19	34635015	34641680	-	MPRIP	hsa_circ_0042225|chr17:17030015-17035015+|NM_201274|MPRIP	1
circRNA4984	chr19	34641529	34666294	-	MPRIP	hsa_circ_0042207|chr17:16979023-17030167+|NM_201274|MPRIP	1
circRNA4988	chr19	42060637	42061087	-	STAT3	hsa_circ_0043804|chr17:40468806-40469242-|NM_139276|STAT3	1
circRNA4994	chr19	45108902	45127218	-	NSF	hsa_circ_0008436|chr17:44770268-44791352+|None|None	1
circRNA4996	chr19	49614336	49617024	-	FOXK2	hsa_circ_0107802|chr17:80525929-80529746+|ENST00000335255.5|FOXK2	1
circRNA4998	chr19	53275016	53284575	-	TNRC6C	hsa_circ_0107707|chr17:76060802-76071359+|NM_001142640|TNRC6C	1
circRNA5007	chr18	21282709	21307510	-	PHKB	hsa_circ_0039280|chr16:47630283-47644831+|NM_001031835|PHKB	1
circRNA5010	chr18	51356568	51357185	+	AXL	hsa_circ_0051195|chr19:41758255-41758872+|NM_021913|AXL	1
circRNA5036	chr27	6782549	6782742	-	PSD3	hsa_circ_0136090|chr8:18490122-18490316-|ENST00000440756.2|PSD3	1
circRNA5037	chr27	11617988	11626362	-	PLEKHA2	hsa_circ_0084018|chr8:38793511-38803739+|NM_021623|PLEKHA2	1
circRNA5048	chr24	20822142	20853568	-	FHOD3	hsa_circ_0108359|chr18:34156413-34182731+|ENST00000257209.4|FHOD3	1
circRNA5063	chr24	61801632	61813779	-	KDSR	hsa_circ_0003774|chr18:61018120-61030101-|NM_002035|KDSR	1
circRNA508	chr26	50992113	51005038	-	IPMK	hsa_circ_0004255|chr10:59975905-59997575-|NM_152230|IPMK	1
circRNA5081	chr25	39502121	39519383	+	RNF216	hsa_circ_0079288|chr7:5751391-5770448-|NM_207111|RNF216	1
circRNA5083	chr25	40408628	40416375	-	SDK1	hsa_circ_0134305|chr7:4107469-4119216+|ENST00000404826.2|SDK1	1
circRNA5090	chr22	4420210	4457742	+	RBMS3	hsa_circ_0064643|chr3:29910348-29938966+|NM_001177712|RBMS3	1
circRNA5093	chr22	10799084	10831450	+	ITGA9	hsa_circ_0064841|chr3:37512497-37536059+|NM_002207|ITGA9	1
circRNA5098	chr22	29874370	29879107	+	EIF4E3	hsa_circ_0124566|chr3:71733722-71739316-|NM_001134649|EIF4E3	1
circRNA5102	chr22	50386803	50395510	-	RBM6	hsa_circ_0124063|chr3:50000008-50012825+|ENST00000443081.1|RBM6	1
circRNA5112	chr23	17658718	17673956	+	CARMIL1	hsa_circ_0131587|chr6:25509883-25557078+|NM_017640|LRRC16A	1
circRNA5122	chr20	4709796	4732011	+	ERGIC1	hsa_circ_0128610|chr5:172315701-172341841+|NM_001031711|ERGIC1	1
circRNA5126	chr20	17892346	17896185	-	ZSWIM6	hsa_circ_0129269|chr5:60786612-60790237+|NM_020928|ZSWIM6	1
circRNA5129	chr20	26246141	26259399	-	ITGA1	hsa_circ_0129109|chr5:52145198-52161651+|ENST00000282588.5|ITGA1	1
circRNA5139	chr21	19906737	19910000	+	ABHD2	hsa_circ_0007099|chr15:89656955-89659752+|NM_007011|ABHD2	1
circRNA5144	chr21	31224826	31231362	-	SCAPER	hsa_circ_0104576|chr15:76668502-76673956-|ENST00000538941.2|SCAPER	1
circRNA5145	chr21	33504731	33505771	-	CLK3	hsa_circ_0036287|chr15:74911537-74912566+|NM_001130028|CLK3	1
circRNA515	chr27	7398674	7415186	-	CSGALNACT1	hsa_circ_0136104|chr8:19276166-19297442-|NM_001130518|CSGALNACT1	1
circRNA5151	chr21	63560587	63560952	-	BCL11B	hsa_circ_0103051|chr14:99723807-99724173-|NM_138576|BCL11B	1
circRNA5154	chr21	67329005	67344766	+	MARK3	hsa_circ_0033472|chr14:103871412-103894777+|NM_001128918|MARK3	1
circRNA5156	chr28	17721508	17727009	+	VSIR	hsa_circ_0018687|chr10:73511424-73515223-|NM_022153|C10orf54	1
circRNA5158	chr28	29581439	29582356	+	ANK3	hsa_circ_0093822|chr10:62038531-62039397-|NM_020987|ANK3	1
circRNA5160	chr28	41624252	41631233	+	TTC13	hsa_circ_0000195|chr1:231090078-231097049-|NM_024525|TTC13	1
circRNA5163	chr29	532265	538605	-	MED17	hsa_circ_0024021|chr11:93521166-93529706+|NM_004268|MED17	1
circRNA5166	chr29	31718589	31723597	-	ARHGAP32	hsa_circ_0024840|chr11:128932174-128936763-|NM_001142685|ARHGAP32	1
circRNA5174	chr7	1785366	1846267	-	MAN2A1	hsa_circ_0127514|chr5:109049220-109110666+|NM_002372|MAN2A1	1
circRNA5181	chr7	30047981	30048647	-	RARS1	hsa_circ_0074886|chr5:167933025-167933836+|NM_002887|RARS	1
circRNA5184	chr7	40141453	40157367	+	ENSCHIG00000023531	hsa_circ_0074821|chr5:158250183-158267118-|NM_024007|EBF1	1
circRNA5189	chr7	62939600	62940171	-	SMAD5	hsa_circ_0003274|chr5:135489280-135489852+|NM_001001419|SMAD5	1
circRNA519	chr27	12109160	12109426	+	FGFR1	hsa_circ_0008016|chr8:38287199-38287466-|NM_001174064|FGFR1	1
circRNA5191	chr7	64221438	64227889	-	DDX46	hsa_circ_0074016|chr5:134130539-134143631+|NM_014829|DDX46	1
circRNA5195	chr7	87786751	87819990	-	FNIP1	hsa_circ_0127912|chr5:131034609-131080383-|NM_133372|FNIP1	1
circRNA5202	chr7	92302724	92302849	-	MLLT1	hsa_circ_0048821|chr19:6226987-6227113-|NM_005934|MLLT1	1
circRNA5204	chr7	95966409	95979664	-	INSR	hsa_circ_0048959|chr19:7163042-7184648-|NM_000208|INSR	1
circRNA5211	chr6	17540970	17551743	-	ENSCHIG00000013637	hsa_circ_0070620|chr4:108930914-108944719+|NM_001184705|HADH	1
circRNA5214	chr6	58964853	58968711	+	WDR19	hsa_circ_0126254|chr4:39217460-39219725+|ENST00000399820.3|WDR19	1
circRNA5215	chr6	67794339	67795402	-	FRYL	hsa_circ_0126543|chr4:48577133-48578239-|NM_015030|FRYL	1
circRNA5216	chr6	92388991	92393073	-	CCNI	hsa_circ_0070073|chr4:77976302-77979788-|NM_006835|CCNI	1
circRNA5219	chr6	98247343	98256301	-	LIN54	hsa_circ_0003148|chr4:83891479-83900159-|NM_194282|LIN54	1
circRNA522	chr27	12364930	12365583	-	ASH2L	hsa_circ_0083964|chr8:37985808-37986469+|NM_001105214|ASH2L	1
circRNA5221	chr6	102467890	102468828	+	AFF1	hsa_circ_0070386|chr4:88035518-88036451+|NM_005935|AFF1	1
circRNA5226	chr6	116696273	116709363	+	ADD1	hsa_circ_0068943|chr4:2877622-2886393+|NM_176801|ADD1	1
circRNA5229	chr6	117136842	117142490	+	CTBP1	hsa_circ_0020346|chr10:126681263-126691673-|NM_022802|CTBP2	1
circRNA5230	chr5	8687200	8701776	+	SYT1	hsa_circ_0099287|chr12:79679566-79693331+|NM_001135805|SYT1	1
circRNA5231	chr5	19101670	19120066	-	POC1B	hsa_circ_0099435|chr12:89853414-89861462-|NR_037659|POC1B	1
circRNA5233	chr5	26671412	26671620	-	ENSCHIG00000012380	hsa_circ_0026504|chr12:53412581-53412790+|NM_001417|EIF4B	1
circRNA5236	chr5	30741329	30741835	+	KANSL2	hsa_circ_0098670|chr12:49062888-49065745-|ENST00000550347.1|KANSL2	1
circRNA5246	chr5	78558068	78582481	+	TMTC1	hsa_circ_0098316|chr12:29709789-29736507-|NM_175861|TMTC1	1
circRNA5252	chr5	103038587	103041338	-	CD9	hsa_circ_0025123|chr12:6341797-6344731+|NM_001769|CD9	1
circRNA5253	chr5	106568839	106571117	+	WNK1	hsa_circ_0024960|chr12:936207-939326+|NM_001184985|WNK1	1
circRNA5259	chr5	114870829	114872763	+	FBLN1	hsa_circ_0063750|chr22:45937108-45939406+|NM_006486|FBLN1	1
circRNA5263	chr4	21134723	21134988	+	CNOT4	hsa_circ_0003629|chr7:135122905-135123171-|NM_001190848|CNOT4	1
circRNA5265	chr4	38158776	38167267	-	VPS41	hsa_circ_0079909|chr7:38902144-38908853-|NM_014396|VPS41	1
circRNA527	chr27	19005272	19046166	-	RBPMS	hsa_circ_0006539|chr8:30332294-30361953+|NM_006867|RBPMS	1
circRNA5274	chr4	87893165	87962160	-	RUNDC3B	hsa_circ_0134938|chr7:87280137-87370895+|NM_138290|RUNDC3B	1
circRNA5275	chr4	104313172	104411272	+	ICA1	hsa_circ_0134845|chr7:8196745-8275635-|ENST00000402384.3|ICA1	1
circRNA5280	chr3	5219652	5282406	-	AGAP1	hsa_circ_0058812|chr2:236877105-236957925+|NM_001037131|AGAP1	1
circRNA5281	chr3	5450111	5452004	-	AGAP1	hsa_circ_0058805|chr2:236706402-236708166+|NM_001037131|AGAP1	1
circRNA5282	chr3	7816866	7821376	-	ATG16L1	hsa_circ_0119362|chr2:234181611-234186319+|ENST00000392018.1|ATG16L1	1
circRNA5284	chr3	25898630	25899383	-	EPS15	hsa_circ_0113530|chr1:51873806-51875368-|ENST00000371733.3|EPS15	1
circRNA5285	chr3	27251214	27252358	+	ZYG11B	hsa_circ_0012559|chr1:53250548-53255739+|NM_024646|ZYG11B	1
circRNA5294	chr3	77448086	77450649	-	ENSCHIG00000016353	hsa_circ_0013312|chr1:100681538-100684303-|NM_001918|DBT	1
circRNA5295	chr3	77644856	77666289	+	CDC14A	hsa_circ_0013326|chr1:100905487-100921048+|NM_003672|CDC14A	1
circRNA5296	chr3	93636303	93637858	+	ATP1A1	hsa_circ_0013690|chr1:116939219-116940660+|NM_001160233|ATP1A1	1
circRNA5299	chr3	101033673	101056107	+	SNX27	hsa_circ_0014191|chr1:151630710-151655921+|NM_030918|SNX27	1
circRNA530	chr27	25973498	26010097	-	MTUS1	hsa_circ_0136037|chr8:17541836-17573410-|NM_001001924|MTUS1	1
circRNA5301	chr3	103842830	103861971	+	UBAP2L	hsa_circ_0110843|chr1:154197559-154218851+|ENST00000271877.7|UBAP2L	1
circRNA5304	chr3	105310746	105313235	-	ARHGEF2	hsa_circ_0014648|chr1:155924692-155928187-|NM_001162383|ARHGEF2	1
circRNA5310	chr2	4281444	4299644	-	EIF4G3	hsa_circ_0010486|chr1:21306826-21329301-|NM_001198803|EIF4G3	1
circRNA5316	chr2	17117268	17144616	-	CAB39	hsa_circ_0003898|chr2:231624673-231658046+|NM_001130849|CAB39	1
circRNA5322	chr2	37921928	37965894	+	KANSL1L	hsa_circ_0058010|chr2:210962809-211019335-|NM_152519|C2orf67	1
circRNA5323	chr2	37963923	37965894	+	KANSL1L	hsa_circ_0119011|chr2:210962809-210969025-|NM_152519|C2orf67	1
circRNA5327	chr2	83772448	83776479	-	GTDC1	hsa_circ_0056662|chr2:144899448-144903306-|NM_001006636|GTDC1	1
circRNA5332	chr2	98546164	98549055	+	PKP4	hsa_circ_0056786|chr2:159530188-159533379+|NM_003628|PKP4	1
circRNA5334	chr2	98912457	98971398	+	TANC1	hsa_circ_0056800|chr2:159954148-160007067+|NM_033394|TANC1	1
circRNA5344	chr1	8857742	8859456	+	APP	hsa_circ_0061341|chr21:27347382-27348341-|NM_000484|APP	1
circRNA5351	chr1	67199525	67199775	+	PDIA5	hsa_circ_0067029|chr3:122842912-122843190+|NM_006810|PDIA5	1
circRNA5352	chr1	67493439	67497445	-	ADCY5	hsa_circ_0121673|chr3:123066628-123071428-|ENST00000462833.1|ADCY5	1
circRNA5353	chr1	67836976	67838098	-	MYLK	hsa_circ_0067052|chr3:123426600-123427742-|NM_053025|MYLK	1
circRNA5355	chr1	78447034	78447723	-	LPP	hsa_circ_0003759|chr3:188326948-188327632+|NM_005578|LPP	1
circRNA5356	chr1	81401581	81424642	-	MAP3K13	hsa_circ_0123037|chr3:185146284-185169183+|NM_004721|MAP3K13	1
circRNA5357	chr1	81967863	81969796	-	VPS8	hsa_circ_0123020|chr3:184631306-184633262+|ENST00000287546.4|VPS8	1
circRNA5360	chr1	87031635	87033697	-	USP13	hsa_circ_0007541|chr3:179481789-179483636+|NM_003940|USP13	1
circRNA5364	chr1	96769495	96791185	+	PHC3	hsa_circ_0067896|chr3:169831147-169854453-|NM_024947|PHC3	1
circRNA5368	chr1	132150740	132180848	+	STAG1	hsa_circ_0003626|chr3:136323150-136349823-|NM_005862|STAG1	1
circRNA537	chr24	833597	847165	-	ATP9B	hsa_circ_0108912|chr18:76936812-76967012+|ENST00000426216.2|ATP9B	1
circRNA5371	chr1	138968000	138972203	-	BRWD1	hsa_circ_0061757|chr21:40665736-40670508-|NM_033656|BRWD1	1
circRNA5377	chr1	154082320	154099839	-	TBC1D5	hsa_circ_0064546|chr3:17333386-17349626-|NM_014744|TBC1D5	1
circRNA5393	chr9	75760719	75767142	-	RMND1	hsa_circ_0078303|chr6:151738413-151748717-|NM_017909|RMND1	1
circRNA5399	chr8	1088814	1089926	-	SH3RF1	hsa_circ_0071422|chr4:170076630-170077830-|NM_020870|SH3RF1	1
circRNA54	chr13	77543491	77549528	+	RNF114	hsa_circ_0115410|chr20:48558097-48565892+|NM_018683|RNF114	1
circRNA5402	chr8	20423033	20462410	+	ELAVL2	hsa_circ_0138515|chr9:23731019-23765097-|ENST00000380110.4|ELAVL2	1
circRNA5407	chr8	50875204	50878658	-	CARNMT1	hsa_circ_0087219|chr9:77611362-77614786-|NM_152420|C9orf41	1
circRNA5413	chr8	75097653	75107812	+	UBE2R2	hsa_circ_0003624|chr9:33886878-33900269+|NM_017811|UBE2R2	1
circRNA5416	chr8	82894221	82898443	-	ZNF367	hsa_circ_0008842|chr9:99154679-99160596-|NM_153695|ZNF367	1
circRNA5419	chr8	86284006	86324138	+	AUH	hsa_circ_0139329|chr9:94087599-94118437-|NM_001698|AUH	1
circRNA543	chr24	23828087	23885973	-	ASXL3	hsa_circ_0108262|chr18:31187557-31241701+|ENST00000269197.5|ASXL3	1
circRNA5431	chr12	55070480	55071437	-	FLT1	hsa_circ_0100186|chr13:29041039-29041754-|NM_002019|FLT1	1
circRNA5433	chr2	17811361	17846107	+	TRIP12	hsa_circ_0007381|chr2:230701563-230744844-|NM_004238|TRIP12	1
circRNA5450	chr22	7509849	7516651	+	FBXL2	hsa_circ_0123537|chr3:33400458-33406211+|ENST00000484457.1|FBXL2	1
circRNA5454	chr6	95205330	95207884	-	ANTXR2	hsa_circ_0127036|chr4:80975425-80977167-|ENST00000403729.2|ANTXR2	1
circRNA5457	chr29	24237594	24243503	-	NAV2	hsa_circ_0021493|chr11:20083852-20089944+|NM_001244963|NAV2	1
circRNA5467	chr28	4084931	4090499	+	ENSCHIG00000000278	hsa_circ_0019036|chr10:88827819-88836413-|NM_005271|GLUD1	1
circRNA5468	chr11	12844936	12847045	-	DYSF	hsa_circ_0055160|chr2:71838374-71840540+|NM_001130981|DYSF	1
circRNA547	chr24	37322091	37326775	+	SMCHD1	hsa_circ_0006235|chr18:2666155-2674144+|NM_015295|SMCHD1	1
circRNA5472	chr25	33698973	33704378	-	HIP1	hsa_circ_0080726|chr7:75197502-75211467-|NM_005338|HIP1	1
circRNA5477	chr1	72001144	72023311	+	ACAP2	hsa_circ_0123172|chr3:195027239-195053852-|NM_012287|ACAP2	1
circRNA5482	chr1	67199526	67226579	+	PDIA5	hsa_circ_0121654|chr3:122842912-122849463+|NM_006810|PDIA5	1
circRNA5484	chr21	66931286	66947921	-	CDC42BPB	hsa_circ_0005178|chr14:103465901-103478525-|NM_006035|CDC42BPB	1
circRNA5485	chr19	9296862	9313697	+	RAD51C	hsa_circ_0044795|chr17:56774053-56801461+|NM_058216|RAD51C	1
circRNA5487	chr4	6369813	6373698	+	KCNH2	hsa_circ_0082902|chr7:150654378-150656824-|NM_000238|KCNH2	1
circRNA5488	chr10	88871612	88876559	+	DPP8	hsa_circ_0104272|chr15:65756098-65766626-|ENST00000341861.5|DPP8	1
circRNA5489	chr10	90657472	90661453	-	TENT2	hsa_circ_0001504|chr5:78915434-78919312+|NM_001114394|PAPD4	1
circRNA5491	chr24	847072	865194	-	ATP9B	hsa_circ_0108906|chr18:76903801-76936907+|ENST00000426216.2|ATP9B	1
circRNA5494	chr26	27538443	27576897	+	SH3PXD2A	hsa_circ_0005620|chr10:105382226-105420872-|NM_014631|SH3PXD2A	1
circRNA5495	chr2	113760225	113785841	-	OLA1	hsa_circ_0057131|chr2:175087760-175111543-|NM_013341|OLA1	1
circRNA550	chr24	41071359	41135344	+	PTPRM	hsa_circ_0007144|chr18:8076452-8143777+|NM_001105244|PTPRM	1
circRNA5527	chr22	29836036	29865431	+	intergenic_circRNA	hsa_circ_0124574|chr3:71748764-71777774-|NM_001134649|EIF4E3	1
circRNA5528	chr22	29836036	29874525	+	intergenic_circRNA	hsa_circ_0124571|chr3:71739160-71777774-|NM_001134649|EIF4E3	1
circRNA5537	chr29	29068783	29075144	+	intergenic_circRNA	hsa_circ_0024824|chr11:126275990-126279306+|NM_006278|ST3GAL4	1
circRNA5539	chr3	16193685	16203489	-	intergenic_circRNA	hsa_circ_0011950|chr1:42041214-42050989-|NM_024503|HIVEP3	1
circRNA5548	chr4	74349732	74349968	-	intergenic_circRNA	hsa_circ_0132864|chr7:104377121-104377358+|NM_199000|LHFPL3	1
circRNA555	chr24	42178656	42183486	+	RAB31	hsa_circ_0108986|chr18:9775274-9792232+|ENST00000578921.1|RAB31	1
circRNA5556	chr9	80847268	80879155	+	intergenic_circRNA	hsa_circ_0078399|chr6:157222509-157256710+|NM_020732|ARID1B	1
circRNA5557	chr26	29240204	29250491	+	FBXW4	hsa_circ_0008362|chr10:103427642-103436193-|NM_022039|FBXW4	1
circRNA5568	chr2	15327392	15327730	+	ZNF362	hsa_circ_0009027|chr1:33760537-33760906+|NM_152493|ZNF362	1
circRNA5577	chr5	29112707	29121640	-	LARP4	hsa_circ_0026235|chr12:50829270-50835426+|NM_052879|LARP4	1
circRNA5582	chr17	12430672	12554571	-	MED13L	hsa_circ_0003059|chr12:116534473-116675510-|NM_015335|MED13L	1
circRNA5591	chr13	46666566	46668886	-	SLC23A2	hsa_circ_0115412|chr20:4864287-4866555-|NM_203327|SLC23A2	1
circRNA5593	chr13	54376585	54377490	+	PSMA7	hsa_circ_0061037|chr20:60714836-60716000-|NM_002792|PSMA7	1
circRNA5597	chr13	59292581	59292763	-	PSMF1	hsa_circ_0059175|chr20:1115763-1115949+|NM_006814|PSMF1	1
circRNA5605	chr12	9919722	9923117	-	TM9SF2	hsa_circ_0099713|chr13:100206557-100211788+|ENST00000376387.4|TM9SF2	1
circRNA5614	chr11	4369907	4372624	-	TXNDC9	hsa_circ_0055820|chr2:99938417-99944116-|NM_005783|TXNDC9	1
circRNA5623	chr11	29016061	29018471	+	TTC7A	hsa_circ_0003478|chr2:47202111-47206046+|NM_020458|TTC7A	1
circRNA5627	chr11	72229037	72229342	+	PREB	hsa_circ_0053138|chr2:27355470-27355791-|NM_013388|PREB	1
circRNA563	chr24	54868828	54957501	-	TCF4	hsa_circ_0047731|chr18:52937061-53018234-|NM_001243228|TCF4	1
circRNA5630	chr11	74648601	74654205	-	FAM228B	hsa_circ_0008073|chr2:24362239-24369956+|NM_001145710|LOC375190	1
circRNA5636	chr11	95689997	95690576	+	GAPVD1	hsa_circ_0003270|chr9:128099296-128099870+|NM_015635|GAPVD1	1
circRNA5638	chr11	97910764	97913816	+	STXBP1	hsa_circ_0088692|chr9:130435459-130439032+|NM_003165|STXBP1	1
circRNA5651	chr10	20522785	20541503	-	PCNX1	hsa_circ_0004781|chr14:71413631-71435827+|NM_014982|PCNX	1
circRNA5654	chr10	43215504	43219987	-	GABPB1	hsa_circ_0007983|chr15:50592985-50596330-|NM_005254|GABPB1	1
circRNA5659	chr10	81402172	81404146	-	NEO1	hsa_circ_0104518|chr15:73468743-73470768+|ENST00000339362.5|NEO1	1
circRNA5665	chr10	91714671	91718857	-	SCAMP1	hsa_circ_0073113|chr5:77711343-77714727+|NM_004866|SCAMP1	1
circRNA5669	chr17	9344881	9347515	+	PTPN11	hsa_circ_0005784|chr12:112910747-112915819+|NM_002834|PTPN11	1
circRNA5677	chr17	30267374	30267588	-	GASK1B	hsa_circ_0071327|chr4:159076762-159076977-|NM_016613|FAM198B	1
circRNA5678	chr17	31250922	31274823	+	RAPGEF2	hsa_circ_0125668|chr4:160107793-160131735+|None|None	1
circRNA5679	chr17	60583724	60627788	+	ARHGAP10	hsa_circ_0125472|chr4:148743877-148778805+|ENST00000336498.3|ARHGAP10	1
circRNA5682	chr16	5780270	5820198	+	KCNT2	hsa_circ_0111598|chr1:196227323-196274475-|ENST00000367431.4|KCNT2	1
circRNA5683	chr16	13919985	13936835	+	BRINP3	hsa_circ_0111553|chr1:190233994-190250880-|ENST00000367462.3|FAM5C	1
circRNA5684	chr16	19634341	19638187	-	GPATCH2	hsa_circ_0002843|chr1:217783662-217787544-|NM_018040|GPATCH2	1
circRNA5685	chr16	32011911	32048869	+	AKT3	hsa_circ_0112793|chr1:243809194-243859018-|NM_005465|AKT3	1
circRNA5687	chr16	36160239	36201186	-	KIFAP3	hsa_circ_0111120|chr1:169941653-169985765-|ENST00000367765.1|KIFAP3	1
circRNA5692	chr16	60162595	60195947	-	ENSCHIG00000025958	hsa_circ_0000164|chr1:180366650-180399397-|NM_032360|ACBD6	1
circRNA5696	chr16	67077502	67117949	-	KCNK2	hsa_circ_0016459|chr1:215259710-215298093+|NM_001017424|KCNK2	1
circRNA571	chr24	61335363	61361504	+	PHLPP1	hsa_circ_0047891|chr18:60497267-60527834+|NM_194449|PHLPP1	1
circRNA5710	chr15	60295476	60301288	+	PPP2R1B	hsa_circ_0024270|chr11:111618677-111626174-|NM_002716|PPP2R1B	1
circRNA5714	chr14	9814838	9820305	-	RUNX1T1	hsa_circ_0004394|chr8:92982885-92988201-|NM_001198625|RUNX1T1	1
circRNA5716	chr14	45082123	45167673	+	STAU2	hsa_circ_0137103|chr8:74507400-74601048-|NM_001164384|STAU2	1
circRNA5730	chr19	19652579	19653783	+	TNFAIP1	hsa_circ_0042527|chr17:26668262-26669468+|NM_021137|TNFAIP1	1
circRNA5733	chr19	24443894	24444709	-	ZZEF1	hsa_circ_0041490|chr17:3935419-3936296-|NM_015113|ZZEF1	1
circRNA5736	chr19	36117550	36117797	+	COL1A1	hsa_circ_0044542|chr17:48267219-48267469-|NM_000088|COL1A1	1
circRNA5745	chr19	47279897	47280178	+	TANC2	hsa_circ_0045189|chr17:61391748-61392030+|NM_025185|TANC2	1
circRNA5746	chr19	48841811	48910406	-	PITPNC1	hsa_circ_0107534|chr17:65548372-65628354+|ENST00000580974.1|PITPNC1	1
circRNA5753	chr18	2871767	2874581	+	COG4	hsa_circ_0105865|chr16:70548237-70553634-|ENST00000323786.5|COG4	1
circRNA5757	chr18	14830573	14830812	+	BANP	hsa_circ_0040818|chr16:88052033-88052273+|NM_001173543|BANP	1
circRNA5758	chr18	16004538	16005052	+	ZNF276	hsa_circ_0006945|chr16:89799709-89800446+|NM_001113525|ZNF276	1
circRNA5759	chr18	21225525	21391742	-	PHKB	hsa_circ_0039265|chr16:47531309-47703328+|NM_001031835|PHKB	1
circRNA5761	chr18	37165877	37166426	+	ZFP90	hsa_circ_0105795|chr16:68591900-68592471+|ENST00000570495.1|ZFP90	1
circRNA5763	chr18	44291991	44304349	-	ANKRD27	hsa_circ_0050389|chr19:33116779-33134390-|NM_032139|ANKRD27	1
circRNA5769	chr18	64101474	64103845	+	RDH13	hsa_circ_0052174|chr19:55558754-55560131-|NR_027381|RDH13	1
circRNA5771	chr26	780180	803301	-	INPP5A	hsa_circ_0093129|chr10:134503895-134540409+|ENST00000368594.3|INPP5A	1
circRNA5783	chr27	3656521	3656787	+	NR1D2	hsa_circ_0064575|chr3:23996027-23996294+|NM_005126|NR1D2	1
circRNA5787	chr27	14336714	14353083	-	UNC5D	hsa_circ_0136450|chr8:35616837-35631995+|ENST00000287272.2|UNC5D	1
circRNA579	chr25	7631680	7632696	-	USP7	hsa_circ_0004344|chr16:9023225-9024254-|NM_003470|USP7	1
circRNA5791	chr24	25784565	25794772	+	B4GALT6	hsa_circ_0047351|chr18:29237938-29246335-|NM_004775|B4GALT6	1
circRNA5796	chr24	43541023	43543410	+	SEH1L	hsa_circ_0046986|chr18:12955461-12963370+|NM_031216|SEH1L	1
circRNA5798	chr24	49850916	49856541	-	MYO5B	hsa_circ_0047678|chr18:47563219-47566684-|NM_001080467|MYO5B	1
circRNA580	chr25	7777603	7777878	+	C16orf72	hsa_circ_0106174|chr16:9196840-9197116+|ENST00000327827.7|C16orf72	1
circRNA5802	chr25	112876	114034	-	NPRL3	hsa_circ_0037132|chr16:160522-162774-|NM_001243249|NPRL3	1
circRNA5805	chr25	25540785	25542034	-	XPO6	hsa_circ_0038793|chr16:28123137-28124371-|NM_015171|XPO6	1
circRNA5809	chr25	40408628	40423262	-	SDK1	hsa_circ_0134302|chr7:4088979-4119216+|ENST00000404826.2|SDK1	1
circRNA5812	chr22	7734338	7737434	-	ENSCHIG00000017596	hsa_circ_0064782|chr3:33661094-33663772-|NM_015097|CLASP2	1
circRNA5823	chr22	55350445	55357984	+	ATG7	hsa_circ_0064306|chr3:11372813-11383753+|NM_006395|ATG7	1
circRNA5827	chr22	59197815	59199054	+	ENSCHIG00000007449	hsa_circ_0003404|chr3:128348793-128351000-|NM_002950|RPN1	1
circRNA5838	chr23	39725194	39736915	-	ANKS1A	hsa_circ_0131647|chr6:34949466-34962199+|NM_015245|ANKS1A	1
circRNA584	chr25	10291014	10301552	-	TXNDC11	hsa_circ_0037871|chr16:11815432-11824630-|NM_015914|TXNDC11	1
circRNA5840	chr20	4870710	4881991	+	CREBRF	hsa_circ_0128618|chr5:172535626-172550205+|ENST00000540014.1|CREBRF	1
circRNA5846	chr20	28382537	28385806	-	PARP8	hsa_circ_0072437|chr5:50073902-50093067+|NM_001178055|PARP8	1
circRNA5853	chr20	62214835	62227866	+	CTNND2	hsa_circ_0127571|chr5:11082807-11098860-|ENST00000304623.8|CTNND2	1
circRNA5858	chr21	22422435	22444078	-	HOMER2	hsa_circ_0104702|chr15:83532918-83561593-|NM_199330|HOMER2	1
circRNA587	chr25	12925176	12925392	+	MRTFB	hsa_circ_0037937|chr16:14234400-14234617+|NM_014048|MKL2	1
circRNA5875	chr28	40063725	40072294	+	SIPA1L2	hsa_circ_0112394|chr1:232596632-232607274-|ENST00000366630.1|SIPA1L2	1
circRNA5877	chr28	42830720	42836440	+	PGBD5	hsa_circ_0112354|chr1:230486703-230493067-|ENST00000321327.2|PGBD5	1
circRNA589	chr25	13990881	13991241	-	MYH11	hsa_circ_0105076|chr16:15808765-15809129-|NM_001040113|MYH11	1
circRNA5890	chr7	29683302	29702416	-	MSH3	hsa_circ_0001508|chr5:80071512-80088663+|NM_002439|MSH3	1
circRNA5894	chr7	44240586	44248567	-	MRPL22	hsa_circ_0128403|chr5:154330380-154339609+|ENST00000523037.1|MRPL22	1
circRNA59	chr12	812368	822490	-	ENSCHIG00000026299	hsa_circ_0099902|chr13:111885551-111896641+|NM_001113511|ARHGEF7	1
circRNA5906	chr7	104813238	104814280	+	MAU2	hsa_circ_0050228|chr19:19454645-19456178+|NM_015329|MAU2	1
circRNA5910	chr6	66800083	66802016	+	ATP10D	hsa_circ_0069635|chr4:47562965-47565782+|NM_020453|ATP10D	1
circRNA5913	chr6	70747035	70763364	+	KIT	hsa_circ_0069763|chr4:55561677-55575705+|NM_000222|KIT	1
circRNA5920	chr6	102395509	102396945	+	AFF1	hsa_circ_0001423|chr4:87967317-87968746+|NM_001166693|AFF1	1
circRNA5929	chr5	5983002	5988142	+	ZDHHC17	hsa_circ_0027619|chr12:77191213-77199219+|NM_015336|ZDHHC17	1
circRNA593	chr25	15590194	15590704	+	XYLT1	hsa_circ_0003559|chr16:17352844-17353355-|NM_022166|XYLT1	1
circRNA5930	chr5	23702718	23719157	+	PLXNC1	hsa_circ_0099504|chr12:94562928-94580249+|NM_005761|PLXNC1	1
circRNA5939	chr5	106859009	106953873	+	ERC1	hsa_circ_0024999|chr12:1399017-1553916+|NR_027948|ERC1	1
circRNA5941	chr5	118148098	118155542	-	BRD1	hsa_circ_0116822|chr22:50187681-50198008-|ENST00000216267.8|BRD1	1
circRNA5946	chr4	1369238	1374165	-	UBE3C	hsa_circ_0083159|chr7:156994414-157000629+|NM_014671|UBE3C	1
circRNA5947	chr4	5164214	5166415	+	KMT2C	hsa_circ_0002932|chr7:151960100-151962294-|NM_170606|MLL3	1
circRNA5949	chr4	16328755	16344025	+	BRAF	hsa_circ_0006460|chr7:140476711-140494267-|NM_004333|BRAF	1
circRNA5951	chr4	27008567	27012332	-	SMO	hsa_circ_0082281|chr7:128843224-128848692+|NM_005631|SMO	1
circRNA5976	chr3	20735640	20737940	-	PIK3R3	hsa_circ_0003161|chr1:46543186-46546422-|NM_003629|PIK3R3	1
circRNA5977	chr3	26886617	26886775	-	TUT4	hsa_circ_0012529|chr1:52891020-52891179-|NM_001009881|ZCCHC11	1
circRNA5980	chr3	42310873	42321052	+	SGIP1	hsa_circ_0012903|chr1:67184976-67195102+|NM_032291|SGIP1	1
circRNA5981	chr3	62463854	62464832	-	DDAH1	hsa_circ_0003743|chr1:85816097-85817262-|NM_001134445|DDAH1	1
circRNA5984	chr3	78109461	78114528	+	SLC30A7	hsa_circ_0013338|chr1:101372407-101377794+|NM_133496|SLC30A7	1
circRNA5993	chr3	115927208	115949477	+	PBX1	hsa_circ_0015067|chr1:164768935-164790863+|NM_002585|PBX1	1
circRNA60	chr12	812368	829039	-	ENSCHIG00000026299	hsa_circ_0009141|chr13:111870025-111896641+|NM_001113511|ARHGEF7	1
circRNA6002	chr2	23148106	23150535	+	CUL3	hsa_circ_0119238|chr2:225360548-225365204-|NM_003590|CUL3	1
circRNA6005	chr2	44427905	44428734	-	CYP20A1	hsa_circ_0057869|chr2:204110568-204111644+|NM_177538|CYP20A1	1
circRNA6006	chr2	62872592	62876905	+	CLASP1	hsa_circ_0056319|chr2:122283420-122287901-|NM_015282|CLASP1	1
circRNA6008	chr2	64358301	64381252	-	ENSCHIG00000014138	hsa_circ_0056264|chr2:120776652-120799686+|NM_020909|EPB41L5	1
circRNA6009	chr2	64568722	64568876	-	PTPN4	hsa_circ_0117148|chr2:120567412-120567567+|ENST00000263708.2|PTPN4	1
circRNA6019	chr1	19815790	19873123	-	USP25	hsa_circ_0061290|chr21:17163820-17214859+|NM_013396|USP25	1
circRNA6024	chr1	78545416	78659782	-	LPP	hsa_circ_0068502|chr3:188123899-188242575+|NM_005578|LPP	1
circRNA6025	chr1	81424083	81424642	-	MAP3K13	hsa_circ_0123036|chr3:185146284-185146844+|NM_004721|MAP3K13	1
circRNA6031	chr1	138968000	138969434	-	BRWD1	hsa_circ_0116065|chr21:40665736-40667829-|NM_033656|BRWD1	1
circRNA6033	chr1	149544668	149552359	+	DYRK1A	hsa_circ_0061697|chr21:38844985-38853128+|NM_101395|DYRK1A	1
circRNA6044	chr9	53423544	53438458	-	PTPRK	hsa_circ_0130630|chr6:128385902-128404969-|ENST00000368227.3|PTPRK	1
circRNA6046	chr9	72718823	72760125	+	SASH1	hsa_circ_0078189|chr6:148761319-148808851+|NM_015278|SASH1	1
circRNA6047	chr9	72748102	72760125	+	SASH1	hsa_circ_0130988|chr6:148792552-148808851+|ENST00000367467.3|SASH1	1
circRNA6051	chr8	7858815	7860973	-	MTMR9	hsa_circ_0083337|chr8:11174181-11177347+|NM_015458|MTMR9	1
circRNA6054	chr8	20489995	20493584	+	ELAVL2	hsa_circ_0138508|chr9:23701376-23705069-|NM_004432|ELAVL2	1
circRNA6059	chr8	38820732	38873763	-	RIC1	hsa_circ_0086276|chr9:5656582-5720750+|NM_020829|KIAA1432	1
circRNA6061	chr8	55417023	55459168	+	TLE4	hsa_circ_0087284|chr9:82227570-82268990+|NM_007005|TLE4	1
circRNA6073	chr8	94507480	94512865	-	ABCA1	hsa_circ_0087816|chr9:107646707-107651476-|NM_005502|ABCA1	1
circRNA6075	chr8	102450550	102460097	+	ENSCHIG00000017329	hsa_circ_0088153|chr9:116276737-116285321+|NM_144488|RGS3	1
circRNA6078	chr8	102913958	102932091	+	ZNF618	hsa_circ_0088158|chr9:116731396-116750860+|NM_133374|ZNF618	1
circRNA608	chr25	26012517	26015042	+	SGF29	hsa_circ_0105331|chr16:28592375-28597041+|ENST00000317058.3|CCDC101	1
circRNA6082	chr13	6923014	6974971	-	TASP1	hsa_circ_0114682|chr20:13509079-13550233-|ENST00000337743.4|TASP1	1
circRNA6090	chr19	49438436	49445966	-	TBCD	hsa_circ_0046499|chr17:80755632-80772810+|NM_005993|TBCD	1
circRNA6093	chr6	95154110	95166696	-	ANTXR2	hsa_circ_0070218|chr4:80929674-80940130-|NM_058172|ANTXR2	1
circRNA6098	chr1	89574849	89591508	+	TBL1XR1	hsa_circ_0068062|chr3:176782707-176816329-|NM_024665|TBL1XR1	1
circRNA6100	chr2	4560798	4575921	-	ECE1	hsa_circ_0002402|chr1:21599191-21616649-|NM_001113348|ECE1	1
circRNA6104	chr1	152462551	152467734	-	HACL1	hsa_circ_0122513|chr3:15631046-15637931-|ENST00000321169.5|HACL1	1
circRNA6112	chr26	50992114	51005038	-	IPMK	hsa_circ_0004255|chr10:59975905-59997575-|NM_152230|IPMK	1
circRNA6116	chr5	102930835	102931835	+	SCNN1A	hsa_circ_0025136|chr12:6463603-6464601-|NM_001159576|SCNN1A	1
circRNA6117	chr17	60720269	60726839	+	ARHGAP10	hsa_circ_0071120|chr4:148860975-148867855+|NM_024605|ARHGAP10	1
circRNA6120	chr18	44291992	44304346	-	ANKRD27	hsa_circ_0050389|chr19:33116779-33134390-|NM_032139|ANKRD27	1
circRNA6126	chr16	55880316	55897205	-	COP1	hsa_circ_0015376|chr1:176118141-176133027-|NM_022457|RFWD2	1
circRNA6128	chr7	4153038	4197535	+	EFNA5	hsa_circ_0127471|chr5:106722935-106763210-|NM_001962|EFNA5	1
circRNA6135	chr13	46860567	46862101	-	intergenic_circRNA	hsa_circ_0006055|chr20:5086833-5090091-|NM_001009924|C20orf30	1
circRNA6138	chr14	54129996	54163348	-	intergenic_circRNA	hsa_circ_0136870|chr8:63831011-63878129+|ENST00000519049.1|NKAIN3	1
circRNA6155	chr2	129137425	129142684	-	intergenic_circRNA	hsa_circ_0057406|chr2:189864195-189868513+|NM_000090|COL3A1	1
circRNA6167	chr4	26634562	26642536	-	intergenic_circRNA	hsa_circ_0082304|chr7:129297182-129311383+|NM_001040110|NRF1	1
circRNA6179	chr1	83679698	83682956	+	MCCC1	hsa_circ_0068148|chr3:182804480-182812393-|NM_020166|MCCC1	1
circRNA6180	chr25	14235616	14239800	+	ABCC1	hsa_circ_0038082|chr16:16103632-16110478+|NM_004996|ABCC1	1
circRNA6190	chr3	18105497	18105645	+	ENSCHIG00000020079	hsa_circ_0012018|chr1:43825160-43825309+|NM_001255|CDC20	1
circRNA6198	chr13	22327058	22348506	+	MLLT10	hsa_circ_0093319|chr10:22002700-22024164+|NM_004641|MLLT10	1
circRNA6203	chr13	50644756	50656511	-	PANK2	hsa_circ_0005650|chr20:3888572-3899443+|NM_153638|PANK2	1
circRNA6205	chr13	63907744	63913174	-	TRPC4AP	hsa_circ_0115023|chr20:33632307-33637797-|ENST00000252015.2|TRPC4AP	1
circRNA6209	chr13	76420295	76423296	-	PREX1	hsa_circ_0060653|chr20:47292730-47297873-|NM_020820|PREX1	1
circRNA6210	chr13	77545380	77545922	+	RNF114	hsa_circ_0060822|chr20:48561918-48562787+|NM_018683|RNF114	1
circRNA6213	chr12	53206058	53233642	+	ATP8A2	hsa_circ_0100144|chr13:26402255-26436546+|ENST00000381655.2|ATP8A2	1
circRNA6221	chr11	5805091	5825216	+	NPAS2	hsa_circ_0055860|chr2:101541607-101587536+|NM_002518|NPAS2	1
circRNA6223	chr11	15562508	15594065	+	LTBP1	hsa_circ_0053904|chr2:33413643-33447218+|NM_206943|LTBP1	1
circRNA6225	chr11	19205536	19215731	-	STRN	hsa_circ_0054034|chr2:37105033-37121176-|NM_003162|STRN	1
circRNA6231	chr11	68258751	68265626	-	TIA1	hsa_circ_0002199|chr2:70451685-70457986-|NM_022173|TIA1	1
circRNA6235	chr10	2769510	2788777	+	EML5	hsa_circ_0032880|chr14:89202707-89221015-|NM_183387|EML5	1
circRNA6238	chr10	20446220	20483509	-	PCNX1	hsa_circ_0032422|chr14:71476350-71502874+|NM_014982|PCNX	1
circRNA6239	chr10	29530396	29531384	-	PRKCH	hsa_circ_0032131|chr14:61995792-61997313+|NM_006255|PRKCH	1
circRNA6240	chr10	29988731	30008707	-	SLC38A6	hsa_circ_0102304|chr14:61503776-61518853+|NR_033344|SLC38A6	1
circRNA6246	chr10	80482080	80482488	-	CHMP4A	hsa_circ_0007326|chr14:24679553-24679974-|NM_014169|CHMP4A	1
circRNA6260	chr17	19847601	19852305	-	NCOR2	hsa_circ_0097829|chr12:124911167-124915333-|NM_006312|NCOR2	1
circRNA6262	chr17	58412816	58413999	-	ZNF827	hsa_circ_0071082|chr4:146695657-146697112-|NM_178835|ZNF827	1
circRNA6265	chr16	5761047	5780381	+	KCNT2	hsa_circ_0111599|chr1:196227323-196285156-|ENST00000367431.4|KCNT2	1
circRNA6267	chr16	32097543	32123120	+	AKT3	hsa_circ_0000199|chr1:243708811-243736350-|NM_181690|AKT3	1
circRNA6273	chr16	53823271	53823616	-	RC3H1	hsa_circ_0111205|chr1:173915613-173915974-|ENST00000367696.2|RC3H1	1
circRNA6274	chr16	55835405	55870249	-	COP1	hsa_circ_0003572|chr1:176050287-176105683-|NM_022457|RFWD2	1
circRNA6279	chr15	2293951	2297504	-	CTNND1	hsa_circ_0095980|chr11:57556508-57561553+|ENST00000524630.1|CTNND1	1
circRNA6283	chr15	27614741	27641240	-	UVRAG	hsa_circ_0023637|chr11:75590922-75623083+|NM_003369|UVRAG	1
circRNA6290	chr14	8395293	8408341	+	OSGIN2	hsa_circ_0084864|chr8:90921794-90933399+|NM_001126111|OSGIN2	1
circRNA6291	chr14	21342870	21343080	+	RIMS2	hsa_circ_0135404|chr8:104709313-104709524+|NM_001100117|RIMS2	1
circRNA6296	chr14	55661205	55682219	-	CHD7	hsa_circ_0136830|chr8:61707544-61729060+|NM_017780|CHD7	1
circRNA6297	chr14	55667646	55682219	-	CHD7	hsa_circ_0136829|chr8:61707544-61720831+|NM_017780|CHD7	1
circRNA6298	chr14	62473495	62474212	-	MCM4	hsa_circ_0084477|chr8:48878746-48880045+|NM_005914|MCM4	1
circRNA6304	chr19	25489483	25499169	-	WSCD1	hsa_circ_0107325|chr17:5983690-5998543+|ENST00000574946.1|WSCD1	1
circRNA6318	chr18	21307352	21391742	-	PHKB	hsa_circ_0039264|chr16:47531309-47630442+|NM_001031835|PHKB	1
circRNA6321	chr18	36432622	36433923	+	CTCF	hsa_circ_0002122|chr16:67644726-67646024+|NM_006565|CTCF	1
circRNA6322	chr18	36813005	36832965	+	NFATC3	hsa_circ_0039927|chr16:68155889-68191971+|NM_004555|NFATC3	1
circRNA6324	chr18	55217304	55221508	+	SAE1	hsa_circ_0051659|chr19:47646750-47653632+|NR_027280|SAE1	1
circRNA6328	chr26	16945755	16950717	+	ABLIM1	hsa_circ_0020074|chr10:116331055-116335358-|NM_001003408|ABLIM1	1
circRNA6330	chr26	34659581	34670097	+	SORBS1	hsa_circ_0094621|chr10:97181717-97192333-|ENST00000371247.2|SORBS1	1
circRNA6337	chr24	23846463	23885973	-	ASXL3	hsa_circ_0108261|chr18:31187557-31226317+|ENST00000269197.5|ASXL3	1
circRNA6342	chr24	50762026	50763852	+	SMAD4	hsa_circ_0047713|chr18:48584494-48586286+|NM_005359|SMAD4	1
circRNA6343	chr24	58175423	58203217	+	ZNF532	hsa_circ_0047816|chr18:56585502-56621031+|NM_018181|ZNF532	1
circRNA6357	chr22	7564352	7593969	-	UBP1	hsa_circ_0001985|chr3:33450727-33467233-|NM_014517|UBP1	1
circRNA6362	chr22	50576504	50577680	-	RNF123	hsa_circ_0001302|chr3:49736908-49738142+|NM_022064|RNF123	1
circRNA6366	chr22	57754749	57754881	-	SLC6A6	hsa_circ_0064429|chr3:14499457-14499590+|NM_003043|SLC6A6	1
circRNA637	chr22	30547753	30572517	+	FOXP1	hsa_circ_0066526|chr3:71037144-71064804-|NM_001244808|FOXP1	1
circRNA6372	chr23	13132974	13198479	+	CDKAL1	hsa_circ_0008086|chr6:20781375-20846409+|NM_017774|CDKAL1	1
circRNA6373	chr23	23751485	23754407	+	ELOVL5	hsa_circ_0076793|chr6:53138017-53141054-|NM_001242828|ELOVL5	1
circRNA6376	chr23	39500164	39501706	-	SCUBE3	hsa_circ_0076094|chr6:35199501-35201078+|NM_152753|SCUBE3	1
circRNA6380	chr20	23542726	23545858	+	SLC38A9	hsa_circ_0129186|chr5:54948356-54952602-|ENST00000539768.1|SLC38A9	1
circRNA639	chr22	35925606	35946947	+	MAGI1	hsa_circ_0006039|chr3:65415194-65439015-|NM_015520|MAGI1	1
circRNA6398	chr21	67633695	67643121	-	PPP1R13B	hsa_circ_0005791|chr14:104245081-104263855-|NM_015316|PPP1R13B	1
circRNA6411	chr7	37443151	37498198	+	GABRB2	hsa_circ_0128486|chr5:160837980-160886850-|NM_021911|GABRB2	1
circRNA6418	chr7	88937781	88954205	-	KIF3A	hsa_circ_0127940|chr5:132056300-132062190-|ENST00000378746.4|KIF3A	1
circRNA6419	chr7	95467528	95467904	-	KANK2	hsa_circ_0008554|chr19:11289020-11289396-|NM_015493|KANK2	1
circRNA6425	chr6	21693146	21695441	+	TACR3	hsa_circ_0124915|chr4:104577350-104579560-|ENST00000304883.2|TACR3	1
circRNA643	chr22	48851703	48877152	+	POC1A	hsa_circ_0065976|chr3:52130584-52159197-|NM_001161581|POC1A	1
circRNA6435	chr6	116696273	116701639	+	ADD1	hsa_circ_0126124|chr4:2877622-2883787+|ENST00000355842.3|ADD1	1
circRNA6439	chr5	24576878	24580013	-	FGD6	hsa_circ_0027760|chr12:95528514-95535315-|NM_018351|FGD6	1
circRNA644	chr22	49065090	49065603	+	PCBP4	hsa_circ_0065958|chr3:51992805-51993308-|NM_001174100|PCBP4	1
circRNA6441	chr5	56432286	56437788	+	CS	hsa_circ_0026977|chr12:56669779-56676392-|NM_004077|CS	1
circRNA6447	chr5	111412058	111417256	+	ZC3H7B	hsa_circ_0116643|chr22:41742006-41747650+|ENST00000352645.4|ZC3H7B	1
circRNA6451	chr4	5121711	5126553	+	KMT2C	hsa_circ_0001769|chr7:152007050-152012423-|NM_170606|MLL3	1
circRNA6453	chr4	16292985	16344025	+	BRAF	hsa_circ_0082754|chr7:140476711-140550012-|NM_004333|BRAF	1
circRNA6457	chr4	34558477	34638973	-	CPED1	hsa_circ_0082034|chr7:120655718-120740148+|NM_024913|C7orf58	1
circRNA6458	chr4	37685030	37704315	-	AMPH	hsa_circ_0134259|chr7:38457424-38475988-|NM_001635|AMPH	1
circRNA6459	chr4	41186085	41217037	-	GLI3	hsa_circ_0079948|chr7:42063066-42088295-|NM_000168|GLI3	1
circRNA6461	chr4	73549756	73574707	+	ATXN7L1	hsa_circ_0081867|chr7:105278799-105305735-|NM_020725|ATXN7L1	1
circRNA6463	chr4	87832491	87875080	-	RUNDC3B	hsa_circ_0134954|chr7:87399896-87445577+|NM_138290|RUNDC3B	1
circRNA6464	chr4	94130074	94157309	+	SNX13	hsa_circ_0079520|chr7:17913150-17937069-|NM_015132|SNX13	1
circRNA6465	chr4	101402051	101480628	-	PHF14	hsa_circ_0079429|chr7:11030329-11101712+|NM_014660|PHF14	1
circRNA647	chr22	50386803	50391460	-	RBM6	hsa_circ_0065769|chr3:50004902-50012825+|NM_005777|RBM6	1
circRNA6473	chr3	45924257	45927434	-	LRRC40	hsa_circ_0006450|chr1:70650467-70654956-|NM_017768|LRRC40	1
circRNA6476	chr3	78109461	78130924	+	SLC30A7	hsa_circ_0000098|chr1:101372407-101387397+|NM_001144884|SLC30A7	1
circRNA6479	chr3	90918532	90919195	-	PHTF1	hsa_circ_0003198|chr1:114280731-114281421-|NM_006608|PHTF1	1
circRNA6481	chr3	98103611	98107753	+	CHD1L	hsa_circ_0013946|chr1:146724277-146728216+|NM_004284|CHD1L	1
circRNA6496	chr2	14855033	14858113	-	YARS1	hsa_circ_0011444|chr1:33263363-33272212-|NM_003680|YARS	1
circRNA6497	chr2	16218826	16221476	-	COPS7B	hsa_circ_0119340|chr2:232660815-232663674+|ENST00000373608.3|COPS7B	1
circRNA6501	chr2	23726322	23732735	+	WDFY1	hsa_circ_0119232|chr2:224776969-224782727-|ENST00000233055.4|WDFY1	1
circRNA6503	chr2	37955893	37965894	+	KANSL1L	hsa_circ_0058009|chr2:210962809-210993896-|NM_152519|C2orf67	1
circRNA6504	chr2	40042338	40044565	-	CREB1	hsa_circ_0002173|chr2:208439995-208442379+|NM_134442|CREB1	1
circRNA6510	chr2	122905686	122908161	+	NUP35	hsa_circ_0004820|chr2:183993014-183995273+|NM_138285|NUP35	1
circRNA6517	chr1	9129841	9135256	-	JAM2	hsa_circ_0115722|chr21:27070988-27078398+|ENST00000480456.1|JAM2	1
circRNA6518	chr1	28024683	28065245	-	GBE1	hsa_circ_0008610|chr3:81719988-81754764-|NM_000158|GBE1	1
circRNA6525	chr1	69020607	69077695	-	ITGB5	hsa_circ_0067076|chr3:124536467-124592378-|NM_002213|ITGB5	1
circRNA6526	chr1	69907330	69912714	-	LMLN	hsa_circ_0068774|chr3:197712666-197723153+|NM_001136049|LMLN	1
circRNA6531	chr1	111401859	111404862	+	SLC33A1	hsa_circ_0122479|chr3:155545970-155551830-|NM_001190992|SLC33A1	1
circRNA6541	chr9	29026282	29090525	-	AFG1L	hsa_circ_0077568|chr6:108676857-108768499+|NM_145315|LACE1	1
circRNA6543	chr9	68920792	68936530	+	UTRN	hsa_circ_0130905|chr6:144832079-144844324+|NM_007124|UTRN	1
circRNA6551	chr8	23566209	23571516	-	FOCAD	hsa_circ_0138454|chr9:20715320-20720533+|ENST00000380249.1|FOCAD	1
circRNA6552	chr8	30944575	30982923	+	MPDZ	hsa_circ_0138129|chr9:13216772-13250371-|ENST00000319217.7|MPDZ	1
circRNA6555	chr8	51894171	51898661	+	PCSK5	hsa_circ_0087230|chr9:78638653-78641953+|NM_001190482|PCSK5	1
circRNA656	chr22	55356992	55357984	+	ATG7	hsa_circ_0064310|chr3:11382118-11383753+|NM_006395|ATG7	1
circRNA6568	chr2	13352063	13366172	-	PUM1	hsa_circ_0011240|chr1:31437520-31454252-|NM_001020658|PUM1	1
circRNA6571	chr10	87895431	87904966	-	ZWILCH	hsa_circ_0104337|chr15:66801178-66807982+|ENST00000307897.5|ZWILCH	1
circRNA6576	chr17	66737685	66744021	+	TMEM131L	hsa_circ_0071298|chr4:154471224-154479520+|NM_001131007|KIAA0922	1
circRNA6580	chr19	22467018	22470525	-	PITPNA	hsa_circ_0004954|chr17:1451589-1456443-|NM_006224|PITPNA	1
circRNA6593	chr10	92709055	92733805	-	PDE8B	hsa_circ_0129671|chr5:76607818-76633140+|ENST00000264917.5|PDE8B	1
circRNA6598	chr2	99258341	99264275	-	ENSCHIG00000022217	hsa_circ_0117783|chr2:160303292-160310312-|ENST00000392783.2|BAZ2B	1
circRNA6599	chr9	72718824	72760125	+	SASH1	hsa_circ_0078189|chr6:148761319-148808851+|NM_015278|SASH1	1
circRNA6600	chr13	11903047	11906647	-	SFMBT2	hsa_circ_0017647|chr10:7409610-7412337-|NM_001029880|SFMBT2	1
circRNA661	chr22	57252235	57267630	-	NR2C2	hsa_circ_0064443|chr3:15045382-15055296+|NM_003298|NR2C2	1
circRNA6632	chr24	32707531	32736178	+	ENSCHIG00000000386	hsa_circ_0108094|chr18:21860805-21894311-|NM_080597|OSBPL1A	1
circRNA6635	chr19	36113303	36114498	+	COL1A1	hsa_circ_0044532|chr17:48266528-48271808-|NM_000088|COL1A1	1
circRNA6637	chr2	15312027	15317054	+	ZNF362	hsa_circ_0113083|chr1:33741700-33747412+|NM_152493|ZNF362	1
circRNA6639	chr23	17582285	17600977	+	CARMIL1	hsa_circ_0131569|chr6:25466100-25482571+|NM_017640|LRRC16A	1
circRNA6647	chr2	122905687	122911760	+	NUP35	hsa_circ_0057298|chr2:183993014-183998351+|NM_138285|NUP35	1
circRNA6648	chr7	29106671	29120238	+	ENSCHIG00000020381	hsa_circ_0073216|chr5:80769518-80785128-|NM_012446|SSBP2	1
circRNA6651	chr5	1202744	1207171	+	RAB21	hsa_circ_0099178|chr12:72163579-72167802+|ENST00000261263.3|RAB21	1
circRNA6654	chr13	6878174	6930546	-	TASP1	hsa_circ_0059462|chr20:13463873-13514788-|NM_017714|TASP1	1
circRNA6664	chr13	61267480	61283413	-	NOL4L	hsa_circ_0114911|chr20:31099149-31115716-|ENST00000375678.3|C20orf112	1
circRNA6665	chr13	64655043	64657370	+	PHF20	hsa_circ_0115073|chr20:34526618-34528969+|ENST00000374012.3|PHF20	1
circRNA6676	chr12	60360570	60382049	+	NBEA	hsa_circ_0029975|chr13:35615069-35633000+|NM_015678|NBEA	1
circRNA6692	chr11	70635704	70639054	-	WDR43	hsa_circ_0119713|chr2:29124852-29129447+|ENST00000407426.3|WDR43	1
circRNA6694	chr11	100584031	100585041	+	ABL1	hsa_circ_0089135|chr9:133747515-133748424+|NM_007313|ABL1	1
circRNA6700	chr10	50879899	50900318	-	ALDH1A2	hsa_circ_0035443|chr15:58284902-58306479-|NM_001206897|ALDH1A2	1
circRNA6706	chr10	65491874	65492231	+	VPS39	hsa_circ_0034786|chr15:42470415-42470768-|NM_015289|VPS39	1
circRNA6710	chr10	87271753	87273594	-	SMAD3	hsa_circ_0007561|chr15:67457232-67459191+|NM_005902|SMAD3	1
circRNA6714	chr17	2198888	2212292	-	MTMR3	hsa_circ_0002954|chr22:30374430-30387659+|NM_021090|MTMR3	1
circRNA6721	chr17	58463834	58536902	-	ZNF827	hsa_circ_0125449|chr4:146744573-146813567-|ENST00000508784.1|ZNF827	1
circRNA6724	chr16	39642023	39649235	+	DHRS3	hsa_circ_0010021|chr1:12632755-12640694-|NM_004753|DHRS3	1
circRNA6725	chr16	39836181	39839333	-	VPS13D	hsa_circ_0110647|chr1:12422775-12423303+|NM_015378|VPS13D	1
circRNA6726	chr16	40895109	40896146	+	MTOR	hsa_circ_0009847|chr1:11313895-11316249-|NM_004958|MTOR	1
circRNA6727	chr16	40938048	40938471	+	MTOR	hsa_circ_0110437|chr1:11259314-11259760-|NM_004958|MTOR	1
circRNA6742	chr15	50681836	50689949	-	TBCEL	hsa_circ_0000365|chr11:120916382-120924441+|NM_152715|TBCEL	1
circRNA6747	chr14	17352154	17366542	+	ENSCHIG00000022299	hsa_circ_0002565|chr8:100479641-100494030+|NM_017890|VPS13B	1
circRNA6759	chr19	14732178	14732728	-	LIG3	hsa_circ_0007614|chr17:33310020-33310571+|NM_013975|LIG3	1
circRNA6761	chr19	19543493	19586538	+	NLK	hsa_circ_0002103|chr17:26449628-26499644+|NM_016231|NLK	1
circRNA6772	chr19	36118109	36118469	+	COL1A1	hsa_circ_0044536|chr17:48266528-48276688-|NM_000088|COL1A1	1
circRNA6783	chr19	61678244	61698434	-	CEP112	hsa_circ_0107491|chr17:64049853-64092750-|NM_145036|CEP112	1
circRNA6787	chr18	39601536	39602022	+	ZFHX3	hsa_circ_0007511|chr16:72845475-72845937-|NM_006885|ZFHX3	1
circRNA6788	chr18	50541471	50543062	-	AKT2	hsa_circ_0051081|chr19:40761064-40762961-|NM_001626|AKT2	1
circRNA6791	chr18	53991612	53994130	+	MARK4	hsa_circ_0004440|chr19:45781180-45783992+|NM_031417|MARK4	1
circRNA6792	chr18	65194309	65194736	-	ZNF583	hsa_circ_0109934|chr19:56925327-56925809+|ENST00000333201.9|ZNF583	1
circRNA6802	chr24	2641000	2650863	+	ZNF516	hsa_circ_0003479|chr18:74082482-74092259-|NM_014643|ZNF516	1
circRNA6810	chr24	58576142	58577134	-	CCBE1	hsa_circ_0047832|chr18:57105342-57107048-|NM_133459|CCBE1	1
circRNA6816	chr25	21117448	21122456	-	GGA2	hsa_circ_0038602|chr16:23502997-23507099-|NM_015044|GGA2	1
circRNA6826	chr22	39154112	39166861	-	PTPRG	hsa_circ_0066414|chr3:62142740-62153837+|NM_002841|PTPRG	1
circRNA6829	chr22	54240810	54247766	+	ZDHHC3	hsa_circ_0065048|chr3:44974609-44986784-|NM_016598|ZDHHC3	1
circRNA6835	chr23	8745420	8828164	+	JARID2	hsa_circ_0131104|chr6:15374347-15468949+|NM_004973|JARID2	1
circRNA6837	chr23	10594062	10594409	-	NUP153	hsa_circ_0131389|chr6:17675135-17675599-|NM_005124|NUP153	1
circRNA684	chr23	30081495	30177843	-	RUNX2	hsa_circ_0076685|chr6:45390329-45480144+|NM_001024630|RUNX2	1
circRNA6840	chr23	17582284	17600977	+	CARMIL1	hsa_circ_0131569|chr6:25466100-25482571+|NM_017640|LRRC16A	1
circRNA6841	chr23	37571335	37575084	-	TBC1D22B	hsa_circ_0076222|chr6:37280693-37284982+|NM_017772|TBC1D22B	1
circRNA6844	chr20	11482602	11483313	-	PIK3R1	hsa_circ_0006411|chr5:67522117-67522837+|NM_181523|PIK3R1	1
circRNA6845	chr20	17892346	17912776	-	ZSWIM6	hsa_circ_0006381|chr5:60768507-60790237+|NM_020928|ZSWIM6	1
circRNA6851	chr21	7278355	7328716	+	IGF1R	hsa_circ_0037028|chr15:99434553-99491937+|NM_000875|IGF1R	1
circRNA6852	chr21	11929196	11973436	-	MCTP2	hsa_circ_0104944|chr15:94910833-94945248+|NM_018349|MCTP2	1
circRNA6854	chr21	23664350	23664815	-	ADAMTSL3	hsa_circ_0104769|chr15:84611347-84611834+|ENST00000286744.5|ADAMTSL3	1
circRNA6857	chr21	25929533	25953232	+	ARNT2	hsa_circ_0036516|chr15:80743220-80767564+|NM_014862|ARNT2	1
circRNA6860	chr21	44788019	44789557	-	PPP2R3C	hsa_circ_0031657|chr14:35565763-35568590-|NM_017917|PPP2R3C	1
circRNA6866	chr21	63757016	63757652	-	ENSCHIG00000011739	hsa_circ_0033149|chr14:99924615-99925522-|NM_032233|SETD3	1
circRNA6869	chr28	2065246	2069532	+	ERCC6	hsa_circ_0018332|chr10:50736462-50741024-|NM_000124|ERCC6	1
circRNA6870	chr28	10803912	10818108	-	ZMIZ1	hsa_circ_0003605|chr10:80961340-80976031+|NM_020338|ZMIZ1	1
circRNA6872	chr28	17034168	17090756	+	MICU1	hsa_circ_0094103|chr10:74267912-74326552-|NM_006077|MICU1	1
circRNA6873	chr28	21105586	21124466	+	HERC4	hsa_circ_0007113|chr10:69785302-69804320-|NM_022079|HERC4	1
circRNA6875	chr29	17202321	17202621	+	GAB2	hsa_circ_0023799|chr11:77991646-77991947-|NM_080491|GAB2	1
circRNA6884	chr7	29456478	29458304	-	RASGRF2	hsa_circ_0073192|chr5:80388619-80390811+|NM_006909|RASGRF2	1
circRNA6891	chr7	92119776	92120911	-	RFX2	hsa_circ_0048804|chr19:6001825-6002881-|NM_000635|RFX2	1
circRNA69	chr12	51026158	51035813	-	XPO4	hsa_circ_0100050|chr13:21429765-21442840-|NM_022459|XPO4	1
circRNA6907	chr6	102005047	102018238	+	PTPN13	hsa_circ_0070354|chr4:87593517-87610343+|NM_080685|PTPN13	1
circRNA6909	chr6	110947585	110948108	+	CC2D2A	hsa_circ_0125578|chr4:15504051-15504546+|ENST00000424120.1|CC2D2A	1
circRNA6910	chr6	113574977	113660739	+	TBC1D14	hsa_circ_0069106|chr4:6925099-7016284+|NM_020773|TBC1D14	1
circRNA6915	chr6	117038030	117040553	-	MAEA	hsa_circ_0068842|chr4:1305766-1309388+|NM_001017405|MAEA	1
circRNA6919	chr5	64174131	64178680	+	CHPT1	hsa_circ_0006660|chr12:102107867-102110590+|NM_020244|CHPT1	1
circRNA6924	chr5	97555174	97565825	+	YBX3	hsa_circ_0025459|chr12:10856649-10868382-|NM_003651|CSDA	1
circRNA6933	chr4	41254619	41326814	-	GLI3	hsa_circ_0079951|chr7:42116350-42188067-|NM_000168|GLI3	1
circRNA6942	chr4	101456619	101466273	-	PHF14	hsa_circ_0079430|chr7:11053373-11068445+|NM_014660|PHF14	1
circRNA6945	chr4	110537253	110599381	+	CDK6	hsa_circ_0081034|chr7:92300739-92355107-|NM_001145306|CDK6	1
circRNA6949	chr3	27266431	27267990	+	ZYG11B	hsa_circ_0113617|chr1:53279207-53282301+|NM_024646|ZYG11B	1
circRNA6951	chr3	33273497	33290797	-	OMA1	hsa_circ_0012718|chr1:58971731-58993007-|NM_145243|OMA1	1
circRNA6961	chr3	119155037	119156319	+	MPZL1	hsa_circ_0111071|chr1:167741511-167742605+|ENST00000359523.2|MPZL1	1
circRNA6962	chr3	119492080	119525613	+	DCAF6	hsa_circ_0015134|chr1:168012262-168037701+|NM_001198956|DCAF6	1
circRNA6964	chr2	6004845	6006605	+	EPHB2	hsa_circ_0002720|chr1:23189529-23191705+|NM_004442|EPHB2	1
circRNA6965	chr2	6170534	6180124	+	KDM1A	hsa_circ_0112446|chr1:23395031-23406160+|NM_001009999|KDM1A	1
circRNA697	chr20	14183620	14192985	+	ADAMTS6	hsa_circ_0002529|chr5:64587155-64595958-|NM_197941|ADAMTS6	1
circRNA6974	chr2	113507839	113509198	-	SP3	hsa_circ_0002642|chr2:174819600-174820960-|NM_003111|SP3	1
circRNA6975	chr2	114524943	114562175	-	ATF2	hsa_circ_0057144|chr2:175945387-175986268-|NM_001880|ATF2	1
circRNA6979	chr1	8847975	8886583	+	APP	hsa_circ_0115728|chr21:27326903-27354790-|NM_000484|APP	1
circRNA6981	chr1	71320929	71328596	-	DLG1	hsa_circ_0001383|chr3:196842797-196846401-|NM_001204387|DLG1	1
circRNA6982	chr1	75731776	75745838	-	CCDC50	hsa_circ_0001374|chr3:191074876-191087825+|NM_174908|CCDC50	1
circRNA6989	chr1	94830292	94964404	-	FNDC3B	hsa_circ_0067973|chr3:171830241-171969331+|NM_022763|FNDC3B	1
circRNA699	chr20	23712144	23748292	+	PLPP1	hsa_circ_0072493|chr5:54763696-54786942-|NM_176895|PPAP2A	1
circRNA6995	chr9	17146686	17175927	+	TBC1D32	hsa_circ_0130502|chr6:121447523-121491673-|ENST00000275159.6|C6orf170	1
circRNA6996	chr9	26377176	26396627	+	REV3L	hsa_circ_0003799|chr6:111665127-111678328-|NM_002912|REV3L	1
circRNA70	chr12	51030385	51035813	-	XPO4	hsa_circ_0029684|chr13:21436855-21442840-|NM_022459|XPO4	1
circRNA700	chr20	23712144	23712298	+	PLPP1	hsa_circ_0129172|chr5:54786787-54786942-|NM_176895|PPAP2A	1
circRNA7001	chr9	82226200	82231394	+	TULP4	hsa_circ_0078467|chr6:158870027-158882761+|NM_020245|TULP4	1
circRNA7003	chr8	9734166	9736478	+	INTS9	hsa_circ_0083818|chr8:28692808-28695293-|NM_018250|INTS9	1
circRNA7006	chr8	23540582	23571516	-	FOCAD	hsa_circ_0138455|chr9:20715320-20740339+|ENST00000380249.1|FOCAD	1
circRNA7007	chr8	27659726	27688789	+	BNC2	hsa_circ_0086416|chr9:16552527-16583083-|NM_017637|BNC2	1
circRNA7008	chr8	44009204	44027542	-	DOCK8	hsa_circ_0086188|chr9:271626-289581+|NM_203447|DOCK8	1
circRNA7011	chr8	55417023	55432508	+	TLE4	hsa_circ_0087283|chr9:82227570-82242363+|NM_007005|TLE4	1
circRNA7012	chr8	62850889	62851104	+	NANS	hsa_circ_0137495|chr9:100823063-100823279+|NM_018946|NANS	1
circRNA7018	chr8	76299297	76336025	-	FRMD3	hsa_circ_0139108|chr9:85924450-85964672-|ENST00000304195.3|FRMD3	1
circRNA7020	chr8	81276944	81333164	+	AOPEP	hsa_circ_0139392|chr9:97717458-97767898+|NM_001193329|C9orf3	1
circRNA7026	chr14	78829900	78844441	-	TRAPPC9	hsa_circ_0135874|chr8:141262875-141301177-|NM_031466|TRAPPC9	1
circRNA7030	chr12	53618804	53621264	+	CDK8	hsa_circ_0029806|chr13:26956950-26959479+|NM_001260|CDK8	1
circRNA7031	chr1	69539855	69548742	-	ZNF148	hsa_circ_0067107|chr3:125042152-125050082-|NM_021964|ZNF148	1
circRNA7033	chr13	64216408	64226507	-	UQCC1	hsa_circ_0060068|chr20:33969720-33981999-|NM_018244|UQCC	1
circRNA7036	chr11	105629702	105670084	-	EHMT1	hsa_circ_0089717|chr9:140622800-140695436+|NM_024757|EHMT1	1
circRNA7042	chr13	46091971	46093744	+	DIP2C	hsa_circ_0003023|chr10:530720-532470-|NM_014974|DIP2C	1
circRNA7049	chr7	22251500	22253819	+	MEF2C	hsa_circ_0073271|chr5:88044886-88047860-|NM_002397|MEF2C	1
circRNA7054	chr7	89213888	89218868	-	DOT1L	hsa_circ_0048363|chr19:2185853-2194576+|NM_032482|DOT1L	1
circRNA7063	chr16	31887707	32012036	+	intergenic_circRNA	hsa_circ_0004649|chr1:243858892-244006584-|NM_005465|AKT3	1
circRNA707	chr20	40921319	40937545	-	NPR3	hsa_circ_0072107|chr5:32724803-32739136+|NM_001204375|NPR3	1
circRNA7077	chr23	23751485	23758247	+	intergenic_circRNA	hsa_circ_0131912|chr6:53133884-53141054-|NM_001242828|ELOVL5	1
circRNA708	chr20	41184188	41189497	+	ZFR	hsa_circ_0072100|chr5:32415073-32420208-|NM_016107|ZFR	1
circRNA7094	chr19	61706766	61736148	-	CEP112	hsa_circ_0005547|chr17:64125863-64179425-|NM_145036|CEP112	1
circRNA7095	chr8	29921627	29930764	+	NFIB	hsa_circ_0086375|chr9:14146687-14155892-|NM_001190737|NFIB	1
circRNA7097	chr22	32273751	32275425	+	FRMD4B	hsa_circ_0124539|chr3:69271008-69273841-|NM_015123|FRMD4B	1
circRNA7099	chr5	110529731	110546057	+	TNRC6B	hsa_circ_0116581|chr22:40666125-40681774+|NM_001162501|TNRC6B	1
circRNA7102	chr24	56264877	56272040	+	WDR7	hsa_circ_0108678|chr18:54385194-54398828+|ENST00000254442.3|WDR7	1
circRNA7116	chr13	18132563	18179246	+	PARD3	hsa_circ_0093585|chr10:34620044-34673182-|NM_019619|PARD3	1
circRNA7119	chr13	29680324	29705646	-	MINDY3	hsa_circ_0017847|chr10:15838098-15863725-|NM_024948|FAM188A	1
circRNA7125	chr13	41824350	41845179	+	SYNDIG1	hsa_circ_0114845|chr20:24523655-24565629+|ENST00000376862.3|SYNDIG1	1
circRNA7126	chr13	42336603	42345216	-	TASOR2	hsa_circ_0003755|chr10:5751492-5756170+|NM_017782|FAM208B	1
circRNA7130	chr13	64446385	64449259	-	CPNE1	hsa_circ_0005587|chr20:34243123-34246936-|NR_037188|CPNE1	1
circRNA7135	chr13	78373036	78383919	-	DPM1	hsa_circ_0115433|chr20:49557401-49571822-|ENST00000371582.4|DPM1	1
circRNA7137	chr12	9017479	9024789	+	TMTC4	hsa_circ_0099747|chr13:101308634-101316590-|NM_032813|TMTC4	1
[truncated: 240 more rows]
